# Supplementary material for: Lupus enhancer risk variant causes dysregulation of IRF8 through cooperative lncRNA and DNA methylation machinery
Source: Nat Commun. 2022 Apr 6;13:1855. doi: 10.1038/s41467-022-29514-y (PMC8987079; doi:10.1038/s41467-022-29514-y)
Supplement: Supplementary file 4 — Supplementary Data 1 [file 41467_2022_29514_MOESM4_ESM.xlsx]

## Sheet: Sheet1
Supplementary Data 1 Autoimmune disease associated genetic variants in IRF8 locus with genome-wide significance (P < 5×10^8)
SNP	disease	population	p value	source
rs11117433	Behçet’s disease	tUr + IrN + JPN	1.67 × 10^-8	Dense genotyping of immune-related loci implicates host responses to microbial exposure in Behçet's disease susceptibility
rs7203487	Behçet’s disease	tUr + IrN	2.01 × 10^-11	Dense genotyping of immune-related loci implicates host responses to microbial exposure in Behçet's disease susceptibility
rs142105922	Behçet’s disease	tUr + JPN	1.85 × 10^-9	Dense genotyping of immune-related loci implicates host responses to microbial exposure in Behçet's disease susceptibility
rs17445836	MS	EUR	3.73 × 10^-9	Meta-analysis of genome scans and replication identify CD6, IRF8 and TNFRSF1A as new multiple sclerosis susceptibility loci
rs35929052	MS	European	5.9 × 10^-12	Analysis of immune-related loci identifies 48 new susceptibility variants for multiple sclerosis
rs13333054	MS	russian	1.0 × 10^-8	GWAS-identified multiple sclerosis risk loci involved in immune response: Validation in Russians
rs13330176	RA	EUR	4.0 × 10^-08	High-density genetic mapping identifies new susceptibility loci for rheumatoid arthritis
rs9927316	RA	EAS EUR	2.3×10^-11	Large-scale meta-analysis across East Asian and European populations updated genetic architecture and variant-driven biology of rheumatoid arthritis, identifying 11 novel susceptibility loci
rs2280381	SLE	UK	1.24 × 10^-8	Association of NCF2, IKZF1, IRF8, IFIH1, and TYK2 with systemic lupus erythematosus
rs11644034	SLE	EUR	2.08 × 10^-10	Identification of IRF8, TMEM39A, and IKZF3-ZPBP2 as susceptibility loci for systemic lupus erythematosus in a large-scale multiracial replication study
rs11648084	SLE	EUR	2.34 × 10^-9	Identification of IRF8, TMEM39A, and IKZF3-ZPBP2 as susceptibility loci for systemic lupus erythematosus in a large-scale multiracial replication study
rs4843869	SLE	EUR	7.61 × 10^-10	Identification of IRF8, TMEM39A, and IKZF3-ZPBP2 as susceptibility loci for systemic lupus erythematosus in a large-scale multiracial replication study
rs2934498	SLE	han	4.97 × 10^-9	Association analyses confirm five susceptibility loci for systemic lupus erythematosus in the Han Chinese population
rs13332649	SLE	EUR	2.12×10^–18	Genetic association analyses implicate aberrant regulation of innate and adaptive immunity genes in the pathogenesis of systemic lupus erythematosus
rs11642873	SSc	US, Spain, Germany, The Netherlands, Belgium, Italy, Sweden, United Kingdom and Norway	2.32×10^-12	Identification of Novel Genetic Markers Associated with Clinical Phenotypes of Systemic Sclerosis through a Genome-Wide Association Strategy
rs11117420	SSc	EUR	3.82×10^-15	GWAS for systemic sclerosis identifies multiple risk loci and highlights fibrotic and vasculopathy pathways
