# Supplementary material for: Lupus enhancer risk variant causes dysregulation of IRF8 through cooperative lncRNA and DNA methylation machinery
Source: Nat Commun. 2022 Apr 6;13:1855. doi: 10.1038/s41467-022-29514-y (PMC8987079; doi:10.1038/s41467-022-29514-y)
Supplement: Supplementary file 5 — Supplementary Data 2 [file 41467_2022_29514_MOESM5_ESM.xlsx]

## Sheet: Sheet1
Supplementary Data 2 SNPs in tight LD (r2>0.8) with tag variants
chr	pos (hg38)	variant	GENCODE genes
16	85933077	rs13332649	10kb 3' of IRF8
16	85933195	rs419030	11kb 3' of IRF8
16	85933679	rs12444221	11kb 3' of IRF8
16	85933988	rs9936079	11kb 3' of IRF8
16	85933998	rs385344	11kb 3' of IRF8
16	85934051	rs34337659	11kb 3' of IRF8
16	85934075	rs66509440	11kb 3' of IRF8
16	85934083	rs66804793	11kb 3' of IRF8
16	85934129	rs9929895	12kb 3' of IRF8
16	85934138	rs74032085	12kb 3' of IRF8
16	85934159	rs16940044	12kb 3' of IRF8
16	85934272	rs2934497	12kb 3' of IRF8
16	85934280	rs2970091	12kb 3' of IRF8
16	85934676	rs2934498	12kb 3' of IRF8
16	85935068	rs439885	12kb 3' of IRF8
16	85935285	rs450443	13kb 3' of IRF8
16	85935328	rs396987	13kb 3' of IRF8
16	85935699	rs4843865	13kb 3' of IRF8
16	85936034	rs11347703	13kb 3' of IRF8
16	85936132	rs8052690	14kb 3' of IRF8
16	85936870	rs8059144	14kb 3' of IRF8
16	85936872	rs8045825	14kb 3' of IRF8
16	85937044	rs4843866	14kb 3' of IRF8
16	85937112	rs4843867	15kb 3' of IRF8
16	85937290	rs186249	15kb 3' of IRF8
16	85937614	rs12149636	15kb 3' of IRF8
16	85937815	rs12149642	15kb 3' of IRF8
16	85938276	rs11117419	16kb 3' of IRF8
16	85938316	rs11117420	16kb 3' of IRF8
16	85938354	rs11117421	16kb 3' of IRF8
16	85938407	rs11117422	16kb 3' of IRF8
16	85938575	rs11117423	16kb 3' of IRF8
16	85938631	rs11117424	16kb 3' of IRF8
16	85938665	rs11117425	16kb 3' of IRF8
16	85938801	rs11648012	16kb 3' of IRF8
16	85938963	rs11643999	16kb 3' of IRF8
16	85938992	rs11648084	16kb 3' of IRF8
16	85939006	rs11644034	16kb 3' of IRF8
16	85939170	rs305066	17kb 3' of IRF8
16	85939173	rs12600127	17kb 3' of IRF8
16	85939204	rs13335265	17kb 3' of IRF8
16	85939422	rs12711490	17kb 3' of IRF8
16	85939453	rs12598434	17kb 3' of IRF8
16	85939534	rs11641153	17kb 3' of IRF8
16	85939546	rs11641155	17kb 3' of IRF8
16	85939589	rs7205434	17kb 3' of IRF8
16	85939795	rs4843868	17kb 3' of IRF8
16	85941279	rs4843322	19kb 3' of IRF8
16	85941355	rs4843323	19kb 3' of IRF8
16	85941535	rs4843869	19kb 3' of IRF8
16	85943896	rs7202472	21kb 3' of IRF8
16	85946928	rs731708	24kb 3' of IRF8
16	85956661	rs11117426	34kb 3' of IRF8
16	85956951	rs11117427	34kb 3' of IRF8
16	85957663	rs12445476	35kb 3' of IRF8
16	85958099	rs11642873	36kb 3' of IRF8
16	85960878	rs35929052	38kb 3' of IRF8
16	85968297	rs34912238	46kb 3' of IRF8
16	85968861	rs9929885	46kb 3' of IRF8
16	85968918	rs9938016	46kb 3' of IRF8
16	85968987	rs142105922	46kb 3' of IRF8
16	85972028	rs34348049	49kb 3' of IRF8
16	85972232	rs68143182	50kb 3' of IRF8
16	85972327	rs72807051	50kb 3' of IRF8
16	85974024	rs9941286	51kb 3' of IRF8
16	85976154	rs12232384	54kb 3' of IRF8
16	85977427	rs13333054	55kb 3' of IRF8
16	85978993	rs9674233	56kb 3' of IRF8
16	85979945	rs1401884	57kb 3' of IRF8
16	85980849	rs11649485	58kb 3' of IRF8
16	85981275	rs11641016	59kb 3' of IRF8
16	85981710	rs11117431	59kb 3' of IRF8
16	85982420	rs9933582	60kb 3' of IRF8
16	85982485	rs9939427	60kb 3' of IRF8
16	85982795	rs9927316	60kb 3' of IRF8
16	85983088	rs7203487	60kb 3' of IRF8
16	85984057	rs17445836	61kb 3' of IRF8
16	85984109	rs1879210	62kb 3' of IRF8
16	85984869	rs7193275	62kb 3' of IRF8
16	85985027	rs2280381	62kb 3' of IRF8
16	85985255	rs6540239	63kb 3' of IRF8
16	85985269	rs6540240	63kb 3' of IRF8
16	85985481	rs13330176	63kb 3' of IRF8
16	85985633	rs10711573	63kb 3' of IRF8
16	85985665	rs11117432	63kb 3' of IRF8
16	85985910	rs11117433	63kb 3' of IRF8
16	85986035	rs6540241	63kb 3' of IRF8
16	85986046	rs6540242	63kb 3' of IRF8
16	85986050	rs6540243	63kb 3' of IRF8
