# Supplementary material for: Lupus enhancer risk variant causes dysregulation of IRF8 through cooperative lncRNA and DNA methylation machinery
Source: Nat Commun. 2022 Apr 6;13:1855. doi: 10.1038/s41467-022-29514-y (PMC8987079; doi:10.1038/s41467-022-29514-y)
Supplement: Supplementary file 6 — Supplementary Data 3 [file 41467_2022_29514_MOESM6_ESM.xlsx]

## Sheet: Sheet1
Supplementary Data 3 Analysis of the enhancer marks of genetic variants in different immune cell subpopulations
Chr	pos (hg38)	variant	CD4 ATAC	CD4 DNASE I	CD4 H3K27AC	CD8 ATAC	CD8 DNASE I	CD8 H3K27AC	CD19 ATAC	CD19 DNASE I	CD19 H3K27AC	CD14 ATAC	CD14 H3K27AC	CD14 DNASE I
chr16	85933077	rs13332649	0	0	0	0	0	0	0	0	0	0	0	0
chr16	85933195	rs419030	0	0	0	0	0	0	0	0	0	0	0	0
chr16	85933679	rs12444221	0	0	0	0	0	0	0	0	0	0	0	0
chr16	85933988	rs9936079	0	0	0	0	0	0	0	0	0	0	0	0
chr16	85933998	rs385344	0	0	0	0	0	0	0	0	0	0	0	0
chr16	85934051	rs34337659	0	0	0	0	0	0	0	0	0	0	0	0
chr16	85934075	rs66509440	0	0	0	0	0	0	0	0	0	0	0	0
chr16	85934083	rs66804793	0	0	0	0	0	0	0	0	0	0	0	0
chr16	85934129	rs9929895	0	0	0	0	0	0	0	0	0	0	0	0
chr16	85934138	rs74032085	0	0	0	0	0	0	0	0	0	0	0	0
chr16	85934159	rs16940044	0	0	0	0	0	0	0	0	0	0	0	0
chr16	85934272	rs2934497	0	0	0	0	0	0	0	0	0	0	0	0
chr16	85934280	rs2970091	0	0	0	0	0	0	0	0	0	0	0	0
chr16	85934676	rs2934498	0	0	0	0	0	0	0	0	0	0	0	0
chr16	85935068	rs439885	0	0	0	0	0	0	0	0	0	0	0	0
chr16	85935285	rs450443	0	0	0	0	0	1	0	0	1	0	0	0
chr16	85935328	rs396987	0	1	1	0	1	1	0	1	1	0	1	1
chr16	85935699	rs4843865	0	1	1	0	1	1	1	1	1	1	1	1
chr16	85936034	rs11347703	1	1	1	1	1	1	1	1	1	1	1	1
chr16	85936132	rs8052690	1	1	1	1	1	1	1	1	1	1	1	1
chr16	85936870	rs8059144	1	1	1	1	1	1	1	1	1	1	1	1
chr16	85936872	rs8045825	1	1	1	1	1	1	1	1	1	1	1	1
chr16	85937044	rs4843866	1	1	1	1	1	1	1	1	1	1	1	1
chr16	85937112	rs4843867	1	1	1	1	1	1	1	1	1	1	1	1
chr16	85937290	rs186249	1	1	1	1	1	1	1	1	1	1	1	1
chr16	85937614	rs12149636	0	0	0	0	0	0	1	0	0	0	0	0
chr16	85937815	rs12149642	0	0	0	0	0	0	0	0	0	0	0	0
chr16	85938276	rs11117419	0	0	0	0	0	0	0	0	0	0	0	0
chr16	85938316	rs11117420	0	0	0	0	0	0	0	0	0	0	0	0
chr16	85938354	rs11117421	0	0	0	0	0	0	0	0	0	0	0	0
chr16	85938407	rs11117422	0	0	0	0	0	0	0	0	0	0	0	0
chr16	85938575	rs11117423	0	0	0	0	0	0	0	0	0	0	0	0
chr16	85938631	rs11117424	0	0	0	0	0	0	0	0	0	0	0	0
chr16	85938665	rs11117425	0	0	0	0	0	0	0	0	0	0	0	0
chr16	85938801	rs11648012	0	0	0	0	0	0	0	0	0	0	0	0
chr16	85938963	rs11643999	0	0	0	0	0	0	0	0	0	0	0	0
chr16	85938992	rs11648084	0	0	0	0	0	0	0	0	0	0	0	0
chr16	85939006	rs11644034	0	0	0	0	0	0	0	0	0	0	0	0
chr16	85939170	rs305066	0	0	0	0	0	0	0	0	0	0	0	0
chr16	85939173	rs12600127	0	0	0	0	0	0	0	0	0	0	0	0
chr16	85939204	rs13335265	0	0	0	0	0	0	0	0	0	0	0	0
chr16	85939422	rs12711490	0	0	0	0	0	0	0	0	0	0	0	0
chr16	85939453	rs12598434	0	0	0	0	0	0	0	0	0	0	0	0
chr16	85939534	rs11641153	0	0	0	0	0	0	0	0	0	0	0	0
chr16	85939546	rs11641155	0	0	0	0	0	0	0	0	0	0	0	0
chr16	85939589	rs7205434	0	0	0	0	0	0	0	0	0	0	0	0
chr16	85939795	rs4843868	0	0	0	0	0	0	0	0	0	0	0	0
chr16	85941279	rs4843322	0	0	0	0	0	0	0	0	0	0	0	0
chr16	85941355	rs4843323	0	0	0	0	0	0	0	0	0	0	0	0
chr16	85941535	rs4843869	0	0	0	0	0	0	0	0	0	0	0	0
chr16	85943896	rs7202472	0	0	0	0	0	0	0	0	1	0	1	1
chr16	85946928	rs731708	0	0	0	0	0	0	0	0	1	0	1	0
chr16	85956661	rs11117426	0	0	0	0	0	0	0	0	0	0	0	0
chr16	85956951	rs11117427	0	0	0	0	0	0	0	0	0	0	0	0
chr16	85957663	rs12445476	0	0	0	0	0	0	0	0	0	0	0	0
chr16	85958099	rs11642873	0	0	0	0	0	0	0	0	0	0	0	0
chr16	85960878	rs35929052	0	0	0	0	0	0	0	0	0	0	0	0
chr16	85968297	rs34912238	0	0	0	0	0	0	0	0	0	0	0	0
chr16	85968861	rs9929885	0	0	0	0	0	0	0	0	0	0	0	0
chr16	85968918	rs9938016	0	0	0	0	0	0	0	0	0	0	0	0
chr16	85968987	rs142105922	0	0	0	0	0	0	0	0	0	0	0	0
chr16	85972028	rs34348049	0	0	0	0	0	0	0	0	0	0	0	0
chr16	85972232	rs68143182	0	0	0	0	0	0	0	0	0	0	0	0
chr16	85972327	rs72807051	0	0	0	0	0	0	0	0	0	0	0	0
chr16	85974024	rs9941286	0	0	0	0	0	0	0	0	0	0	0	0
chr16	85976154	rs12232384	0	0	0	0	0	0	0	0	0	0	0	0
chr16	85977427	rs13333054	0	0	0	0	0	0	0	0	0	0	0	0
chr16	85978993	rs9674233	0	0	0	0	0	0	0	0	0	0	1	0
chr16	85979945	rs1401884	0	0	0	0	0	0	0	0	0	0	0	0
chr16	85980849	rs11649485	0	0	0	0	0	0	0	0	0	0	0	0
chr16	85981275	rs11641016	0	0	0	0	0	0	0	0	0	0	0	0
chr16	85981710	rs11117431	0	0	0	0	0	0	0	0	0	0	1	0
chr16	85982420	rs9933582	0	0	0	0	0	0	0	0	0	1	1	1
chr16	85982485	rs9939427	0	0	0	0	0	0	0	1	0	1	1	1
chr16	85982795	rs9927316	0	0	0	0	0	0	0	0	0	1	1	1
chr16	85983088	rs7203487	0	0	0	0	0	0	0	0	0	1	1	0
chr16	85984057	rs17445836	0	0	0	0	0	0	0	0	0	1	1	0
chr16	85984109	rs1879210	0	0	0	0	0	0	0	0	0	1	1	0
chr16	85984869	rs7193275	0	0	0	0	0	0	0	0	0	1	1	1
chr16	85985027	rs2280381	0	0	0	0	0	0	0	0	0	1	1	1
chr16	85985255	rs6540239	0	0	0	0	0	0	0	0	0	1	1	1
chr16	85985269	rs6540240	0	0	0	0	0	0	0	0	0	1	1	1
chr16	85985481	rs13330176	0	0	0	0	0	0	0	0	0	1	1	1
chr16	85985633	rs10711573	0	0	0	0	0	0	0	0	0	1	1	1
chr16	85985665	rs11117432	0	0	0	0	0	0	0	0	0	1	1	1
chr16	85985910	rs11117433	0	0	0	0	0	0	0	0	0	1	1	0
chr16	85986035	rs6540241	0	0	0	0	0	0	0	0	0	0	1	0
chr16	85986046	rs6540242	0	0	0	0	0	0	0	0	0	0	1	0
chr16	85986050	rs6540243	0	0	0	0	0	0	0	0	0	0	1	0
0: the signal does not exist in the SNP containing region
1: the signal exists in the SNP containing region
Final candiate in CRISPRa screen assay
rs4843865
rs11347703
rs8052690
rs8059144
rs8045825
rs4843866
rs4843867
rs186249
rs396987
rs7202472
rs731708
rs9933582
rs9927316
rs7193275
rs2280381
rs6540239
rs6540240
rs13330176
rs10711573
rs11117432
rs9674233
rs11117431
rs7203487
rs17445836
rs1879210
rs11117433
rs6540241
rs6540242
rs6540243
rs12149636
rs450443
rs9939427
