# Supplementary material for: Lupus enhancer risk variant causes dysregulation of IRF8 through cooperative lncRNA and DNA methylation machinery
Source: Nat Commun. 2022 Apr 6;13:1855. doi: 10.1038/s41467-022-29514-y (PMC8987079; doi:10.1038/s41467-022-29514-y)
Supplement: Supplementary file 7 — Supplementary Data 4 [file 41467_2022_29514_MOESM7_ESM.xlsx]

## Sheet: Sheet1
Column_Header	Comment
gene_symbol	Gene name
log2FoldChange	log2 fold change : KOs vs WTs
FDR	Benjamini-Hochberg adjusted p-values
Supplementary Data 4 Differential gene expression list between WT group and KO group (Log2 fold change≥1, FDR<0.05)
gene symbol	Log2Foldchange	FDR
AC002456.1	-1.41521	0.0210762
AC007364.1	-2.57735	0.0207237
AC008264.2	-1.14829	0.0460798
AC009133.2	-3.34224	0.0392972
AC009318.3	-1.36786	0.031872
AC009570.1	-2.79612	0.0211396
AC060234.1	-2.76208	0.0387311
AC078795.2	-1.39935	0.0211396
AC078795.3	-2.04178	0.0431658
AC104248.1	-1.24069	0.042406
AC106795.2	-1.23389	0.0312148
AC106820.2	-1.76247	0.0406615
AC115618.1	-1.35712	0.0494793
AC125616.1	-1.30087	0.0477254
AC145207.8	-1.36605	0.0312148
AL049840.1	-2.58126	0.0477254
AL096678.1	-1.66484	0.031872
AL158196.1	-1.10709	0.0261763
AL355490.1	-1.35798	0.046182
AL645504.1	-1.23215	0.0499199
AP000238.1	-1.91487	0.0200445
CTD-2201I18.1	-1.24986	0.0250192
DNAJB8-AS1	-1.95811	0.0394883
HDAC2-AS2	-1.98936	0.0369159
HHIP-AS1	-1.75869	0.0392972
LINC00853	-1.61005	0.0341604
MTUS2-AS1	-1.56418	0.0477254
USP12-AS2	-2.84585	0.0392972
AC004832.6	-1.11882	0.0499199
AC024884.2	-1.03042	0.0477254
AC026979.3	-1.66076	0.0427087
AC073869.3	-1.47018	0.0387311
AC079466.1	-2.17489	0.0181811
AC090844.2	-1.33575	0.0285322
AC091563.1	-1.7565	0.00992347
AC092723.1	-1.78537	0.0285322
AC108474.1	-1.632	0.0320437
AL033527.4	-1.68865	0.0429602
AL133406.3	-1.96546	0.0415359
AL160272.1	-1.55231	0.0107626
AL365203.3	-1.49321	0.0495714
AL449403.1	-1.3908	0.0499199
AL512625.1	-1.77582	0.042406
AL591848.3	-1.65014	0.0410677
AL731533.2	-1.05013	0.0410677
CR786580.1	-1.05146	0.0249066
LINC00968	-1.09436	0.0323147
LINC01058	-1.35211	0.0493516
PTGER4P2-CDK2AP2P2	-1.52201	0.0431297
SEMA6A-AS2	-1.60621	0.0431658
RN7SKP92	-2.60344	0.0205747
RN7SL505P	-1.43886	0.0477254
RN7SL600P	-1.58378	0.0387311
RN7SL638P	-1.05031	0.0477254
RN7SL745P	-1.65718	0.0279818
RN7SL753P	-2.22575	0.0412703
Y_RNA	-1.7841	0.0362369
MT-TY	-1.97309	0.00762893
AC009967.1	-3.80548	0.0388331
AC010627.1	-1.07724	0.0193638
AC026951.1	-1.64435	0.0354537
AC027104.1	-1.64128	0.0282395
AC091826.1	-1.11	0.0408094
AC104115.1	-1.55102	0.0354537
AC104164.4	-1.66158	0.0284638
ALDH7A1P1	-3.91646	0.0290077
ATP5F1P5	-1.99164	0.0323147
CDC42P4	-1.96386	0.0369159
DDX3P2	-1.4944	0.0279818
E2F6P2	-1.85752	0.0466586
EEF1E1P1	-1.36839	0.0241385
FAM183BP	-2.95526	0.0369159
HSPD1P4	-1.03617	0.0312148
LYPLA1P3	-1.16399	0.0308028
PSMA6P2	-1.16916	0.0173477
RPL5P13	-1.39795	0.0321416
SEPT14P4	-1.03793	0.045597
SRD5A1P1	-1.1739	0.0499199
TATDN2P2	-1.43476	0.0408197
AC006504.7	-1.85501	0.0477254
LINC00173	-1.534	0.0254505
AC010255.3	-1.24648	0.0254572
AC024257.1	-2.9234	0.0394883
AFF3	-5.5995	0.0145825
AKAP7	-3.30156	0.0279818
ARHGAP18	-8.81366	0.0410677
C8orf46	-3.23587	0.0492436
CABYR	-2.25394	0.045597
CD180	-1.48541	0.0387311
CEP70	-1.21457	0.0445268
CHRNB2	-1.34147	0.0321501
CLEC3B	-1.63406	0.0335223
CTF1	-1.05738	0.0477254
CTNNA2	-5.51375	0.0181811
CXorf21	-1.13206	0.0328733
DEPTOR	-1.03835	0.0394883
DGKI	-2.89251	0.0477254
DHRS9	-1.52412	0.0211396
DMRT1	-2.60461	0.0430087
DNAJC28	-1.04635	0.048169
DUSP19	-2.43295	0.0460798
ESRRB	-1.37595	0.0400323
FAM177B	-2.31981	0.0209574
GCM1	-1.56201	0.0477254
GPR83	-1.77243	0.0329544
IGLL1	-5.13088	0.0431658
IRF8	-1.02159	0.0301769
KIAA0825	-1.24467	0.0205747
MAP2K6	-1.68618	0.0494282
MESP1	-1.6139	0.0321131
MMP7	-2.6861	0.0477254
MSH4	-1.05873	0.0493516
MSTN	-2.04498	0.0464106
MTX3	-1.76233	0.0210104
MYBPH	-1.63195	0.0205747
MYEF2	-2.12781	0.0312148
NBEAL1	-1.68815	0.0394883
NEUROG2	-2.85146	0.0387311
PET117	-1.05988	0.0205747
RASGRF2	-1.48086	0.0296362
RGPD6	-1.56527	0.0243153
SETSIP	-1.97393	0.0373197
SLC2A14	-3.92159	0.0197614
SYT7	-1.56228	0.0408094
TESK2	-2.25926	0.0209574
TIFAB	-4.78236	0.0341604
TNS1	-1.01776	0.0210104
ZNF547	-1.12983	0.031872
AP001877.1	-2.74378	0.0369159
BMS1P2	-1.91048	0.0477254
AC008870.2	-1.22431	0.0250192
AC009464.1	-1.50529	0.0499199
AC010999.1	-5.57971	0.0412431
AC144521.1	-1.05868	0.0354537
AC244093.4	-1.12725	0.0279818
AL161725.2	-1.19901	0.0394883
SNORA51	-1.36118	0.0499199
snoU13	-2.83173	0.0440098
snoU13	-1.19076	0.0489409
RNU5E-4P	-4.0723	0.0410677
RNU6-1337P	-1.84046	0.0250894
RNU6-466P	-1.8071	0.0460798
RNU6-678P	-1.29965	0.045597
AL031123.3	-2.92371	0.0299207
AP001148.1	-1.05033	0.0387311
ARMC4P1	-1.87904	0.0312148
ADAM1B	-1.76349	0.0392972
ANKRD20A18P	-1.09579	0.0290274
BMS1P16	-2.71111	0.0477254
AC011472.2	1.27391	0.0499199
AC008957.1	1.00762	0.0387311
AC009646.2	1.39763	0.00992347
AC010203.2	1.08578	0.0431658
AC010319.3	2.33667	0.0250192
AC062029.1	1.99384	0.0246577
AC106038.1	1.31294	0.0460798
AC109462.2	2.28703	0.0312148
AC120193.1	5.76273	0.0164958
AL009181.1	2.2066	0.0205747
AL021453.1	1.13743	0.0477254
AL133353.1	1.91696	0.0472641
AL138828.1	2.75157	0.0138135
AL139011.1	2.551	0.0210104
AL357060.2	1.08037	0.0200445
AL360270.3	1.68254	0.0438324
AL606760.1	2.09323	0.0477254
AP000355.1	3.1103	0.034922
AP000977.1	1.79123	0.0330697
GFOD1-AS1	1.50986	0.0477254
IDH1-AS1	1.81926	0.0477254
ITGB2-AS1	1.63867	0.0243153
PCAT6	1.19435	0.0205747
PIK3IP1-AS1	3.01851	0.0374601
PPP1R26-AS1	2.31976	0.0477254
UBXN10-AS1	5.0143	0.0481545
AC004156.1	2.11372	0.0205747
AC005833.4	3.0518	0.0410677
AC006453.2	5.33821	0.0477254
AC012103.1	1.08979	0.0250192
AC016573.1	1.18233	0.0205747
AC021218.1	1.06338	0.0440098
AC026304.1	1.35661	0.0312148
AC064805.1	3.06216	0.0396787
AC069185.1	1.10023	0.0248349
AC073115.1	1.09679	0.0265799
AC109462.4	2.39835	0.0313475
AL024498.1	1.20323	0.0250192
AL445490.2	2.34407	0.0492436
AL713998.1	3.28496	0.0431658
AL731555.1	1.5786	0.0290077
EGOT	1.48574	0.0431658
LINC00398	1.41012	0.0460798
LINC00877	1.20127	0.0332393
LINC00996	2.64722	0.0205747
LINC01215	5.71817	0.0400323
LINC01270	2.5877	0.0117759
LINC02033	3.07109	0.0484896
LINC02205	1.24812	0.0373197
LINC02236	1.88053	0.0321501
MIR3142HG	2.78394	0.0205747
MIR3681HG	6.55369	0.0250192
SMIM25	1.33756	0.0430087
CR392039.1	1.16197	0.0483843
MIR3142	2.24998	0.0250192
MIR4451	1.53239	0.0312148
MIR4502	3.06692	0.0494793
AC017002.4	2.35708	0.0296362
AC090330.1	1.34602	0.0409498
AC096638.1	2.07003	0.0499523
AL031777.1	2.57135	0.0290077
AL592429.1	1.19489	0.0494793
CD24P4	2.04195	0.0279818
GCNT1P4	1.5907	0.0489409
HMGB1P1	2.38337	0.042406
RPS3AP43	3.04076	0.0387311
RPS8P4	3.1526	0.0472641
TUBBP9	3.07033	0.0369159
AC091182.1	1.58153	0.0387311
AC093583.1	2.25456	0.0351607
C22orf24	1.32756	0.0328733
AC007906.2	1.77887	0.0431658
ADAM28	2.59782	0.0477788
ADAMDEC1	6.88931	0.0290077
ADAMTS14	2.46636	0.0354537
ADGRE1	1.77136	0.0370278
ADGRG3	1.36955	0.0312148
ALOX15	1.34824	0.0404601
AMIGO2	1.60874	0.0485211
ANGPTL6	3.75646	0.0181811
ANKRD34C	2.05747	0.0499199
ASB2	1.16026	0.0107626
ATP6V0D2	3.47327	0.0250192
ATP8B2	1.25598	0.0332393
B4GALNT1	1.05374	0.0219629
BCL3	1.97837	0.00834024
BIRC3	2.01389	0.0210762
BPI	2.47119	0.0410292
BTNL3	1.21916	0.0431658
BTNL8	1.48136	0.0312148
C10orf55	1.01219	0.0329541
C15orf65	1.82883	0.0334522
C3	5.06022	0.0205747
C6orf223	2.96522	0.0464106
C8B	1.88747	0.0209574
CALN1	3.41026	0.0210104
CAMP	1.80877	0.0328733
CBLN3	1.35852	0.0312148
CD101	1.28729	0.0312148
CD300E	1.73279	0.0485211
CD300LB	1.6563	0.0499199
CD48	2.90015	0.0328733
CD9	1.49474	0.0477254
CDH23	1.10534	0.0431658
CERS3	1.68302	0.0312148
CHST2	1.31904	0.0181811
CPAMD8	2.62402	0.0282335
CR1L	1.71291	0.0452888
CREB3L1	2.03147	0.0229768
CXCL10	10.8853	0.00267049
DMPK	1.2338	0.0369159
DSCAML1	1.29569	0.0209574
DUSP4	1.26234	0.0205747
ELAVL4	2.06934	0.0499199
EPO	2.96241	0.0461346
FAM159A	6.8239	0.0412143
FAM167A	5.85958	0.0211396
FAT1	2.81228	0.0200445
FBP1	2.8212	0.0241385
FCAR	2.24634	0.0181811
FCGBP	2.10265	0.0387311
FCGR2B	1.24852	0.0387311
FCRL1	2.1855	0.045597
FHAD1	2.10618	0.0492436
GBP5	2.99718	0.0328733
GCA	1.53013	0.0461346
GGT5	1.15286	0.0400323
GHRL	3.0742	0.0117759
GNAZ	1.42041	0.0321501
GPR68	2.08036	0.0493366
GRIK4	3.28594	0.0354537
HEG1	1.0125	0.00992347
HK3	1.41927	0.0301769
HMGCS1	1.22841	0.0410677
HRH4	1.56014	0.0321501
IFIH1	1.36746	0.014877
IFITM1	2.21985	0.047583
IGFBP2	1.89714	0.0250192
IL21R	1.33083	0.0181811
IL4I1	4.47115	0.0107626
INHBE	1.57706	0.047583
IRAK2	1.24667	0.0181811
IRGM	1.01957	0.0210762
ITGAL	1.0387	0.0250192
KCNN3	1.56283	0.0477254
KIAA1217	4.38778	0.0321131
LGALS9B	1.29959	0.0329541
LIMS4	1.79372	0.0320437
LRRC7	1.22677	0.0499199
MAML2	1.13539	0.00762893
MATN4	1.22716	0.0489409
MEFV	1.35421	0.0400323
MEI1	1.161	0.0205747
MGAM	1.51456	0.0205747
MMP25	1.64399	0.0205747
MS4A14	2.0128	0.0221851
MS4A7	2.231	0.0210104
MTUS1	1.24602	0.0452564
MYO3B	4.3253	0.0250192
MYO5B	2.22745	0.0392972
NFE2L3	1.18356	0.00834024
NFKB2	1.75269	0.0107626
NFKBIZ	1.35072	0.0145825
NHS	1.85129	0.0173477
NOD2	1.40623	0.0282335
NPR3	1.78318	0.00883934
NR5A2	4.66472	0.0369159
OLIG1	1.09457	0.0250192
OPTN	1.63314	0.00762893
OR1F1	2.05166	0.0229768
OTUB2	1.32182	0.0250192
PCDH12	1.27469	0.0250192
PCDHGB3	1.59969	0.0477254
PCED1B	1.19352	0.0205747
PDE4B	1.44317	0.0290274
PDE6H	1.27619	0.0261763
PDGFRB	2.06504	0.0173477
PFN2	1.44545	0.0312148
PGF	2.43744	0.0202946
PILRA	1.29776	0.0205747
PKIG	1.82581	0.0250192
PLEKHG3	1.04226	0.0312148
PLXNB2	1.20158	0.0430708
PRKD3	3.76475	0.0279818
PTGDR2	1.51569	0.0406262
PTGR1	8.30115	0.00834024
PYROXD2	2.86153	0.0248349
RELB	2.55304	0.0107626
REPS2	1.27982	0.0241385
RND1	1.57517	0.0181811
S1PR2	1.04873	0.0332393
SERPINA1	2.99551	0.0457622
SIGLEC10	1.28369	0.0489409
SLC2A6	2.91936	0.0082404
SNX9	1.19789	0.0440098
SOCS1	1.70599	0.0321501
SPATA12	1.33051	0.0457622
SPATA45	1.29526	0.0321501
SPATC1	1.94215	0.00834024
STOX2	1.04127	0.0409498
TEX29	1.22371	0.0337237
TMEM145	2.34644	0.0499199
TMEM52	4.32885	0.0499199
TMEM71	2.19231	0.0392972
TMPRSS3	2.6679	0.0431155
TNFAIP3	2.98483	0.0205747
TNFRSF10A	1.07398	0.0205747
TNFSF15	3.33174	0.0329541
TREML2	1.40468	0.0371486
TTN	1.45859	0.0427996
TUBA1A	1.46994	0.0290077
UBXN10	1.56452	0.0250192
UPB1	1.81613	0.0477254
VSIG10L	1.206	0.0370278
WDR11	10.8345	0.0129453
XKR3	2.52269	0.0387311
ZC3H12A	1.8652	0.0321131
ZC3H12C	1.04894	0.0204272
ZNF462	1.9222	0.0477254
ZNF562	2.14653	0.0431658
ZNF792	3.93416	0.0320437
AC022555.1	1.86934	0.0477254
AP000356.1	1.40245	0.0312148
AC005912.2	2.16729	0.0210762
AC008760.2	5.45733	0.0205747
AC073326.1	1.97701	0.0279818
AC074194.1	1.07036	0.0369159
TSPAN9-IT1	1.19834	0.0211396
AC006450.1	2.08044	0.045597
snoU13	1.18393	0.0329544
snoU13	1.53511	0.0387311
RNU6-485P	1.66209	0.0480202
RNU6-814P	2.43366	0.0283976
AC011815.3	1.20109	0.0359987
AC112255.1	1.89268	0.0250192
AC245100.8	2.11602	0.0243153
AC092573.2	1.85168	0.0241385
BNIP3P41	1.89831	0.0364598
SMPD5	1.9046	0.0210104
AC007342.3	1.70455	0.0250192
AC015922.1	1.66696	0.0477254
AKR1C7P	1.01774	0.0410677
CFL1P1	1.01373	0.0408094
TREML3P	2.05865	0.0499199
AC139495.3	1.61429	0.0492436
AL354798.1	1.3978	0.0312148
OR1F2P	1.42119	0.0477254
