# Supplementary material for: Lupus enhancer risk variant causes dysregulation of IRF8 through cooperative lncRNA and DNA methylation machinery
Source: Nat Commun. 2022 Apr 6;13:1855. doi: 10.1038/s41467-022-29514-y (PMC8987079; doi:10.1038/s41467-022-29514-y)
Supplement: Supplementary file 8 — Supplementary Data 5 [file 41467_2022_29514_MOESM8_ESM.xlsx]

## Sheet: Sheet1
Supplementary Data 5 The list of genes whose promoter exists interaction with rs2280381 site.
chrom	start	end	tss_position	ensembl_gene_id	gene symbol	reads per million
chr16	81129583	81131392	81130008	ENSG00000140905	GCSH	20.3445
chr16	81347859	81348837	81348557	ENSG00000261609	GAN	21.3936
chr16	84149819	84150715	84150511	ENSG00000140943	MBTPS1	34.5309
chr16	84149819	84150715	84150656	ENSG00000260018	RP11-505K9.1	34.5309
chr16	84681968	84682333	84682131	ENSG00000135686	KLHL36	26.0464
chr16	84853524	84853986	84853590	ENSG00000103196	CRISPLD2	20.0708
chr16	85060392	85062147	85061375	ENSG00000135709	KIAA0513	54.2824
chr16	85145401	85147146	85146114	ENSG00000153789	FAM92B	65.8687
chr16	85204624	85205307	85204882	ENSG00000262601	CTC-786C10.1	41.9662
chr16	85616847	85617585	85617177	ENSG00000270124	RP11-118F19.1	71.9355
chr16	85644412	85645670	85645015	ENSG00000131149	GSE1	433.94
chr16	85692852	85693040	85692984	ENSG00000263968	RN7SL381P	35.3063
chr16	85723053	85723890	85723679	ENSG00000131153	GINS2	122.477
chr16	85774872	85775754	85775306	ENSG00000222190	MIR1910	183.556
chr16	85776727	85777300	85776893	ENSG00000269898	RP11-568J23.4	24.6323
chr16	85815475	85815646	85815505	ENSG00000252311	RNU1-103P	92.1888
chr16	85817842	85818451	85817988	ENSG00000270184	RP11-568J23.5	52.4577
chr16	85824648	85826297	85826021	ENSG00000270159	RP11-568J23.6	258.959
chr16	85832165	85832527	85832239	ENSG00000131143	COX4I1	165.584
chr16	85832528	85833268	85833214	ENSG00000131148	EMC8	1038.21
chr16	85848410	85849377	85848668	ENSG00000270698	RP11-568J23.7	736.644
chr16	85850035	85850433	85850142	ENSG00000214259	RP11-568J23.1	200.799
chr16	85930681	85934062	85932409	ENSG00000140968	IRF8	112.351
chr16	85968435	85970125	85969829	ENSG00000268804	RP11-542M13.3	1979.98
chr16	85981760	85982157	85981750	ENSG00000269667.2	AC092723.1	909.389
chr16	86123054	86123409	86123132	ENSG00000261177	RP11-805I24.1	238.158
chr16	86192264	86192748	86192404	ENSG00000268078	RP11-805I24.4	65.8687
chr16	86232422	86232695	86232519	ENSG00000268505	RP11-805I24.3	80.9218
chr16	86256188	86257457	86256335	ENSG00000270058	RP11-514D23.3	96.2029
chr16	86309312	86309914	86309351	ENSG00000268754	LINC01081	57.1105
chr16	86319871	86320221	86320033	ENSG00000268532	RP11-514D23.1	22.1235
chr16	86380865	86381779	86380993	ENSG00000269826	RP11-158I3.3	105.144
chr16	86383085	86383773	86383289	ENSG00000168367	LINC00917	57.6123
chr16	86558897	86559650	86559063	ENSG00000243697	RP11-463O9.1	128.681
chr16	86588467	86589177	86588841	ENSG00000103248	MTHFSD	121.52
chr16	86600724	86601216	86600857	ENSG00000176692	FOXC2	48.626
chr16	86601217	86601576	86601367	ENSG00000260944	RP11-463O9.5	77.6831
chr16	86670598	86670879	86670751	ENSG00000260387	RP11-463O9.6	25.7727
chr16	86679260	86680343	86679907	ENSG00000261161	RP11-58A18.1	37.5871
chr16	86939818	86940484	86940078	ENSG00000260795	RP11-107C10.1	21.8498
chr16	87090934	87091455	87091390	ENSG00000232190	RP11-134D3.1	122.569
chr16	87100188	87100464	87100311	ENSG00000261363	RP11-134D3.2	45.8891
chr16	87249183	87249617	87249521	ENSG00000261651	RP11-899L11.3	22.0323
chr16	87301309	87303279	87301791	ENSG00000243705	RP11-178L8.1	23.9025
chr16	87350401	87351368	87351022	ENSG00000260456	C16orf95	49.2647
chr16	87350401	87351368	87351115	ENSG00000270006	RP11-178L8.7	49.2647
chr16	87417117	87417968	87417601	ENSG00000140941	MAP1LC3B	115.316
chr16	87424864	87426021	87425748	ENSG00000103264	FBXO31	43.6996
chr16	87525653	87526452	87526161	ENSG00000260750	RP11-482M8.1	50.4963
chr16	87635664	87636699	87635796	ENSG00000269935	RP11-482M8.3	20.9831
chr16	87728371	87730214	87729753	ENSG00000226180	AC010536.1	37.6327
chr16	87780703	87782321	87781312	ENSG00000260671	RP11-278A23.2	31.8852
chr16	87798792	87799805	87799598	ENSG00000104731	KLHDC4	40.5521
chr16	87812435	87813485	87812980	ENSG00000260498	RP4-536B24.4	48.398
chr16	87982492	87983193	87982850	ENSG00000172530	BANP	21.8954
chr16	88534703	88536188	88535326	ENSG00000263456	MIR5189	39.6854
chr16	88752722	88754792	88752901	ENSG00000185669	SNAI3	35.0327
chr16	88808754	88810895	88809175	ENSG00000182376	RP5-1142A6.8	45.068
chr16	88878269	88878688	88878352	ENSG00000198931	APRT	22.9902
chr16	88932731	88933383	88933068	ENSG00000205022	PABPN1L	21.941
chr16	89049094	89051028	89050440	ENSG00000259989	CTD-2555A7.1	25.7271
chr16	89293364	89295253	89295100	ENSG00000260659	RP11-46C24.6	20.9375
chr16	89724071	89724569	89724210	ENSG00000167523	SPATA33	22.4428
chr16	89724071	89724569	89724253	ENSG00000131165	CHMP1A	22.4428
chr16	89777400	89778537	89778264	ENSG00000261373	VPS9D1-AS1	29.057
chr16	89787048	89789463	89787394	ENSG00000075399	VPS9D1	21.2568
