# Supplementary material for: Lupus enhancer risk variant causes dysregulation of IRF8 through cooperative lncRNA and DNA methylation machinery
Source: Nat Commun. 2022 Apr 6;13:1855. doi: 10.1038/s41467-022-29514-y (PMC8987079; doi:10.1038/s41467-022-29514-y)
Supplement: Supplementary file 9 — Supplementary Data 6 [file 41467_2022_29514_MOESM9_ESM.xlsx]

## Sheet: Sheet1
Supplementary Data 6 RNA sequencing analysis of the expression of genes whose promoter exists interaction with rs2280381 site.
gene_id	WT1	WT2	WT3	KO1	KO2	KO3
GCSH	131.149	238.29	127.588	144.949	123.946	168.459
GAN	1672.15	2235.32	1837.88	1800.04	1770.65	1874.29
MBTPS1	5916.84	7561.93	6367.26	7890.26	7109.97	8190.81
AC040169.1	21.4378	10.7986	20.2521	18.9064	24.1452	12.7406
KLHL36	2924.37	2375.7	2746.19	2476.74	2989.18	2493.62
CRISPLD2	0	2.87964	0	0	0	2.83125
KIAA0513	331.656	301.642	242.013	381.279	370.227	469.988
FAM92B	0	0	0	0	0	0
CTC-786C10.1	0	0	0	0	0	0
RP11-118F19.1	0	0	0	0	0	0
GSE1	10089.6	9184.6	9809.11	10268.5	8977.2	8526.31
RN7SL381P	186.635	85.6692	167.08	114.226	162.578	73.6125
GINS2	1582.62	3849.35	1693.08	2787.9	1546.9	2437.71
MIR1910	71.8797	106.547	87.0841	142.586	61.1679	89.1844
RP11-568J23.4	0	0	0	0	0	0
RNU1-103P	21.4378	45.3543	23.2899	44.9026	27.3646	31.1438
RP11-568J23.5	0	0	0	0	0	0
RP11-568J23.6	0	0	0	0	0	0
COX4I1	9906.79	7583.52	11386.7	7275.02	9537.37	6808.45
EMC8	1185.39	1528.37	1302.21	1272.24	1505.05	1332.1
RP11-568J23.7	0	0	0	0	0	0
RP11-568J23.1	0	0	0	0	0	0
IRF8	9828.61	9674.86	7578.34	5619.13	4513.55	3207.1
LINC02132	35.3093	144.702	65.8194	82.7154	19.3162	97.6782
AC092723.1	54.2251	37.4353	34.4286	14.1798	9.6581	12.7406
RP11-805I24.1	0	0	0	0	0	0
RP11-805I24.4	0	0	0	0	0	0
RP11-805I24.3	0	0	0	0	0	0
RP11-514D23.3	0	0	0	0	0	0
LINC01081	0	0	0	0	0	0
RP11-514D23.1	0	0	0	0	0	0
RP11-158I3.3	0	0	0	0	0	0
LINC00917	0	0	0	0	0	5.6625
RP11-463O9.1	0	0	0	0	0	0
MTHFSD	1804.56	1605.4	1739.66	1893.79	1722.36	1605.32
FOXC2	0	0.719909	0	0	0	0
RP11-463O9.5	0	0	0	0	0	0
RP11-463O9.6	0	0	0	0	0	0
RP11-58A18.1	0	0	0	0	0	0
RP11-107C10.1	0	0	0	0	0	0
LINC02181	5.04419	2.87964	1.01261	7.08989	4.82905	7.07813
RP11-134D3.2	0	0	0	0	0	0
RP11-899L11.3	0	0	0	0	0	0
RP11-178L8.1	0	0	0	0	0	0
C16orf95	127.366	77.0303	152.903	74.05	135.213	63.7032
RP11-178L8.7	0	0	0	0	0	0
MAP1LC3B	1298.88	1223.85	1101.71	1142.26	1229.8	1540.91
FBXO31	1139.99	1439.82	1295.12	1176.13	1117.12	1230.89
RP11-482M8.1	13.8715	8.63891	14.1765	11.0287	1.60968	2.12344
RP11-482M8.3	0	0	0	0	0	0
AC010536.1	134.932	143.982	128.601	121.316	72.4357	113.958
RP11-278A23.2	0	0	0	0	0	0
KLHDC4	5784.43	2999.14	5410.35	3897.08	5377.95	2814.97
RP4-536B24.4	422.451	137.503	342.261	312.743	391.153	172.706
BANP	1250.96	1631.31	1192.85	1431.37	1260.38	1419.87
MIR5189	6.30524	2.15973	8.10084	1.57553	3.21937	2.83125
SNAI3	431.278	549.291	362.513	415.94	463.589	422.564
RP5-1142A6.8	0	0	0	0	0	0
APRT	2934.46	2518.24	2655.05	2342.03	3080.93	2054.07
PABPN1L	5.04419	2.87964	11.1387	1.57553	1.60968	4.95469
CTD-2555A7.1	16.3936	2.87964	8.10084	2.3633	12.8775	7.78594
RP11-46C24.6	0	0	0	0	0	0
SPATA33	915.521	1377.91	1030.83	1102.08	1047.9	913.786
CHMP1A	2414.91	2705.42	2101.16	2534.24	2287.36	2267.83
VPS9D1-AS1	213.117	557.93	318.971	332.437	235.014	193.941
VPS9D1	411.102	291.563	310.87	452.177	461.979	244.195
