# Supplementary material for: Lupus enhancer risk variant causes dysregulation of IRF8 through cooperative lncRNA and DNA methylation machinery
Source: Nat Commun. 2022 Apr 6;13:1855. doi: 10.1038/s41467-022-29514-y (PMC8987079; doi:10.1038/s41467-022-29514-y)
Supplement: Supplementary file 10 — Supplementary Data 7 [file 41467_2022_29514_MOESM10_ESM.xlsx]

## Sheet: Sheet1
Supplementary Data 7 RNA sequencing analysis of the expression of the direct targets of IRF8 predicted by IPA analysis and IRF8 ChIP-Seq in monocytes
	WT1	WT2	WT3	rs2280381 KO1	rs2280381 KO2	rs2280381 KO3
IFI6	693.576	691.113	617.689	864.967	919.129	998.016
IRF8	9828.61	9674.86	7578.34	5619.13	4513.55	3207.1
ZEB2	23628.3	23763.5	23239.3	21190.9	20594.3	22206.2
ICAM1	1641.88	1931.52	1491.57	3400	2506.28	3675.67
CCL5	1701.15	2065.42	2010.02	2787.11	2150.54	2821.34
IRF2	784.372	1080.58	832.362	1510.15	1067.22	1434.74
DDX58	569.994	540.652	632.878	449.026	487.734	532.983
TK1	2180.35	1713.38	1746.74	1358.9	1612.9	1424.12
HDAC3	3992.48	3906.23	3969.41	3405.51	3871.29	3184.45
B2M	38010.5	47551.4	36684.7	56957.8	45064.7	63108.6
PCDH7	6.30524	0	2.02521	7.08989	16.0968	7.78594
TNFSF13B	6157.7	5353.97	6821.92	6965.42	8112.8	6928.07
STAT1	6061.86	7382.67	6116.14	7040.26	7673.36	7964.31
TRIM21	919.304	1040.27	933.622	1304.54	1014.1	1625.14
TLR4	2707.47	2712.62	2632.77	2220.71	2659.2	2434.17
CIITA	6604.11	2377.14	5045.81	2626.41	2644.71	2338.61
IFIT2	25.221	10.0787	12.1513	17.3308	62.7776	138.024
IRF5	3958.43	3134.48	2948.71	3867.93	4151.37	3568.79
IRF9	128.627	100.787	118.475	152.039	156.139	149.349
BANK1	624.219	383.712	248.088	340.315	249.501	128.114
BAX	983.617	1001.39	808.059	1012.28	991.564	1059.6
TNFSF10	201.768	219.572	215.685	348.192	347.691	523.074
CBL	10406.2	10706.5	9242.05	11680.2	10095.9	11271.2
LSP1	9485.6	11192.4	7707.95	13645.7	9614.63	11384.5
TLR3	0	12.9584	2.02521	1.57553	24.1452	23.3578
CYBB	195.462	196.535	174.168	180.398	336.424	235.702
IFIT3	98.3617	164.139	152.903	175.672	149.7	345.413
OAS1	39.0925	77.7502	113.412	89.8053	101.41	251.981
ETV6	5451.51	7746.22	6331.82	9264.12	6198.89	7930.34
CXCL16	220.683	156.94	121.513	219.787	143.262	336.919
CTSS	3752.88	2364.18	3242.36	2041.89	3208.1	2552.37
ISG15	334.178	167.019	372.639	256.812	482.905	396.375
SOCS7	2595.24	2097.82	2275.32	2688.64	2833.04	2162.37
DAB2	361.921	399.55	494.152	477.386	252.72	325.594
KAT2B	1738.99	1962.47	1632.32	2111.21	1590.37	2083.8
HSPE1	586.387	832.935	705.786	423.03	817.719	574.744
CCL22	7.56629	3.59955	0	0	1.60968	4.24688
FANCF	15.1326	28.7964	24.3025	20.4819	59.5583	15.5719
ATF3	133.671	142.542	170.118	176.459	133.604	168.459
MAP4K4	6730.21	9974.34	6507	9273.58	6944.17	9382.06
NF1	6277.5	6869.37	6923.18	6633.77	6437.12	7555.19
PML	3562.46	4106.36	2983.14	4442.21	2829.82	4092.57
STAT2	4274.95	2354.1	3542.09	3094.34	3666.86	2698.18
CD74	13077.1	13343.5	12041.9	17850	9650.05	13681.3
EP300	9215.74	12018.2	9112.44	10142.5	8056.46	10748.1
TRAF6	651.962	1205.13	703.761	905.143	521.537	894.675
IL12A	12.6105	104.387	29.3656	51.9925	45.0711	77.8594
PRDM1	78.185	125.264	51.6429	71.6867	62.7776	105.464
CASP1	288.78	567.288	364.538	400.185	241.452	511.041
MDM2	3224.5	3977.5	3515.77	3092.77	3810.12	4010.47
CASP3	986.139	1122.34	822.236	860.24	1026.98	1099.23
ATF7	2470.39	3784.56	2630.75	3359.82	2052.35	3311.86
ASAH1	13736.6	7945.64	11984.2	9486.27	13548.7	10352.5
MSR1	0	0	0	0	0	0
REL	0	0	0	0	0	0
IL12B	0	0	0	0	0	0
IFNB1	0	0	0	0	0	0
BCOR	0	0	0	0	0	0
IL10	0	0	0	0	0	0
IFNB1	0	0	0	0	0	0
IL15	0	0	0	0	0	0
