# Supplementary material for: Lupus enhancer risk variant causes dysregulation of IRF8 through cooperative lncRNA and DNA methylation machinery
Source: Nat Commun. 2022 Apr 6;13:1855. doi: 10.1038/s41467-022-29514-y (PMC8987079; doi:10.1038/s41467-022-29514-y)
Supplement: Supplementary file 11 — Supplementary Data 8 [file 41467_2022_29514_MOESM11_ESM.xlsx]

## Sheet: Sheet1
Supplementary Data 8 GO pathway analysis for the differentially expressed genes
Term_ID	Term_description	ListHit	ListTotal	PopHit	PopTotal	GeneRatio	BgRatio	Enrichment_score	GeneIds	GeneSymbols	p-value	FDR_bh	Category
GO:0006954	inflammatory response	11	126	185	13332	0.0873016	0.0138764	6.29138	115362;345611;80149;64332;3656;64386;59340;8797;9435;4064;2687	GBP5;IRGM;ZC3H12A;NFKBIZ;IRAK2;MMP25;HRH4;TNFRSF10A;CHST2;CD180;GGT5	1.38737e-06	0.000394149	biological_process
GO:0071222	cellular response to lipopolysaccharide	7	126	60	13332	0.0555556	0.00450045	12.3444	345611;671;80149;2204;5142;3394;4064	IRGM;BPI;ZC3H12A;FCAR;PDE4B;IRF8;CD180	1.45175e-06	0.000394149	biological_process
GO:0005886	plasma membrane	47	138	2870	14857	0.34058	0.193175	1.76306	124599;2204;602;1760;5924;9398;347902;9066;25801;144195;57198;8519;27289;115350;10863;11251;962;2213;79908;150165;222487;64072;2781;8797;2687;1141;8972;9465;9294;10888;51294;51429;11182;9162;57554;83698;3656;342510;27151;57453;64386;59340;79865;2900;93663;3782;29992	CD300LB;FCAR;BCL3;DMPK;RASGRF2;CD101;AMIGO2;SYT7;GCA;SLC2A14;ATP8B2;IFITM1;RND1;FCRL1;ADAM28;PTGDR2;CD48;FCGR2B;BTNL8;XKR3;ADGRG3;CDH23;GNAZ;TNFRSF10A;GGT5;CHRNB2;MGAM;AKAP7;S1PR2;GPR83;PCDH12;SNX9;SLC2A6;DGKI;LRRC7;CALN1;IRAK2;CD300E;CPAMD8;DSCAML1;MMP25;HRH4;TREML2;GRIK4;ARHGAP18;KCNN3;PILRA	2.93949e-05	0.00432105	cellular_component
GO:0016021	integral component of membrane	43	138	2780	14857	0.311594	0.187117	1.66524	124599;9398;347902;9066;144195;57198;8519;115350;10863;137835;2213;204219;79908;150165;222487;64072;339456;84689;2687;1141;57493;8972;10917;9294;10888;121793;11182;284339;392275;9435;55717;147645;83698;25775;342510;58475;57453;64386;59340;79865;90993;3782;29992	CD300LB;CD101;AMIGO2;SYT7;SLC2A14;ATP8B2;IFITM1;FCRL1;ADAM28;TMEM71;FCGR2B;CERS3;BTNL8;XKR3;ADGRG3;CDH23;TMEM52;MS4A14;GGT5;CHRNB2;HEG1;MGAM;BTNL3;S1PR2;GPR83;TEX29;SLC2A6;TMEM145;SMPD5;CHST2;WDR11;VSIG10L;CALN1;C22orf24;CD300E;MS4A7;DSCAML1;MMP25;HRH4;TREML2;CREB3L1;KCNN3;PILRA	0.000285857	0.0210105	cellular_component
GO:0050776	regulation of immune response	5	126	78	13332	0.0396825	0.00585059	6.78266	8519;124599;342510;79865;29992	IFITM1;CD300LB;CD300E;TREML2;PILRA	0.000847157	0.0927196	biological_process
GO:0051823	regulation of synapse structural plasticity	2	126	5	13332	0.015873	0.000375038	42.3238	1496;1760	CTNNA2;DMPK	0.000869808	0.0927196	biological_process
GO:0043031	negative regulation of macrophage activation	2	126	5	13332	0.015873	0.000375038	42.3238	671;80149	BPI;ZC3H12A	0.000869808	0.0927196	biological_process
GO:0055056	D-glucose transmembrane transporter activity	2	112	6	12391	0.0178571	0.000484222	36.878	11182;144195	SLC2A6;SLC2A14	0.00118618	0.204798	molecular_function
GO:0006691	leukotriene metabolic process	2	126	6	13332	0.015873	0.000450045	35.2698	22949;2687	PTGR1;GGT5	0.00129664	0.0927196	biological_process
GO:0032729	positive regulation of interferon-gamma production	3	126	24	13332	0.0238095	0.00180018	13.2262	602;5142;3394	BCL3;PDE4B;IRF8	0.00144293	0.0927196	biological_process
GO:0007166	cell surface receptor signaling pathway	6	126	131	13332	0.047619	0.00982598	4.84624	8519;2015;9398;222487;8797;1489	IFITM1;ADGRE1;CD101;ADGRG3;TNFRSF10A;CTF1	0.00150984	0.0927196	biological_process
GO:0007162	negative regulation of cell adhesion	3	126	25	13332	0.0238095	0.00187519	12.6971	27289;27299;23654	RND1;ADAMDEC1;PLXNB2	0.00162844	0.0927196	biological_process
GO:0007156	homophilic cell adhesion via plasma membrane adhesion molecules	6	126	136	13332	0.047619	0.010201	4.66807	56102;347902;57453;51294;64072;23654	PCDHGB3;AMIGO2;DSCAML1;PCDH12;CDH23;PLXNB2	0.00182742	0.0927196	biological_process
GO:0048839	inner ear development	3	126	27	13332	0.0238095	0.0020252	11.7566	497189;2103;64072	TIFAB;ESRRB;CDH23	0.00204265	0.0927196	biological_process
GO:0050829	defense response to Gram-negative bacterium	4	126	59	13332	0.031746	0.00442544	7.17353	10133;345611;820;671	OPTN;IRGM;CAMP;BPI	0.00231743	0.0927196	biological_process
GO:0045446	endothelial cell differentiation	2	126	8	13332	0.015873	0.00060006	26.4524	646817;55897	SETSIP;MESP1	0.00239056	0.0927196	biological_process
GO:0045745	positive regulation of G-protein coupled receptor protein signaling pathway	2	126	8	13332	0.015873	0.00060006	26.4524	5149;11251	PDE6H;PTGDR2	0.00239056	0.0927196	biological_process
GO:0010508	positive regulation of autophagy	3	126	30	13332	0.0238095	0.00225023	10.581	10133;345611;80149	OPTN;IRGM;ZC3H12A	0.00277741	0.0975676	biological_process
GO:0000187	activation of MAPK activity	4	126	63	13332	0.031746	0.00472547	6.71807	5149;5608;3656;9294	PDE6H;MAP2K6;IRAK2;S1PR2	0.00294645	0.0975676	biological_process
GO:0014059	regulation of dopamine secretion	2	126	9	13332	0.015873	0.000675068	23.5132	9066;1141	SYT7;CHRNB2	0.0030546	0.0975676	biological_process
GO:0071688	striated muscle myosin thick filament assembly	2	126	10	13332	0.015873	0.000750075	21.1619	7273;4608	TTN;MYBPH	0.00379469	0.108448	biological_process
GO:0042832	defense response to protozoan	2	126	10	13332	0.015873	0.000750075	21.1619	602;3394	BCL3;IRF8	0.00379469	0.108448	biological_process
GO:0003705	transcription factor activity, RNA polymerase II distal enhancer sequence-specific binding	3	112	35	12391	0.0267857	0.00282463	9.48291	2103;3394;2494	ESRRB;IRF8;NR5A2	0.00381213	0.204798	molecular_function
GO:0035326	enhancer binding	2	112	11	12391	0.0178571	0.000887741	20.1153	2103;55897	ESRRB;MESP1	0.00422265	0.204798	molecular_function
GO:0097493	structural molecule activity conferring elasticity	2	112	11	12391	0.0178571	0.000887741	20.1153	7273;4608	TTN;MYBPH	0.00422265	0.204798	molecular_function
GO:0007249	I-kappaB kinase/NF-kappaB signaling	3	126	37	13332	0.0238095	0.00277528	8.57915	497189;602;3656	TIFAB;BCL3;IRAK2	0.00506625	0.13568	biological_process
GO:0004222	metalloendopeptidase activity	4	112	78	12391	0.0357143	0.00629489	5.67353	27299;64386;140766;10863	ADAMDEC1;MMP25;ADAMTS14;ADAM28	0.00540022	0.209528	molecular_function
GO:0070423	nucleotide-binding oligomerization domain containing signaling pathway	2	126	12	13332	0.015873	0.00090009	17.6349	5608;3656	MAP2K6;IRAK2	0.00549716	0.13568	biological_process
GO:0032715	negative regulation of interleukin-6 production	2	126	12	13332	0.015873	0.00090009	17.6349	671;80149	BPI;ZC3H12A	0.00549716	0.13568	biological_process
GO:0006955	immune response	6	126	173	13332	0.047619	0.0129763	3.66969	11251;2213;2204;8797;3394;27299	PTGDR2;FCGR2B;FCAR;TNFRSF10A;IRF8;ADAMDEC1	0.00598511	0.141301	biological_process
GO:0035580	specific granule lumen	3	138	40	14857	0.0217391	0.00269233	8.07446	671;57554;820	BPI;LRRC7;CAMP	0.00602704	0.229603	cellular_component
GO:0032426	stereocilium tip	2	138	13	14857	0.0144928	0.000875008	16.563	64072;140469	CDH23;MYO3B	0.0062477	0.229603	cellular_component
GO:0071346	cellular response to interferon-gamma	3	126	40	13332	0.0238095	0.0030003	7.93571	2204;115362;3394	FCAR;GBP5;IRF8	0.00631113	0.142789	biological_process
GO:0019730	antimicrobial humoral response	3	126	41	13332	0.0238095	0.00307531	7.74216	602;671;820	BCL3;BPI;CAMP	0.00676299	0.146892	biological_process
GO:0007186	G-protein coupled receptor signaling pathway	10	126	427	13332	0.0793651	0.0320282	2.47797	11251;2015;5142;5924;9294;10888;222487;59340;284339;2781	PTGDR2;ADGRE1;PDE4B;RASGRF2;S1PR2;GPR83;ADGRG3;HRH4;TMEM145;GNAZ	0.00724452	0.15056	biological_process
GO:0098586	cellular response to virus	2	126	14	13332	0.015873	0.00105011	15.1156	345611;80149	IRGM;ZC3H12A	0.00748641	0.15056	biological_process
GO:0001508	action potential	2	126	15	13332	0.015873	0.00112511	14.1079	9465;1141	AKAP7;CHRNB2	0.00858507	0.166489	biological_process
GO:0036464	cytoplasmic ribonucleoprotein granule	3	138	46	14857	0.0217391	0.00309618	7.02127	7846;64332;80149	TUBA1A;NFKBIZ;ZC3H12A	0.00889391	0.261481	cellular_component
GO:0051371	muscle alpha-actinin binding	2	112	16	12391	0.0178571	0.00129126	13.8292	7273;4608	TTN;MYBPH	0.00894561	0.274461	molecular_function
GO:0007193	adenylate cyclase-inhibiting G-protein coupled receptor signaling pathway	3	126	47	13332	0.0238095	0.00352535	6.7538	2781;11251;4883	GNAZ;PTGDR2;NPR3	0.00987441	0.175391	biological_process
GO:0043312	neutrophil degranulation	8	126	314	13332	0.0634921	0.0235524	2.69578	671;57554;8972;2204;222487;64386;25801;820	BPI;LRRC7;MGAM;FCAR;ADGRG3;MMP25;GCA;CAMP	0.00987993	0.175391	biological_process
GO:0042742	defense response to bacterium	4	126	89	13332	0.031746	0.00667567	4.75548	3394;602;345611;820	IRF8;BCL3;IRGM;CAMP	0.0100131	0.175391	biological_process
GO:0042113	B cell activation	2	126	17	13332	0.015873	0.00127513	12.4482	115350;1141	FCRL1;CHRNB2	0.0109836	0.175414	biological_process
GO:0090103	cochlea morphogenesis	2	126	17	13332	0.015873	0.00127513	12.4482	497189;140469	TIFAB;MYO3B	0.0109836	0.175414	biological_process
GO:0010800	positive regulation of peptidyl-threonine phosphorylation	2	126	17	13332	0.015873	0.00127513	12.4482	345611;9294	IRGM;S1PR2	0.0109836	0.175414	biological_process
GO:0005509	calcium ion binding	11	112	558	12391	0.0982143	0.0450327	2.18096	57493;2015;7273;83698;56102;9066;51294;64072;26256;25801;8785	HEG1;ADGRE1;TTN;CALN1;PCDHGB3;SYT7;PCDH12;CDH23;CABYR;GCA;MATN4	0.0120455	0.274461	molecular_function
GO:0005516	calmodulin binding	5	112	152	12391	0.0446429	0.012267	3.63927	7273;5924;9066;3782;4645	TTN;RASGRF2;SYT7;KCNN3;MYO5B	0.012213	0.274461	molecular_function
GO:0007194	negative regulation of adenylate cyclase activity	2	126	18	13332	0.015873	0.00135014	11.7566	59340;4883	HRH4;NPR3	0.0122807	0.185234	biological_process
GO:0019731	antibacterial humoral response	2	126	18	13332	0.015873	0.00135014	11.7566	671;820	BPI;CAMP	0.0122807	0.185234	biological_process
GO:0004674	protein serine/threonine kinase activity	7	112	281	12391	0.0625	0.0226777	2.75601	7273;23683;5608;1760;3656;140469;10420	TTN;PRKD3;MAP2K6;DMPK;IRAK2;MYO3B;TESK2	0.0137463	0.274461	molecular_function
GO:0030670	phagocytic vesicle membrane	3	138	54	14857	0.0217391	0.00363465	5.98108	9066;245972;345611	SYT7;ATP6V0D2;IRGM	0.0137736	0.311553	cellular_component
GO:0002224	toll-like receptor signaling pathway	2	126	20	13332	0.015873	0.00150015	10.581	3656;4064	IRAK2;CD180	0.0150643	0.221079	biological_process
GO:0004879	nuclear receptor activity	2	112	21	12391	0.0178571	0.00169478	10.5366	2103;2494	ESRRB;NR5A2	0.015202	0.274461	molecular_function
GO:0060076	excitatory synapse	2	138	21	14857	0.0144928	0.00141348	10.2533	5142;9162	PDE4B;DGKI	0.016025	0.311553	cellular_component
GO:0032720	negative regulation of tumor necrosis factor production	2	126	21	13332	0.015873	0.00157516	10.0771	671;80149	BPI;ZC3H12A	0.0165481	0.228162	biological_process
GO:0007205	protein kinase C-activating G-protein coupled receptor signaling pathway	2	126	22	13332	0.015873	0.00165017	9.61905	23683;9162	PRKD3;DGKI	0.0180916	0.228162	biological_process
GO:0005057	signal transducer activity, downstream of receptor	2	112	23	12391	0.0178571	0.00185619	9.62034	8519;2781	IFITM1;GNAZ	0.0181015	0.274461	molecular_function
GO:0004713	protein tyrosine kinase activity	3	112	62	12391	0.0267857	0.00500363	5.35325	7273;5608;10420	TTN;MAP2K6;TESK2	0.0184812	0.274461	molecular_function
GO:0035579	specific granule membrane	3	138	61	14857	0.0217391	0.00410581	5.29473	222487;2204;64386	ADGRG3;FCAR;MMP25	0.0190719	0.311553	cellular_component
GO:0005859	muscle myosin complex	2	138	23	14857	0.0144928	0.00154809	9.36169	7273;4608	TTN;MYBPH	0.0190747	0.311553	cellular_component
GO:0007015	actin filament organization	3	126	62	13332	0.0238095	0.00465047	5.11982	27289;7273;4608	RND1;TTN;MYBPH	0.0207998	0.228162	biological_process
GO:0015276	ligand-gated ion channel activity	2	112	25	12391	0.0178571	0.00201759	8.85071	2900;1141	GRIK4;CHRNB2	0.0212146	0.274461	molecular_function
GO:0045494	photoreceptor cell maintenance	2	126	24	13332	0.015873	0.00180018	8.81746	2103;64072	ESRRB;CDH23	0.0213527	0.228162	biological_process
GO:0009790	embryo development	2	126	24	13332	0.015873	0.00180018	8.81746	56977;2494	STOX2;NR5A2	0.0213527	0.228162	biological_process
GO:0043408	regulation of MAPK cascade	2	126	25	13332	0.015873	0.00187519	8.46476	83729;59340	INHBE;HRH4	0.0230678	0.228162	biological_process
GO:0031430	M band	2	138	26	14857	0.0144928	0.00175002	8.28149	7273;4608	TTN;MYBPH	0.0240643	0.353745	cellular_component
GO:0043124	negative regulation of I-kappaB kinase/NF-kappaB signaling	2	126	26	13332	0.015873	0.0019502	8.13919	10133;80149	OPTN;ZC3H12A	0.0248378	0.228162	biological_process
GO:0045087	innate immune response	7	126	303	13332	0.0555556	0.0227273	2.44444	124599;10133;345611;64135;342510;4064;820	CD300LB;OPTN;IRGM;IFIH1;CD300E;CD180;CAMP	0.0249091	0.228162	biological_process
GO:0009615	response to virus	3	126	67	13332	0.0238095	0.0050255	4.73774	8519;602;64135	IFITM1;BCL3;IFIH1	0.0254704	0.228162	biological_process
GO:0035556	intracellular signal transduction	7	126	308	13332	0.0555556	0.0231023	2.40476	51676;1761;9465;3656;64798;9162;10420	ASB2;DMRT1;AKAP7;IRAK2;DEPTOR;DGKI;TESK2	0.0269189	0.228162	biological_process
GO:0004872	receptor activity	4	112	127	12391	0.0357143	0.0102494	3.48453	962;4064;79865;8797	CD48;CD180;TREML2;TNFRSF10A	0.0280033	0.274461	molecular_function
GO:0007030	Golgi organization	3	126	70	13332	0.0238095	0.00525053	4.53469	54943;57198;10133	DNAJC28;ATP8B2;OPTN	0.0285211	0.228162	biological_process
GO:0001756	somitogenesis	2	126	29	13332	0.015873	0.00217522	7.29721	7273;55897	TTN;MESP1	0.030465	0.228162	biological_process
GO:0045214	sarcomere organization	2	126	30	13332	0.015873	0.00225023	7.05397	7273;4608	TTN;MYBPH	0.0324427	0.228162	biological_process
GO:0016459	myosin complex	2	138	31	14857	0.0144928	0.00208656	6.94577	140469;4645	MYO3B;MYO5B	0.0334119	0.377755	cellular_component
GO:0008021	synaptic vesicle	3	138	76	14857	0.0217391	0.00511543	4.24971	9066;5142;9162	SYT7;PDE4B;DGKI	0.0337179	0.377755	cellular_component
GO:0000976	transcription regulatory region sequence-specific DNA binding	2	112	33	12391	0.0178571	0.00266322	6.70509	9603;2494	NFE2L3;NR5A2	0.0356372	0.274461	molecular_function
GO:0050900	leukocyte migration	3	126	77	13332	0.0238095	0.00577558	4.12245	962;5142;8797	CD48;PDE4B;TNFRSF10A	0.0363585	0.228162	biological_process
GO:0006909	phagocytosis	2	126	32	13332	0.015873	0.00240024	6.6131	9066;3394	SYT7;IRF8	0.0365443	0.228162	biological_process
GO:0000980	RNA polymerase II distal enhancer sequence-specific DNA binding	2	112	34	12391	0.0178571	0.00274393	6.50788	2103;2494	ESRRB;NR5A2	0.0376453	0.274461	molecular_function
GO:0004930	G-protein coupled receptor activity	5	112	207	12391	0.0446429	0.0167057	2.67232	11251;2015;10888;9294;222487	PTGDR2;ADGRE1;GPR83;S1PR2;ADGRG3	0.0396108	0.274461	molecular_function
GO:0045860	positive regulation of protein kinase activity	2	126	34	13332	0.015873	0.00255026	6.22409	51429;142679	SNX9;DUSP19	0.0408338	0.228162	biological_process
GO:0060048	cardiac muscle contraction	2	126	34	13332	0.015873	0.00255026	6.22409	7273;5608	TTN;MAP2K6	0.0408338	0.228162	biological_process
GO:0003707	steroid hormone receptor activity	2	112	36	12391	0.0178571	0.00290533	6.14633	2103;2494	ESRRB;NR5A2	0.0417878	0.274461	molecular_function
GO:0046982	protein heterodimerization activity	7	112	357	12391	0.0625	0.0288112	2.16929	5228;1761;1141;3656;26256;25801;7846	PGF;DMRT1;CHRNB2;IRAK2;CABYR;GCA;TUBA1A	0.0429978	0.274461	molecular_function
GO:0000086	G2/M transition of mitotic cell cycle	3	126	83	13332	0.0238095	0.00622562	3.82444	100303755;80321;10133	PET117;CEP70;OPTN	0.0438659	0.228162	biological_process
GO:0004969	histamine receptor activity	1	112	5	12391	0.00892857	0.000403519	22.1268	59340	HRH4	0.0443915	0.274461	molecular_function
GO:0031433	telethonin binding	1	112	5	12391	0.00892857	0.000403519	22.1268	7273	TTN	0.0443915	0.274461	molecular_function
GO:0036374	glutathione hydrolase activity	1	112	5	12391	0.00892857	0.000403519	22.1268	2687	GGT5	0.0443915	0.274461	molecular_function
GO:0042562	hormone binding	1	112	5	12391	0.00892857	0.000403519	22.1268	4883	NPR3	0.0443915	0.274461	molecular_function
GO:0004532	exoribonuclease activity	1	112	5	12391	0.00892857	0.000403519	22.1268	80149	ZC3H12A	0.0443915	0.274461	molecular_function
GO:0004983	neuropeptide Y receptor activity	1	112	5	12391	0.00892857	0.000403519	22.1268	10888	GPR83	0.0443915	0.274461	molecular_function
GO:0033138	positive regulation of peptidyl-serine phosphorylation	2	126	36	13332	0.015873	0.00270027	5.87831	5217;345611	PFN2;IRGM	0.0453028	0.228162	biological_process
GO:0000930	gamma-tubulin complex	1	138	5	14857	0.00724638	0.000336542	21.5319	5142	PDE4B	0.045594	0.377755	cellular_component
GO:0035686	sperm fibrous sheath	1	138	5	14857	0.00724638	0.000336542	21.5319	26256	CABYR	0.045594	0.377755	cellular_component
GO:0031228	intrinsic component of Golgi membrane	1	138	5	14857	0.00724638	0.000336542	21.5319	9435	CHST2	0.045594	0.377755	cellular_component
GO:0045179	apical cortex	1	138	5	14857	0.00724638	0.000336542	21.5319	4645	MYO5B	0.045594	0.377755	cellular_component
GO:0010225	response to UV-C	1	126	5	13332	0.00793651	0.000375038	21.1619	602	BCL3	0.0463767	0.228162	biological_process
GO:0019732	antifungal humoral response	1	126	5	13332	0.00793651	0.000375038	21.1619	820	CAMP	0.0463767	0.228162	biological_process
GO:0050764	regulation of phagocytosis	1	126	5	13332	0.00793651	0.000375038	21.1619	9066	SYT7	0.0463767	0.228162	biological_process
GO:2000020	positive regulation of male gonad development	1	126	5	13332	0.00793651	0.000375038	21.1619	1761	DMRT1	0.0463767	0.228162	biological_process
GO:0032717	negative regulation of interleukin-8 production	1	126	5	13332	0.00793651	0.000375038	21.1619	671	BPI	0.0463767	0.228162	biological_process
GO:0014902	myotube differentiation	1	126	5	13332	0.00793651	0.000375038	21.1619	50804	MYEF2	0.0463767	0.228162	biological_process
GO:0035095	behavioral response to nicotine	1	126	5	13332	0.00793651	0.000375038	21.1619	1141	CHRNB2	0.0463767	0.228162	biological_process
GO:0008354	germ cell migration	1	126	5	13332	0.00793651	0.000375038	21.1619	1761	DMRT1	0.0463767	0.228162	biological_process
GO:0045792	negative regulation of cell size	1	126	5	13332	0.00793651	0.000375038	21.1619	64798	DEPTOR	0.0463767	0.228162	biological_process
GO:0060754	positive regulation of mast cell chemotaxis	1	126	5	13332	0.00793651	0.000375038	21.1619	5228	PGF	0.0463767	0.228162	biological_process
GO:0060706	cell differentiation involved in embryonic placenta development	1	126	5	13332	0.00793651	0.000375038	21.1619	8521	GCM1	0.0463767	0.228162	biological_process
GO:0071872	cellular response to epinephrine stimulus	1	126	5	13332	0.00793651	0.000375038	21.1619	5142	PDE4B	0.0463767	0.228162	biological_process
GO:0000042	protein targeting to Golgi	1	126	5	13332	0.00793651	0.000375038	21.1619	10133	OPTN	0.0463767	0.228162	biological_process
GO:0036465	synaptic vesicle recycling	1	126	5	13332	0.00793651	0.000375038	21.1619	9066	SYT7	0.0463767	0.228162	biological_process
GO:0075044	autophagy of host cells involved in interaction with symbiont	1	126	5	13332	0.00793651	0.000375038	21.1619	345611	IRGM	0.0463767	0.228162	biological_process
GO:0090385	phagosome-lysosome fusion	1	126	5	13332	0.00793651	0.000375038	21.1619	9066	SYT7	0.0463767	0.228162	biological_process
GO:0060261	positive regulation of transcription initiation from RNA polymerase II promoter	1	126	5	13332	0.00793651	0.000375038	21.1619	3394	IRF8	0.0463767	0.228162	biological_process
GO:1900028	negative regulation of ruffle assembly	1	126	5	13332	0.00793651	0.000375038	21.1619	5217	PFN2	0.0463767	0.228162	biological_process
GO:1904417	positive regulation of xenophagy	1	126	5	13332	0.00793651	0.000375038	21.1619	10133	OPTN	0.0463767	0.228162	biological_process
GO:0048806	genitalia development	1	126	5	13332	0.00793651	0.000375038	21.1619	497189	TIFAB	0.0463767	0.228162	biological_process
GO:0031666	positive regulation of lipopolysaccharide-mediated signaling pathway	1	126	5	13332	0.00793651	0.000375038	21.1619	4064	CD180	0.0463767	0.228162	biological_process
GO:0048845	venous blood vessel morphogenesis	1	126	5	13332	0.00793651	0.000375038	21.1619	57493	HEG1	0.0463767	0.228162	biological_process
GO:0002315	marginal zone B cell differentiation	1	126	5	13332	0.00793651	0.000375038	21.1619	602	BCL3	0.0463767	0.228162	biological_process
GO:0045141	meiotic telomere clustering	1	126	5	13332	0.00793651	0.000375038	21.1619	150365	MEI1	0.0463767	0.228162	biological_process
GO:0021559	trigeminal nerve development	1	126	5	13332	0.00793651	0.000375038	21.1619	497189	TIFAB	0.0463767	0.228162	biological_process
GO:0002446	neutrophil mediated immunity	1	126	5	13332	0.00793651	0.000375038	21.1619	2204	FCAR	0.0463767	0.228162	biological_process
GO:0034620	cellular response to unfolded protein	1	126	5	13332	0.00793651	0.000375038	21.1619	10133	OPTN	0.0463767	0.228162	biological_process
GO:0051770	positive regulation of nitric-oxide synthase biosynthetic process	1	126	5	13332	0.00793651	0.000375038	21.1619	5608	MAP2K6	0.0463767	0.228162	biological_process
GO:0008307	structural constituent of muscle	2	112	39	12391	0.0178571	0.00314745	5.67353	7273;4608	TTN;MYBPH	0.048304	0.274461	molecular_function
GO:0061844	antimicrobial humoral immune response mediated by antimicrobial peptide	2	126	38	13332	0.015873	0.00285029	5.56892	671;820	BPI;CAMP	0.0499431	0.228162	biological_process
GO:0009897	external side of plasma membrane	3	138	89	14857	0.0217391	0.00599044	3.62897	1141;57493;2015	CHRNB2;HEG1;ADGRE1	0.0499879	0.377755	cellular_component
GO:0005622	intracellular	8	138	435	14857	0.057971	0.0292791	1.97994	497189;11251;9465;84795;64798;8797;4883;820	TIFAB;PTGDR2;AKAP7;PYROXD2;DEPTOR;TNFRSF10A;NPR3;CAMP	0.0500666	0.377755	cellular_component
GO:0045944	positive regulation of transcription from RNA polymerase II promoter	10	126	588	13332	0.0793651	0.0441044	1.79948	646817;1761;55897;80149;2103;602;8521;3394;58499;2494	SETSIP;DMRT1;MESP1;ZC3H12A;ESRRB;BCL3;GCM1;IRF8;ZNF462;NR5A2	0.0518003	0.228162	biological_process
GO:0045202	synapse	4	138	151	14857	0.0289855	0.0101636	2.85191	57453;64072;9162;643866	DSCAML1;CDH23;DGKI;CBLN3	0.0522512	0.377755	cellular_component
GO:0001517	N-acetylglucosamine 6-O-sulfotransferase activity	1	112	6	12391	0.00892857	0.000484222	18.439	9435	CHST2	0.0530325	0.274461	molecular_function
GO:0004767	sphingomyelin phosphodiesterase activity	1	112	6	12391	0.00892857	0.000484222	18.439	392275	SMPD5	0.0530325	0.274461	molecular_function
GO:0015277	kainate selective glutamate receptor activity	1	112	6	12391	0.00892857	0.000484222	18.439	2900	GRIK4	0.0530325	0.274461	molecular_function
GO:0043195	terminal bouton	2	138	40	14857	0.0144928	0.00269233	5.38297	9066;5217	SYT7;PFN2	0.0531124	0.377755	cellular_component
GO:0032009	early phagosome	1	138	6	14857	0.00724638	0.00040385	17.9432	9066	SYT7	0.054462	0.377755	cellular_component
GO:0031223	auditory behavior	1	126	6	13332	0.00793651	0.000450045	17.6349	497189	TIFAB	0.0553928	0.228162	biological_process
GO:0097094	craniofacial suture morphogenesis	1	126	6	13332	0.00793651	0.000450045	17.6349	497189	TIFAB	0.0553928	0.228162	biological_process
GO:0051963	regulation of synapse assembly	1	126	6	13332	0.00793651	0.000450045	17.6349	1141	CHRNB2	0.0553928	0.228162	biological_process
GO:2000480	negative regulation of cAMP-dependent protein kinase activity	1	126	6	13332	0.00793651	0.000450045	17.6349	11142	PKIG	0.0553928	0.228162	biological_process
GO:0071404	cellular response to low-density lipoprotein particle stimulus	1	126	6	13332	0.00793651	0.000450045	17.6349	3157	HMGCS1	0.0553928	0.228162	biological_process
GO:0001709	cell fate determination	1	126	6	13332	0.00793651	0.000450045	17.6349	57453	DSCAML1	0.0553928	0.228162	biological_process
GO:0032743	positive regulation of interleukin-2 production	1	126	6	13332	0.00793651	0.000450045	17.6349	5142	PDE4B	0.0553928	0.228162	biological_process
GO:1990869	cellular response to chemokine	1	126	6	13332	0.00793651	0.000450045	17.6349	80149	ZC3H12A	0.0553928	0.228162	biological_process
GO:0050713	negative regulation of interleukin-1 beta secretion	1	126	6	13332	0.00793651	0.000450045	17.6349	80149	ZC3H12A	0.0553928	0.228162	biological_process
GO:0060711	labyrinthine layer development	1	126	6	13332	0.00793651	0.000450045	17.6349	51294	PCDH12	0.0553928	0.228162	biological_process
GO:0050953	sensory perception of light stimulus	1	126	6	13332	0.00793651	0.000450045	17.6349	64072	CDH23	0.0553928	0.228162	biological_process
GO:0095500	acetylcholine receptor signaling pathway	1	126	6	13332	0.00793651	0.000450045	17.6349	1141	CHRNB2	0.0553928	0.228162	biological_process
GO:0048739	cardiac muscle fiber development	1	126	6	13332	0.00793651	0.000450045	17.6349	7273	TTN	0.0553928	0.228162	biological_process
GO:0030240	skeletal muscle thin filament assembly	1	126	6	13332	0.00793651	0.000450045	17.6349	7273	TTN	0.0553928	0.228162	biological_process
GO:0060335	positive regulation of interferon-gamma-mediated signaling pathway	1	126	6	13332	0.00793651	0.000450045	17.6349	345611	IRGM	0.0553928	0.228162	biological_process
GO:0017145	stem cell division	1	126	6	13332	0.00793651	0.000450045	17.6349	2103	ESRRB	0.0553928	0.228162	biological_process
GO:0001893	maternal placenta development	1	126	6	13332	0.00793651	0.000450045	17.6349	56977	STOX2	0.0553928	0.228162	biological_process
GO:1990440	positive regulation of transcription from RNA polymerase II promoter in response to endoplasmic reticulum stress	1	126	6	13332	0.00793651	0.000450045	17.6349	90993	CREB3L1	0.0553928	0.228162	biological_process
GO:1900165	negative regulation of interleukin-6 secretion	1	126	6	13332	0.00793651	0.000450045	17.6349	80149	ZC3H12A	0.0553928	0.228162	biological_process
GO:0035457	cellular response to interferon-alpha	1	126	6	13332	0.00793651	0.000450045	17.6349	2204	FCAR	0.0553928	0.228162	biological_process
GO:0003376	sphingosine-1-phosphate signaling pathway	1	126	6	13332	0.00793651	0.000450045	17.6349	9294	S1PR2	0.0553928	0.228162	biological_process
GO:0035897	proteolysis in other organism	1	126	6	13332	0.00793651	0.000450045	17.6349	5608	MAP2K6	0.0553928	0.228162	biological_process
GO:1902041	regulation of extrinsic apoptotic signaling pathway via death domain receptors	1	126	6	13332	0.00793651	0.000450045	17.6349	8797	TNFRSF10A	0.0553928	0.228162	biological_process
GO:0010830	regulation of myotube differentiation	1	126	6	13332	0.00793651	0.000450045	17.6349	1760	DMPK	0.0553928	0.228162	biological_process
GO:1900016	negative regulation of cytokine production involved in inflammatory response	1	126	6	13332	0.00793651	0.000450045	17.6349	80149	ZC3H12A	0.0553928	0.228162	biological_process
GO:0045019	negative regulation of nitric oxide biosynthetic process	1	126	6	13332	0.00793651	0.000450045	17.6349	80149	ZC3H12A	0.0553928	0.228162	biological_process
GO:0097011	cellular response to granulocyte macrophage colony-stimulating factor stimulus	1	126	6	13332	0.00793651	0.000450045	17.6349	2204	FCAR	0.0553928	0.228162	biological_process
GO:1901098	positive regulation of autophagosome maturation	1	126	6	13332	0.00793651	0.000450045	17.6349	345611	IRGM	0.0553928	0.228162	biological_process
GO:0055118	negative regulation of cardiac muscle contraction	1	126	6	13332	0.00793651	0.000450045	17.6349	80149	ZC3H12A	0.0553928	0.228162	biological_process
GO:0042472	inner ear morphogenesis	2	126	41	13332	0.015873	0.00307531	5.16144	497189;64072	TIFAB;CDH23	0.0572075	0.228162	biological_process
GO:0030018	Z disc	3	138	95	14857	0.0217391	0.00639429	3.39977	7273;4608;5142	TTN;MYBPH;PDE4B	0.0585707	0.377755	cellular_component
GO:0030855	epithelial cell differentiation	2	126	42	13332	0.015873	0.00315032	5.03855	10170;2494	DHRS9;NR5A2	0.0597062	0.228162	biological_process
GO:0001664	G-protein coupled receptor binding	2	112	44	12391	0.0178571	0.00355096	5.02881	2781;9294	GNAZ;S1PR2	0.0599128	0.274461	molecular_function
GO:0101003	ficolin-1-rich granule membrane	2	138	43	14857	0.0144928	0.00289426	5.00741	8972;2204	MGAM;FCAR	0.0604008	0.377755	cellular_component
GO:0042981	regulation of apoptotic process	4	126	156	13332	0.031746	0.0117012	2.71306	83729;602;5608;8797	INHBE;BCL3;MAP2K6;TNFRSF10A	0.0604791	0.228162	biological_process
GO:0004862	cAMP-dependent protein kinase inhibitor activity	1	112	7	12391	0.00892857	0.000564926	15.8048	11142	PKIG	0.0615962	0.274461	molecular_function
GO:0050291	sphingosine N-acyltransferase activity	1	112	7	12391	0.00892857	0.000564926	15.8048	204219	CERS3	0.0615962	0.274461	molecular_function
GO:0042805	actinin binding	1	112	7	12391	0.00892857	0.000564926	15.8048	7273	TTN	0.0615962	0.274461	molecular_function
GO:0019864	IgG binding	1	112	7	12391	0.00892857	0.000564926	15.8048	2213	FCGR2B	0.0615962	0.274461	molecular_function
GO:0016853	isomerase activity	1	112	7	12391	0.00892857	0.000564926	15.8048	3157	HMGCS1	0.0615962	0.274461	molecular_function
GO:0035925	mRNA 3'-UTR AU-rich region binding	1	112	7	12391	0.00892857	0.000564926	15.8048	80149	ZC3H12A	0.0615962	0.274461	molecular_function
GO:0019784	NEDD8-specific protease activity	1	112	7	12391	0.00892857	0.000564926	15.8048	78990	OTUB2	0.0615962	0.274461	molecular_function
GO:0007605	sensory perception of sound	3	126	97	13332	0.0238095	0.00727573	3.27246	64072;1141;140469	CDH23;CHRNB2;MYO3B	0.0641074	0.228162	biological_process
GO:0014069	postsynaptic density	4	138	162	14857	0.0289855	0.010904	2.65826	9162;1496;5142;57554	DGKI;CTNNA2;PDE4B;LRRC7	0.0643234	0.377755	cellular_component
GO:0061635	regulation of protein complex stability	1	126	7	13332	0.00793651	0.000525053	15.1156	345611	IRGM	0.0643242	0.228162	biological_process
GO:0030837	negative regulation of actin filament polymerization	1	126	7	13332	0.00793651	0.000525053	15.1156	5217	PFN2	0.0643242	0.228162	biological_process
GO:0071354	cellular response to interleukin-6	1	126	7	13332	0.00793651	0.000525053	15.1156	2204	FCAR	0.0643242	0.228162	biological_process
GO:0043122	regulation of I-kappaB kinase/NF-kappaB signaling	1	126	7	13332	0.00793651	0.000525053	15.1156	10133	OPTN	0.0643242	0.228162	biological_process
GO:2000035	regulation of stem cell division	1	126	7	13332	0.00793651	0.000525053	15.1156	2103	ESRRB	0.0643242	0.228162	biological_process
GO:0030238	male sex determination	1	126	7	13332	0.00793651	0.000525053	15.1156	1761	DMRT1	0.0643242	0.228162	biological_process
GO:1901750	leukotriene D4 biosynthetic process	1	126	7	13332	0.00793651	0.000525053	15.1156	2687	GGT5	0.0643242	0.228162	biological_process
GO:0003139	secondary heart field specification	1	126	7	13332	0.00793651	0.000525053	15.1156	55897	MESP1	0.0643242	0.228162	biological_process
GO:0060008	Sertoli cell differentiation	1	126	7	13332	0.00793651	0.000525053	15.1156	1761	DMRT1	0.0643242	0.228162	biological_process
GO:0060039	pericardium development	1	126	7	13332	0.00793651	0.000525053	15.1156	57493	HEG1	0.0643242	0.228162	biological_process
GO:0051044	positive regulation of membrane protein ectodomain proteolysis	1	126	7	13332	0.00793651	0.000525053	15.1156	51429	SNX9	0.0643242	0.228162	biological_process
GO:0050877	nervous system process	1	126	7	13332	0.00793651	0.000525053	15.1156	1141	CHRNB2	0.0643242	0.228162	biological_process
GO:0036089	cleavage furrow formation	1	126	7	13332	0.00793651	0.000525053	15.1156	51429	SNX9	0.0643242	0.228162	biological_process
GO:0021952	central nervous system projection neuron axonogenesis	1	126	7	13332	0.00793651	0.000525053	15.1156	1141	CHRNB2	0.0643242	0.228162	biological_process
GO:0001886	endothelial cell morphogenesis	1	126	7	13332	0.00793651	0.000525053	15.1156	57493	HEG1	0.0643242	0.228162	biological_process
GO:0050790	regulation of catalytic activity	1	126	7	13332	0.00793651	0.000525053	15.1156	7273	TTN	0.0643242	0.228162	biological_process
GO:0060306	regulation of membrane repolarization	1	126	7	13332	0.00793651	0.000525053	15.1156	9465	AKAP7	0.0643242	0.228162	biological_process
GO:0030432	peristalsis	1	126	7	13332	0.00793651	0.000525053	15.1156	497189	TIFAB	0.0643242	0.228162	biological_process
GO:0042493	response to drug	3	126	98	13332	0.0238095	0.00735074	3.23907	5228;3157;5608	PGF;HMGCS1;MAP2K6	0.0656933	0.228162	biological_process
GO:0050896	response to stimulus	2	126	45	13332	0.015873	0.00337534	4.70265	5149;140469	PDE6H;MYO3B	0.067421	0.228162	biological_process
GO:0005546	phosphatidylinositol-4,5-bisphosphate binding	2	112	48	12391	0.0178571	0.00387378	4.60975	9066;5217	SYT7;PFN2	0.0698139	0.274461	molecular_function
GO:0008553	hydrogen-exporting ATPase activity, phosphorylative mechanism	1	112	8	12391	0.00892857	0.00064563	13.8292	245972	ATP6V0D2	0.070083	0.274461	molecular_function
GO:0005078	MAP-kinase scaffold activity	1	112	8	12391	0.00892857	0.00064563	13.8292	142679	DUSP19	0.070083	0.274461	molecular_function
GO:0050700	CARD domain binding	1	112	8	12391	0.00892857	0.00064563	13.8292	345611	IRGM	0.070083	0.274461	molecular_function
GO:0031435	mitogen-activated protein kinase kinase kinase binding	1	112	8	12391	0.00892857	0.00064563	13.8292	142679	DUSP19	0.070083	0.274461	molecular_function
GO:0030274	LIM domain binding	1	112	8	12391	0.00892857	0.00064563	13.8292	100303755	PET117	0.070083	0.274461	molecular_function
GO:0038036	sphingosine-1-phosphate receptor activity	1	112	8	12391	0.00892857	0.00064563	13.8292	9294	S1PR2	0.070083	0.274461	molecular_function
GO:0071933	Arp2/3 complex binding	1	112	8	12391	0.00892857	0.00064563	13.8292	51429	SNX9	0.070083	0.274461	molecular_function
GO:0005912	adherens junction	2	138	47	14857	0.0144928	0.00316349	4.58125	27289;1496	RND1;CTNNA2	0.0706124	0.377755	cellular_component
GO:0070821	tertiary granule membrane	2	138	47	14857	0.0144928	0.00316349	4.58125	8972;2204	MGAM;FCAR	0.0706124	0.377755	cellular_component
GO:0060091	kinocilium	1	138	8	14857	0.00724638	0.000538467	13.4574	64072	CDH23	0.0719534	0.377755	cellular_component
GO:0030867	rough endoplasmic reticulum membrane	1	138	8	14857	0.00724638	0.000538467	13.4574	80149	ZC3H12A	0.0719534	0.377755	cellular_component
GO:0090394	negative regulation of excitatory postsynaptic potential	1	126	8	13332	0.00793651	0.00060006	13.2262	9294	S1PR2	0.0731719	0.228162	biological_process
GO:1901223	negative regulation of NIK/NF-kappaB signaling	1	126	8	13332	0.00793651	0.00060006	13.2262	222487	ADGRG3	0.0731719	0.228162	biological_process
GO:0035455	response to interferon-alpha	1	126	8	13332	0.00793651	0.00060006	13.2262	8519	IFITM1	0.0731719	0.228162	biological_process
GO:0042592	homeostatic process	1	126	8	13332	0.00793651	0.00060006	13.2262	2494	NR5A2	0.0731719	0.228162	biological_process
GO:0051000	positive regulation of nitric-oxide synthase activity	1	126	8	13332	0.00793651	0.00060006	13.2262	4883	NPR3	0.0731719	0.228162	biological_process
GO:0046323	glucose import	1	126	8	13332	0.00793651	0.00060006	13.2262	11182	SLC2A6	0.0731719	0.228162	biological_process
GO:0006559	L-phenylalanine catabolic process	1	126	8	13332	0.00793651	0.00060006	13.2262	259307	IL4I1	0.0731719	0.228162	biological_process
GO:0006942	regulation of striated muscle contraction	1	126	8	13332	0.00793651	0.00060006	13.2262	4608	MYBPH	0.0731719	0.228162	biological_process
GO:0048854	brain morphogenesis	1	126	8	13332	0.00793651	0.00060006	13.2262	1496	CTNNA2	0.0731719	0.228162	biological_process
GO:0060134	prepulse inhibition	1	126	8	13332	0.00793651	0.00060006	13.2262	1496	CTNNA2	0.0731719	0.228162	biological_process
GO:0046834	lipid phosphorylation	1	126	8	13332	0.00793651	0.00060006	13.2262	9162	DGKI	0.0731719	0.228162	biological_process
GO:0010884	positive regulation of lipid storage	1	126	8	13332	0.00793651	0.00060006	13.2262	80149	ZC3H12A	0.0731719	0.228162	biological_process
GO:0090502	RNA phosphodiester bond hydrolysis, endonucleolytic	1	126	8	13332	0.00793651	0.00060006	13.2262	80149	ZC3H12A	0.0731719	0.228162	biological_process
GO:0060088	auditory receptor cell stereocilium organization	1	126	8	13332	0.00793651	0.00060006	13.2262	64072	CDH23	0.0731719	0.228162	biological_process
GO:0032735	positive regulation of interleukin-12 production	1	126	8	13332	0.00793651	0.00060006	13.2262	3394	IRF8	0.0731719	0.228162	biological_process
GO:0045725	positive regulation of glycogen biosynthetic process	1	126	8	13332	0.00793651	0.00060006	13.2262	2103	ESRRB	0.0731719	0.228162	biological_process
GO:0030330	DNA damage response, signal transduction by p53 class mediator	1	126	8	13332	0.00793651	0.00060006	13.2262	602	BCL3	0.0731719	0.228162	biological_process
GO:0016322	neuron remodeling	1	126	8	13332	0.00793651	0.00060006	13.2262	27289	RND1	0.0731719	0.228162	biological_process
GO:0035810	positive regulation of urine volume	1	126	8	13332	0.00793651	0.00060006	13.2262	4883	NPR3	0.0731719	0.228162	biological_process
GO:0042308	negative regulation of protein import into nucleus	1	126	8	13332	0.00793651	0.00060006	13.2262	11142	PKIG	0.0731719	0.228162	biological_process
GO:0003143	embryonic heart tube morphogenesis	1	126	8	13332	0.00793651	0.00060006	13.2262	55897	MESP1	0.0731719	0.228162	biological_process
GO:0055008	cardiac muscle tissue morphogenesis	1	126	8	13332	0.00793651	0.00060006	13.2262	7273	TTN	0.0731719	0.228162	biological_process
GO:0042053	regulation of dopamine metabolic process	1	126	8	13332	0.00793651	0.00060006	13.2262	1141	CHRNB2	0.0731719	0.228162	biological_process
GO:0071397	cellular response to cholesterol	1	126	8	13332	0.00793651	0.00060006	13.2262	3157	HMGCS1	0.0731719	0.228162	biological_process
GO:0007267	cell-cell signaling	4	126	168	13332	0.031746	0.0126013	2.51927	5228;51294;1489;56102	PGF;PCDH12;CTF1;PCDHGB3	0.0749934	0.228162	biological_process
GO:0001077	transcriptional activator activity, RNA polymerase II proximal promoter sequence-specific DNA binding	4	112	177	12391	0.0357143	0.0142846	2.5002	8521;90993;55897;2494	GCM1;CREB3L1;MESP1;NR5A2	0.0765234	0.274461	molecular_function
GO:0006816	calcium ion transport	2	126	49	13332	0.015873	0.00367537	4.31876	64072;1141	CDH23;CHRNB2	0.0781847	0.228162	biological_process
GO:0030148	sphingolipid biosynthetic process	2	126	49	13332	0.015873	0.00367537	4.31876	23683;204219	PRKD3;CERS3	0.0781847	0.228162	biological_process
GO:0035497	cAMP response element binding	1	112	9	12391	0.00892857	0.000726334	12.2927	90993	CREB3L1	0.0784938	0.274461	molecular_function
GO:0017016	Ras GTPase binding	1	112	9	12391	0.00892857	0.000726334	12.2927	9162	DGKI	0.0784938	0.274461	molecular_function
GO:0005355	glucose transmembrane transporter activity	1	112	9	12391	0.00892857	0.000726334	12.2927	11182	SLC2A6	0.0784938	0.274461	molecular_function
GO:0000978	RNA polymerase II proximal promoter sequence-specific DNA binding	5	112	254	12391	0.0446429	0.0204987	2.17783	55897;8521;9603;3394;2494	MESP1;GCM1;NFE2L3;IRF8;NR5A2	0.0802999	0.274461	molecular_function
GO:0007264	small GTPase mediated signal transduction	3	126	107	13332	0.0238095	0.0080258	2.96662	27289;93663;5924	RND1;ARHGAP18;RASGRF2	0.0807588	0.228162	biological_process
GO:0060337	type I interferon signaling pathway	2	126	50	13332	0.015873	0.00375038	4.23238	8519;3394	IFITM1;IRF8	0.0809551	0.228162	biological_process
GO:0010737	protein kinase A signaling	1	126	9	13332	0.00793651	0.000675068	11.7566	7273	TTN	0.0819365	0.228162	biological_process
GO:0008209	androgen metabolic process	1	126	9	13332	0.00793651	0.000675068	11.7566	10170	DHRS9	0.0819365	0.228162	biological_process
GO:0042994	cytoplasmic sequestering of transcription factor	1	126	9	13332	0.00793651	0.000675068	11.7566	4794	NFKBIE	0.0819365	0.228162	biological_process
GO:1904469	positive regulation of tumor necrosis factor secretion	1	126	9	13332	0.00793651	0.000675068	11.7566	64135	IFIH1	0.0819365	0.228162	biological_process
GO:0048599	oocyte development	1	126	9	13332	0.00793651	0.000675068	11.7566	1761	DMRT1	0.0819365	0.228162	biological_process
GO:0008206	bile acid metabolic process	1	126	9	13332	0.00793651	0.000675068	11.7566	2494	NR5A2	0.0819365	0.228162	biological_process
GO:0060009	Sertoli cell development	1	126	9	13332	0.00793651	0.000675068	11.7566	1761	DMRT1	0.0819365	0.228162	biological_process
GO:0035871	protein K11-linked deubiquitination	1	126	9	13332	0.00793651	0.000675068	11.7566	78990	OTUB2	0.0819365	0.228162	biological_process
GO:1901381	positive regulation of potassium ion transmembrane transport	1	126	9	13332	0.00793651	0.000675068	11.7566	9465	AKAP7	0.0819365	0.228162	biological_process
GO:0002227	innate immune response in mucosa	1	126	9	13332	0.00793651	0.000675068	11.7566	820	CAMP	0.0819365	0.228162	biological_process
GO:0046135	pyrimidine nucleoside catabolic process	1	126	9	13332	0.00793651	0.000675068	11.7566	51733	UPB1	0.0819365	0.228162	biological_process
GO:0046579	positive regulation of Ras protein signal transduction	1	126	9	13332	0.00793651	0.000675068	11.7566	9162	DGKI	0.0819365	0.228162	biological_process
GO:0006750	glutathione biosynthetic process	1	126	9	13332	0.00793651	0.000675068	11.7566	2687	GGT5	0.0819365	0.228162	biological_process
GO:0050930	induction of positive chemotaxis	1	126	9	13332	0.00793651	0.000675068	11.7566	5228	PGF	0.0819365	0.228162	biological_process
GO:0061158	3'-UTR-mediated mRNA destabilization	1	126	9	13332	0.00793651	0.000675068	11.7566	80149	ZC3H12A	0.0819365	0.228162	biological_process
GO:2000300	regulation of synaptic vesicle exocytosis	1	126	9	13332	0.00793651	0.000675068	11.7566	5217	PFN2	0.0819365	0.228162	biological_process
GO:0010761	fibroblast migration	1	126	9	13332	0.00793651	0.000675068	11.7566	7145	TNS1	0.0819365	0.228162	biological_process
GO:0032233	positive regulation of actin filament bundle assembly	1	126	9	13332	0.00793651	0.000675068	11.7566	5217	PFN2	0.0819365	0.228162	biological_process
GO:0042347	negative regulation of NF-kappaB import into nucleus	1	126	9	13332	0.00793651	0.000675068	11.7566	80149	ZC3H12A	0.0819365	0.228162	biological_process
GO:0043069	negative regulation of programmed cell death	1	126	9	13332	0.00793651	0.000675068	11.7566	347902	AMIGO2	0.0819365	0.228162	biological_process
GO:0021591	ventricular system development	1	126	9	13332	0.00793651	0.000675068	11.7566	7273	TTN	0.0819365	0.228162	biological_process
GO:0006751	glutathione catabolic process	1	126	9	13332	0.00793651	0.000675068	11.7566	2687	GGT5	0.0819365	0.228162	biological_process
GO:2000484	positive regulation of interleukin-8 secretion	1	126	9	13332	0.00793651	0.000675068	11.7566	820	CAMP	0.0819365	0.228162	biological_process
GO:0003351	epithelial cilium movement	1	126	9	13332	0.00793651	0.000675068	11.7566	26256	CABYR	0.0819365	0.228162	biological_process
GO:0007512	adult heart development	1	126	9	13332	0.00793651	0.000675068	11.7566	7273	TTN	0.0819365	0.228162	biological_process
GO:1900017	positive regulation of cytokine production involved in inflammatory response	1	126	9	13332	0.00793651	0.000675068	11.7566	115362	GBP5	0.0819365	0.228162	biological_process
GO:0032461	positive regulation of protein oligomerization	1	126	9	13332	0.00793651	0.000675068	11.7566	51429	SNX9	0.0819365	0.228162	biological_process
GO:0002020	protease binding	2	112	53	12391	0.0178571	0.0042773	4.17487	7273;8797	TTN;TNFRSF10A	0.0828763	0.274461	molecular_function
GO:0007626	locomotory behavior	2	126	51	13332	0.015873	0.00382538	4.14939	64072;1141	CDH23;CHRNB2	0.0837557	0.232037	biological_process
GO:0030674	protein binding, bridging	2	112	54	12391	0.0178571	0.004358	4.09755	602;10133	BCL3;OPTN	0.0855729	0.274461	molecular_function
GO:0003730	mRNA 3'-UTR binding	2	112	54	12391	0.0178571	0.004358	4.09755	1996;80149	ELAVL4;ZC3H12A	0.0855729	0.274461	molecular_function
GO:0008134	transcription factor binding	4	112	185	12391	0.0357143	0.0149302	2.39208	8521;2103;602;8797	GCM1;ESRRB;BCL3;TNFRSF10A	0.0867161	0.274461	molecular_function
GO:0047555	3',5'-cyclic-GMP phosphodiesterase activity	1	112	10	12391	0.00892857	0.000807037	11.0634	5149	PDE6H	0.0868292	0.274461	molecular_function
GO:0017154	semaphorin receptor activity	1	112	10	12391	0.00892857	0.000807037	11.0634	23654	PLXNB2	0.0868292	0.274461	molecular_function
GO:0042166	acetylcholine binding	1	112	10	12391	0.00892857	0.000807037	11.0634	1141	CHRNB2	0.0868292	0.274461	molecular_function
GO:0004697	protein kinase C activity	1	112	10	12391	0.00892857	0.000807037	11.0634	23683	PRKD3	0.0868292	0.274461	molecular_function
GO:0017017	MAP kinase tyrosine/serine/threonine phosphatase activity	1	112	10	12391	0.00892857	0.000807037	11.0634	1846	DUSP4	0.0868292	0.274461	molecular_function
GO:0042734	presynaptic membrane	2	138	53	14857	0.0144928	0.00356734	4.06262	9066;2900	SYT7;GRIK4	0.0868792	0.403874	cellular_component
GO:0031045	dense core granule	1	138	10	14857	0.00724638	0.000673083	10.7659	9066	SYT7	0.0891235	0.403874	cellular_component
GO:0032045	guanyl-nucleotide exchange factor complex	1	138	10	14857	0.00724638	0.000673083	10.7659	9162	DGKI	0.0891235	0.403874	cellular_component
GO:0071356	cellular response to tumor necrosis factor	2	126	53	13332	0.015873	0.0039754	3.99281	2204;80149	FCAR;ZC3H12A	0.0894441	0.234315	biological_process
GO:0030833	regulation of actin filament polymerization	1	126	10	13332	0.00793651	0.000750075	10.581	93663	ARHGAP18	0.090619	0.234315	biological_process
GO:1900745	positive regulation of p38MAPK cascade	1	126	10	13332	0.00793651	0.000750075	10.581	80149	ZC3H12A	0.090619	0.234315	biological_process
GO:0051457	maintenance of protein location in nucleus	1	126	10	13332	0.00793651	0.000750075	10.581	602	BCL3	0.090619	0.234315	biological_process
GO:0034162	toll-like receptor 9 signaling pathway	1	126	10	13332	0.00793651	0.000750075	10.581	3656	IRAK2	0.090619	0.234315	biological_process
GO:0055003	cardiac myofibril assembly	1	126	10	13332	0.00793651	0.000750075	10.581	7273	TTN	0.090619	0.234315	biological_process
GO:0035970	peptidyl-threonine dephosphorylation	1	126	10	13332	0.00793651	0.000750075	10.581	1846	DUSP4	0.090619	0.234315	biological_process
GO:2001222	regulation of neuron migration	1	126	10	13332	0.00793651	0.000750075	10.581	23654	PLXNB2	0.090619	0.234315	biological_process
GO:2000737	negative regulation of stem cell differentiation	1	126	10	13332	0.00793651	0.000750075	10.581	2103	ESRRB	0.090619	0.234315	biological_process
GO:0007250	activation of NF-kappaB-inducing kinase activity	1	126	10	13332	0.00793651	0.000750075	10.581	8797	TNFRSF10A	0.090619	0.234315	biological_process
GO:0009888	tissue development	1	126	10	13332	0.00793651	0.000750075	10.581	2494	NR5A2	0.090619	0.234315	biological_process
GO:0032727	positive regulation of interferon-alpha production	1	126	10	13332	0.00793651	0.000750075	10.581	64135	IFIH1	0.090619	0.234315	biological_process
GO:0045445	myoblast differentiation	1	126	10	13332	0.00793651	0.000750075	10.581	51676	ASB2	0.090619	0.234315	biological_process
GO:1902042	negative regulation of extrinsic apoptotic signaling pathway via death domain receptors	1	126	10	13332	0.00793651	0.000750075	10.581	8797	TNFRSF10A	0.090619	0.234315	biological_process
GO:0005802	trans-Golgi network	3	138	115	14857	0.0217391	0.00774046	2.80851	9435;51429;10133	CHST2;SNX9;OPTN	0.0916878	0.403874	cellular_component
GO:0003682	chromatin binding	5	112	266	12391	0.0446429	0.0214672	2.07959	646817;1761;80149;90993;2494	SETSIP;DMRT1;ZC3H12A;CREB3L1;NR5A2	0.0933069	0.274461	molecular_function
GO:0008528	G-protein coupled peptide receptor activity	1	112	11	12391	0.00892857	0.000887741	10.0576	4883	NPR3	0.0950898	0.274461	molecular_function
GO:0004708	MAP kinase kinase activity	1	112	11	12391	0.00892857	0.000887741	10.0576	5608	MAP2K6	0.0950898	0.274461	molecular_function
GO:0004143	diacylglycerol kinase activity	1	112	11	12391	0.00892857	0.000887741	10.0576	9162	DGKI	0.0950898	0.274461	molecular_function
GO:0005351	sugar:proton symporter activity	1	112	11	12391	0.00892857	0.000887741	10.0576	11182	SLC2A6	0.0950898	0.274461	molecular_function
GO:0030553	cGMP binding	1	112	11	12391	0.00892857	0.000887741	10.0576	5149	PDE6H	0.0950898	0.274461	molecular_function
GO:0035613	RNA stem-loop binding	1	112	11	12391	0.00892857	0.000887741	10.0576	80149	ZC3H12A	0.0950898	0.274461	molecular_function
GO:0015464	acetylcholine receptor activity	1	112	11	12391	0.00892857	0.000887741	10.0576	1141	CHRNB2	0.0950898	0.274461	molecular_function
GO:0032088	negative regulation of NF-kappaB transcription factor activity	2	126	55	13332	0.015873	0.00412541	3.84762	3656;80149	IRAK2;ZC3H12A	0.0952436	0.238391	biological_process
GO:0042581	specific granule	1	138	11	14857	0.00724638	0.000740392	9.78722	820	CAMP	0.09759	0.403874	cellular_component
GO:0017119	Golgi transport complex	1	138	11	14857	0.00724638	0.000740392	9.78722	54943	DNAJC28	0.09759	0.403874	cellular_component
GO:0005865	striated muscle thin filament	1	138	11	14857	0.00724638	0.000740392	9.78722	7273	TTN	0.09759	0.403874	cellular_component
GO:0007601	visual perception	3	126	117	13332	0.0238095	0.00877588	2.71306	5149;140469;1141	PDE6H;MYO3B;CHRNB2	0.0990766	0.238391	biological_process
GO:0045840	positive regulation of mitotic nuclear division	1	126	11	13332	0.00793651	0.000825083	9.61905	1761	DMRT1	0.0992199	0.238391	biological_process
GO:0045821	positive regulation of glycolytic process	1	126	11	13332	0.00793651	0.000825083	9.61905	2103	ESRRB	0.0992199	0.238391	biological_process
GO:0042307	positive regulation of protein import into nucleus	1	126	11	13332	0.00793651	0.000825083	9.61905	80149	ZC3H12A	0.0992199	0.238391	biological_process
GO:0043508	negative regulation of JUN kinase activity	1	126	11	13332	0.00793651	0.000825083	9.61905	142679	DUSP19	0.0992199	0.238391	biological_process
GO:0001706	endoderm formation	1	126	11	13332	0.00793651	0.000825083	9.61905	1846	DUSP4	0.0992199	0.238391	biological_process
GO:0086004	regulation of cardiac muscle cell contraction	1	126	11	13332	0.00793651	0.000825083	9.61905	5142	PDE4B	0.0992199	0.238391	biological_process
GO:0061014	positive regulation of mRNA catabolic process	1	126	11	13332	0.00793651	0.000825083	9.61905	80149	ZC3H12A	0.0992199	0.238391	biological_process
GO:0048662	negative regulation of smooth muscle cell proliferation	1	126	11	13332	0.00793651	0.000825083	9.61905	4883	NPR3	0.0992199	0.238391	biological_process
GO:0008299	isoprenoid biosynthetic process	1	126	11	13332	0.00793651	0.000825083	9.61905	3157	HMGCS1	0.0992199	0.238391	biological_process
GO:0010633	negative regulation of epithelial cell migration	1	126	11	13332	0.00793651	0.000825083	9.61905	5217	PFN2	0.0992199	0.238391	biological_process
GO:0008645	hexose transport	1	126	11	13332	0.00793651	0.000825083	9.61905	11182	SLC2A6	0.0992199	0.238391	biological_process
GO:0006044	N-acetylglucosamine metabolic process	1	126	11	13332	0.00793651	0.000825083	9.61905	9435	CHST2	0.0992199	0.238391	biological_process
GO:0043254	regulation of protein complex assembly	1	126	11	13332	0.00793651	0.000825083	9.61905	345611	IRGM	0.0992199	0.238391	biological_process
GO:0030099	myeloid cell differentiation	1	126	11	13332	0.00793651	0.000825083	9.61905	3394	IRF8	0.0992199	0.238391	biological_process
GO:0005089	Rho guanyl-nucleotide exchange factor activity	2	112	59	12391	0.0178571	0.00476152	3.7503	26030;5924	PLEKHG3;RASGRF2	0.0994379	0.274461	molecular_function
GO:0046983	protein dimerization activity	3	112	123	12391	0.0267857	0.00992656	2.69839	116448;63973;55897	OLIG1;NEUROG2;MESP1	0.100231	0.274461	molecular_function
GO:0035578	azurophil granule lumen	2	138	58	14857	0.0144928	0.00390388	3.71239	671;25801	BPI;GCA	0.101198	0.403874	cellular_component
GO:0051015	actin filament binding	3	112	124	12391	0.0267857	0.0100073	2.67663	7273;1496;4608	TTN;CTNNA2;MYBPH	0.102073	0.274461	molecular_function
GO:0005095	GTPase inhibitor activity	1	112	12	12391	0.00892857	0.000968445	9.21949	9162	DGKI	0.103276	0.274461	molecular_function
GO:0005031	tumor necrosis factor-activated receptor activity	1	112	12	12391	0.00892857	0.000968445	9.21949	8797	TNFRSF10A	0.103276	0.274461	molecular_function
GO:0004745	retinol dehydrogenase activity	1	112	12	12391	0.00892857	0.000968445	9.21949	10170	DHRS9	0.103276	0.274461	molecular_function
GO:0030054	cell junction	7	138	429	14857	0.0507246	0.0288753	1.75668	1141;57554;4810;9066;57453;2900;643866	CHRNB2;LRRC7;NHS;SYT7;DSCAML1;GRIK4;CBLN3	0.105049	0.403874	cellular_component
GO:0016471	vacuolar proton-transporting V-type ATPase complex	1	138	12	14857	0.00724638	0.0008077	8.97162	245972	ATP6V0D2	0.105978	0.403874	cellular_component
GO:0045766	positive regulation of angiogenesis	2	126	59	13332	0.015873	0.00442544	3.58676	5228;80149	PGF;ZC3H12A	0.107151	0.240753	biological_process
GO:0006939	smooth muscle contraction	1	126	12	13332	0.00793651	0.00090009	8.81746	1141	CHRNB2	0.10774	0.240753	biological_process
GO:0048814	regulation of dendrite morphogenesis	1	126	12	13332	0.00793651	0.00090009	8.81746	1141	CHRNB2	0.10774	0.240753	biological_process
GO:0018146	keratan sulfate biosynthetic process	1	126	12	13332	0.00793651	0.00090009	8.81746	9435	CHST2	0.10774	0.240753	biological_process
GO:0006790	sulfur compound metabolic process	1	126	12	13332	0.00793651	0.00090009	8.81746	9435	CHST2	0.10774	0.240753	biological_process
GO:0003222	ventricular trabecula myocardium morphogenesis	1	126	12	13332	0.00793651	0.00090009	8.81746	57493	HEG1	0.10774	0.240753	biological_process
GO:0015758	glucose transport	1	126	12	13332	0.00793651	0.00090009	8.81746	144195	SLC2A14	0.10774	0.240753	biological_process
GO:0097320	plasma membrane tubulation	1	126	12	13332	0.00793651	0.00090009	8.81746	51429	SNX9	0.10774	0.240753	biological_process
GO:0045742	positive regulation of epidermal growth factor receptor signaling pathway	1	126	12	13332	0.00793651	0.00090009	8.81746	5149	PDE6H	0.10774	0.240753	biological_process
GO:0071360	cellular response to exogenous dsRNA	1	126	12	13332	0.00793651	0.00090009	8.81746	64135	IFIH1	0.10774	0.240753	biological_process
GO:0042572	retinol metabolic process	1	126	12	13332	0.00793651	0.00090009	8.81746	10170	DHRS9	0.10774	0.240753	biological_process
GO:0090161	Golgi ribbon formation	1	126	12	13332	0.00793651	0.00090009	8.81746	10133	OPTN	0.10774	0.240753	biological_process
GO:0060122	inner ear receptor cell stereocilium organization	1	126	12	13332	0.00793651	0.00090009	8.81746	64072	CDH23	0.10774	0.240753	biological_process
GO:0032967	positive regulation of collagen biosynthetic process	1	126	12	13332	0.00793651	0.00090009	8.81746	90993	CREB3L1	0.10774	0.240753	biological_process
GO:0007034	vacuolar transport	1	126	12	13332	0.00793651	0.00090009	8.81746	245972	ATP6V0D2	0.10774	0.240753	biological_process
GO:0007035	vacuolar acidification	1	126	12	13332	0.00793651	0.00090009	8.81746	245972	ATP6V0D2	0.10774	0.240753	biological_process
GO:2000778	positive regulation of interleukin-6 secretion	1	126	12	13332	0.00793651	0.00090009	8.81746	64135	IFIH1	0.10774	0.240753	biological_process
GO:0001666	response to hypoxia	2	126	60	13332	0.015873	0.00450045	3.52698	5228;1141	PGF;CHRNB2	0.110188	0.245215	biological_process
GO:0000987	proximal promoter sequence-specific DNA binding	1	112	13	12391	0.00892857	0.00104915	8.5103	1761	DMRT1	0.11139	0.275826	molecular_function
GO:0004115	3',5'-cyclic-AMP phosphodiesterase activity	1	112	13	12391	0.00892857	0.00104915	8.5103	5142	PDE4B	0.11139	0.275826	molecular_function
GO:0042288	MHC class I protein binding	1	112	13	12391	0.00892857	0.00104915	8.5103	29992	PILRA	0.11139	0.275826	molecular_function
GO:0005496	steroid binding	1	112	13	12391	0.00892857	0.00104915	8.5103	2103	ESRRB	0.11139	0.275826	molecular_function
GO:0044853	plasma membrane raft	1	138	13	14857	0.00724638	0.000875008	8.28149	1141	CHRNB2	0.114289	0.403874	cellular_component
GO:0031672	A band	1	138	13	14857	0.00724638	0.000875008	8.28149	7273	TTN	0.114289	0.403874	cellular_component
GO:0009986	cell surface	6	138	357	14857	0.0434783	0.0240291	1.8094	115350;57453;79865;23654;8797;7145	FCRL1;DSCAML1;TREML2;PLXNB2;TNFRSF10A;TNS1	0.115596	0.403874	cellular_component
GO:0031663	lipopolysaccharide-mediated signaling pathway	1	126	13	13332	0.00793651	0.000975098	8.13919	3656	IRAK2	0.11618	0.251339	biological_process
GO:0007141	male meiosis I	1	126	13	13332	0.00793651	0.000975098	8.13919	150365	MEI1	0.11618	0.251339	biological_process
GO:0007405	neuroblast proliferation	1	126	13	13332	0.00793651	0.000975098	8.13919	23654	PLXNB2	0.11618	0.251339	biological_process
GO:1902236	negative regulation of endoplasmic reticulum stress-induced intrinsic apoptotic signaling pathway	1	126	13	13332	0.00793651	0.000975098	8.13919	90993	CREB3L1	0.11618	0.251339	biological_process
GO:0007043	cell-cell junction assembly	1	126	13	13332	0.00793651	0.000975098	8.13919	57493	HEG1	0.11618	0.251339	biological_process
GO:0006198	cAMP catabolic process	1	126	13	13332	0.00793651	0.000975098	8.13919	5142	PDE4B	0.11618	0.251339	biological_process
GO:2000379	positive regulation of reactive oxygen species metabolic process	1	126	13	13332	0.00793651	0.000975098	8.13919	80149	ZC3H12A	0.11618	0.251339	biological_process
GO:0017091	AU-rich element binding	1	112	14	12391	0.00892857	0.00112985	7.90242	1996	ELAVL4	0.11943	0.275826	molecular_function
GO:0004012	phospholipid-translocating ATPase activity	1	112	14	12391	0.00892857	0.00112985	7.90242	57198	ATP8B2	0.11943	0.275826	molecular_function
GO:0001191	transcriptional repressor activity, RNA polymerase II transcription factor binding	1	112	14	12391	0.00892857	0.00112985	7.90242	2103	ESRRB	0.11943	0.275826	molecular_function
GO:0004198	calcium-dependent cysteine-type endopeptidase activity	1	112	14	12391	0.00892857	0.00112985	7.90242	25801	GCA	0.11943	0.275826	molecular_function
GO:0004540	ribonuclease activity	1	112	14	12391	0.00892857	0.00112985	7.90242	80149	ZC3H12A	0.11943	0.275826	molecular_function
GO:0000993	RNA polymerase II core binding	1	112	14	12391	0.00892857	0.00112985	7.90242	2103	ESRRB	0.11943	0.275826	molecular_function
GO:0043539	protein serine/threonine kinase activator activity	1	112	14	12391	0.00892857	0.00112985	7.90242	345611	IRGM	0.11943	0.275826	molecular_function
GO:0035023	regulation of Rho protein signal transduction	2	126	63	13332	0.015873	0.00472547	3.35903	26030;5924	PLEKHG3;RASGRF2	0.119433	0.256332	biological_process
GO:0070498	interleukin-1-mediated signaling pathway	2	126	63	13332	0.015873	0.00472547	3.35903	5608;3656	MAP2K6;IRAK2	0.119433	0.256332	biological_process
GO:0005671	Ada2/Gcn5/Ada3 transcription activator complex	1	138	14	14857	0.00724638	0.000942317	7.68996	100303755	PET117	0.122523	0.403874	cellular_component
GO:0005856	cytoskeleton	5	138	283	14857	0.0362319	0.0190483	1.90211	5217;80149;5608;26256;7145	PFN2;ZC3H12A;MAP2K6;CABYR;TNS1	0.123825	0.403874	cellular_component
GO:0023019	signal transduction involved in regulation of gene expression	1	126	14	13332	0.00793651	0.00105011	7.55782	55897	MESP1	0.124542	0.257133	biological_process
GO:0045089	positive regulation of innate immune response	1	126	14	13332	0.00793651	0.00105011	7.55782	115362	GBP5	0.124542	0.257133	biological_process
GO:0070555	response to interleukin-1	1	126	14	13332	0.00793651	0.00105011	7.55782	3656	IRAK2	0.124542	0.257133	biological_process
GO:0046597	negative regulation of viral entry into host cell	1	126	14	13332	0.00793651	0.00105011	7.55782	8519	IFITM1	0.124542	0.257133	biological_process
GO:0048709	oligodendrocyte differentiation	1	126	14	13332	0.00793651	0.00105011	7.55782	116448	OLIG1	0.124542	0.257133	biological_process
GO:0007215	glutamate receptor signaling pathway	1	126	14	13332	0.00793651	0.00105011	7.55782	2900	GRIK4	0.124542	0.257133	biological_process
GO:0051899	membrane depolarization	1	126	14	13332	0.00793651	0.00105011	7.55782	1141	CHRNB2	0.124542	0.257133	biological_process
GO:0050772	positive regulation of axonogenesis	1	126	14	13332	0.00793651	0.00105011	7.55782	23654	PLXNB2	0.124542	0.257133	biological_process
GO:0008306	associative learning	1	126	14	13332	0.00793651	0.00105011	7.55782	1141	CHRNB2	0.124542	0.257133	biological_process
GO:2000145	regulation of cell motility	1	126	14	13332	0.00793651	0.00105011	7.55782	93663	ARHGAP18	0.124542	0.257133	biological_process
GO:0005545	1-phosphatidylinositol binding	1	112	15	12391	0.00892857	0.00121056	7.3756	51429	SNX9	0.127398	0.287387	molecular_function
GO:0022848	acetylcholine-gated cation-selective channel activity	1	112	15	12391	0.00892857	0.00121056	7.3756	1141	CHRNB2	0.127398	0.287387	molecular_function
GO:0007409	axonogenesis	2	126	66	13332	0.015873	0.0049505	3.20635	57453;1496	DSCAML1;CTNNA2	0.128862	0.264046	biological_process
GO:0006469	negative regulation of protein kinase activity	2	126	66	13332	0.015873	0.0049505	3.20635	64798;142679	DEPTOR;DUSP19	0.128862	0.264046	biological_process
GO:0005640	nuclear outer membrane	1	138	15	14857	0.00724638	0.00100963	7.17729	1760	DMPK	0.130681	0.403874	cellular_component
GO:0097060	synaptic membrane	1	138	15	14857	0.00724638	0.00100963	7.17729	9162	DGKI	0.130681	0.403874	cellular_component
GO:0031674	I band	1	138	15	14857	0.00724638	0.00100963	7.17729	7273	TTN	0.130681	0.403874	cellular_component
GO:0032982	myosin filament	1	138	15	14857	0.00724638	0.00100963	7.17729	4608	MYBPH	0.130681	0.403874	cellular_component
GO:0042802	identical protein binding	10	112	739	12391	0.0892857	0.0596401	1.49708	1761;10133;64135;7273;1496;5608;80321;51429;126375;115362	DMRT1;OPTN;IFIH1;TTN;CTNNA2;MAP2K6;CEP70;SNX9;ZNF792;GBP5	0.130971	0.288064	molecular_function
GO:0016324	apical plasma membrane	4	138	210	14857	0.0289855	0.0141348	2.05066	8972;245972;9465;4810	MGAM;ATP6V0D2;AKAP7;NHS	0.131877	0.403874	cellular_component
GO:0031100	animal organ regeneration	1	126	15	13332	0.00793651	0.00112511	7.05397	5228	PGF	0.132824	0.26516	biological_process
GO:0035335	peptidyl-tyrosine dephosphorylation	1	126	15	13332	0.00793651	0.00112511	7.05397	1846	DUSP4	0.132824	0.26516	biological_process
GO:0002040	sprouting angiogenesis	1	126	15	13332	0.00793651	0.00112511	7.05397	5228	PGF	0.132824	0.26516	biological_process
GO:0002028	regulation of sodium ion transport	1	126	15	13332	0.00793651	0.00112511	7.05397	1760	DMPK	0.132824	0.26516	biological_process
GO:0048663	neuron fate commitment	1	126	15	13332	0.00793651	0.00112511	7.05397	116448	OLIG1	0.132824	0.26516	biological_process
GO:0008625	extrinsic apoptotic signaling pathway via death domain receptors	1	126	15	13332	0.00793651	0.00112511	7.05397	8797	TNFRSF10A	0.132824	0.26516	biological_process
GO:0000188	inactivation of MAPK activity	1	126	15	13332	0.00793651	0.00112511	7.05397	1846	DUSP4	0.132824	0.26516	biological_process
GO:0042803	protein homodimerization activity	8	112	559	12391	0.0714286	0.0451134	1.58331	5228;1761;3656;57453;51429;25801;3157;4883	PGF;DMRT1;IRAK2;DSCAML1;SNX9;GCA;HMGCS1;NPR3	0.133132	0.288064	molecular_function
GO:0000146	microfilament motor activity	1	112	16	12391	0.00892857	0.00129126	6.91462	4645	MYO5B	0.135295	0.288064	molecular_function
GO:0042923	neuropeptide binding	1	112	16	12391	0.00892857	0.00129126	6.91462	11251	PTGDR2	0.135295	0.288064	molecular_function
GO:0004725	protein tyrosine phosphatase activity	2	112	72	12391	0.0178571	0.00581067	3.07316	1846;142679	DUSP4;DUSP19	0.137995	0.288064	molecular_function
GO:0000793	condensed chromosome	1	138	16	14857	0.00724638	0.00107693	6.72871	2103	ESRRB	0.138764	0.407967	cellular_component
GO:0005892	acetylcholine-gated channel complex	1	138	16	14857	0.00724638	0.00107693	6.72871	1141	CHRNB2	0.138764	0.407967	cellular_component
GO:0044212	transcription regulatory region DNA binding	3	112	143	12391	0.0267857	0.0115406	2.32099	90993;55897;2494	CREB3L1;MESP1;NR5A2	0.139475	0.288064	molecular_function
GO:0051607	defense response to virus	3	126	137	13332	0.0238095	0.010276	2.317	8519;80149;64135	IFITM1;ZC3H12A;IFIH1	0.140061	0.273496	biological_process
GO:0046847	filopodium assembly	1	126	16	13332	0.00793651	0.00120012	6.6131	9294	S1PR2	0.141029	0.273496	biological_process
GO:0045956	positive regulation of calcium ion-dependent exocytosis	1	126	16	13332	0.00793651	0.00120012	6.6131	9066	SYT7	0.141029	0.273496	biological_process
GO:0007369	gastrulation	1	126	16	13332	0.00793651	0.00120012	6.6131	55897	MESP1	0.141029	0.273496	biological_process
GO:0042220	response to cocaine	1	126	16	13332	0.00793651	0.00120012	6.6131	1141	CHRNB2	0.141029	0.273496	biological_process
GO:0034341	response to interferon-gamma	1	126	16	13332	0.00793651	0.00120012	6.6131	8519	IFITM1	0.141029	0.273496	biological_process
GO:0000060	protein import into nucleus, translocation	1	126	16	13332	0.00793651	0.00120012	6.6131	602	BCL3	0.141029	0.273496	biological_process
GO:0071108	protein K48-linked deubiquitination	1	126	16	13332	0.00793651	0.00120012	6.6131	78990	OTUB2	0.141029	0.273496	biological_process
GO:0003951	NAD+ kinase activity	1	112	17	12391	0.00892857	0.00137196	6.50788	9162	DGKI	0.143121	0.288064	molecular_function
GO:0004521	endoribonuclease activity	1	112	17	12391	0.00892857	0.00137196	6.50788	80149	ZC3H12A	0.143121	0.288064	molecular_function
GO:0030506	ankyrin binding	1	112	17	12391	0.00892857	0.00137196	6.50788	7273	TTN	0.143121	0.288064	molecular_function
GO:0031683	G-protein beta/gamma-subunit complex binding	1	112	17	12391	0.00892857	0.00137196	6.50788	2781	GNAZ	0.143121	0.288064	molecular_function
GO:0009755	hormone-mediated signaling pathway	1	126	17	13332	0.00793651	0.00127513	6.22409	2494	NR5A2	0.149157	0.285184	biological_process
GO:0090102	cochlea development	1	126	17	13332	0.00793651	0.00127513	6.22409	497189	TIFAB	0.149157	0.285184	biological_process
GO:0071526	semaphorin-plexin signaling pathway	1	126	17	13332	0.00793651	0.00127513	6.22409	23654	PLXNB2	0.149157	0.285184	biological_process
GO:0046329	negative regulation of JNK cascade	1	126	17	13332	0.00793651	0.00127513	6.22409	142679	DUSP19	0.149157	0.285184	biological_process
GO:0030295	protein kinase activator activity	1	112	18	12391	0.00892857	0.00145267	6.14633	142679	DUSP19	0.150877	0.288064	molecular_function
GO:0004402	histone acetyltransferase activity	1	112	18	12391	0.00892857	0.00145267	6.14633	100303755	PET117	0.150877	0.288064	molecular_function
GO:0005234	extracellularly glutamate-gated ion channel activity	1	112	18	12391	0.00892857	0.00145267	6.14633	2900	GRIK4	0.150877	0.288064	molecular_function
GO:0001158	enhancer sequence-specific DNA binding	1	112	18	12391	0.00892857	0.00145267	6.14633	2103	ESRRB	0.150877	0.288064	molecular_function
GO:0097730	non-motile cilium	1	138	18	14857	0.00724638	0.00121155	5.98108	10888	GPR83	0.154707	0.437345	cellular_component
GO:0097228	sperm principal piece	1	138	18	14857	0.00724638	0.00121155	5.98108	26256	CABYR	0.154707	0.437345	cellular_component
GO:0006508	proteolysis	3	126	144	13332	0.0238095	0.0108011	2.20437	64386;2687;25801	MMP25;GGT5;GCA	0.155576	0.291345	biological_process
GO:0005200	structural constituent of cytoskeleton	2	112	78	12391	0.0178571	0.00629489	2.83677	7846;7273	TUBA1A;TTN	0.156746	0.288064	molecular_function
GO:0006941	striated muscle contraction	1	126	18	13332	0.00793651	0.00135014	5.87831	7273	TTN	0.157208	0.291345	biological_process
GO:0030593	neutrophil chemotaxis	1	126	18	13332	0.00793651	0.00135014	5.87831	5142	PDE4B	0.157208	0.291345	biological_process
GO:0042771	intrinsic apoptotic signaling pathway in response to DNA damage by p53 class mediator	1	126	18	13332	0.00793651	0.00135014	5.87831	602	BCL3	0.157208	0.291345	biological_process
GO:0070536	protein K63-linked deubiquitination	1	126	18	13332	0.00793651	0.00135014	5.87831	78990	OTUB2	0.157208	0.291345	biological_process
GO:0048041	focal adhesion assembly	1	126	18	13332	0.00793651	0.00135014	5.87831	10420	TESK2	0.157208	0.291345	biological_process
GO:0048536	spleen development	1	126	18	13332	0.00793651	0.00135014	5.87831	602	BCL3	0.157208	0.291345	biological_process
GO:0060079	excitatory postsynaptic potential	1	126	18	13332	0.00793651	0.00135014	5.87831	9162	DGKI	0.157208	0.291345	biological_process
GO:0097191	extrinsic apoptotic signaling pathway	1	126	18	13332	0.00793651	0.00135014	5.87831	8797	TNFRSF10A	0.157208	0.291345	biological_process
GO:0010976	positive regulation of neuron projection development	2	126	75	13332	0.015873	0.00562556	2.82159	23654;57554	PLXNB2;LRRC7	0.158091	0.291985	biological_process
GO:0001530	lipopolysaccharide binding	1	112	19	12391	0.00892857	0.00153337	5.82284	671	BPI	0.158563	0.288064	molecular_function
GO:0070530	K63-linked polyubiquitin modification-dependent protein binding	1	112	19	12391	0.00892857	0.00153337	5.82284	10133	OPTN	0.158563	0.288064	molecular_function
GO:0043015	gamma-tubulin binding	1	112	19	12391	0.00892857	0.00153337	5.82284	5142	PDE4B	0.158563	0.288064	molecular_function
GO:0005160	transforming growth factor beta receptor binding	1	112	19	12391	0.00892857	0.00153337	5.82284	83729	INHBE	0.158563	0.288064	molecular_function
GO:0005125	cytokine activity	2	112	79	12391	0.0178571	0.0063756	2.80086	83729;1489	INHBE;CTF1	0.159918	0.288064	molecular_function
GO:0001891	phagocytic cup	1	138	19	14857	0.00724638	0.00127886	5.66629	345611	IRGM	0.162568	0.442546	cellular_component
GO:0031307	integral component of mitochondrial outer membrane	1	138	19	14857	0.00724638	0.00127886	5.66629	1760	DMPK	0.162568	0.442546	cellular_component
GO:0030246	carbohydrate binding	2	112	80	12391	0.0178571	0.0064563	2.76585	8972;284194	MGAM;LGALS9B	0.163102	0.288064	molecular_function
GO:0007420	brain development	3	126	148	13332	0.0238095	0.0111011	2.14479	57453;3157;23654	DSCAML1;HMGCS1;PLXNB2	0.164674	0.29799	biological_process
GO:0045070	positive regulation of viral genome replication	1	126	19	13332	0.00793651	0.00142514	5.56892	2494	NR5A2	0.165184	0.29799	biological_process
GO:0032007	negative regulation of TOR signaling	1	126	19	13332	0.00793651	0.00142514	5.56892	64798	DEPTOR	0.165184	0.29799	biological_process
GO:0035094	response to nicotine	1	126	19	13332	0.00793651	0.00142514	5.56892	1141	CHRNB2	0.165184	0.29799	biological_process
GO:0046513	ceramide biosynthetic process	1	126	19	13332	0.00793651	0.00142514	5.56892	204219	CERS3	0.165184	0.29799	biological_process
GO:0010942	positive regulation of cell death	1	126	19	13332	0.00793651	0.00142514	5.56892	80149	ZC3H12A	0.165184	0.29799	biological_process
GO:0043392	negative regulation of DNA binding	1	126	19	13332	0.00793651	0.00142514	5.56892	58499	ZNF462	0.165184	0.29799	biological_process
GO:0001205	transcriptional activator activity, RNA polymerase II distal enhancer sequence-specific DNA binding	1	112	20	12391	0.00892857	0.00161407	5.5317	2103	ESRRB	0.166181	0.288064	molecular_function
GO:0046961	proton-transporting ATPase activity, rotational mechanism	1	112	20	12391	0.00892857	0.00161407	5.5317	245972	ATP6V0D2	0.166181	0.288064	molecular_function
GO:0015026	coreceptor activity	1	112	20	12391	0.00892857	0.00161407	5.5317	115350	FCRL1	0.166181	0.288064	molecular_function
GO:0001525	angiogenesis	3	126	150	13332	0.0238095	0.0112511	2.11619	5228;80149;83854	PGF;ZC3H12A;ANGPTL6	0.169282	0.298366	biological_process
GO:0008083	growth factor activity	2	112	82	12391	0.0178571	0.00661771	2.69839	5228;83729	PGF;INHBE	0.169503	0.288064	molecular_function
GO:0003281	ventricular septum development	1	126	20	13332	0.00793651	0.00150015	5.29048	57493	HEG1	0.173085	0.298366	biological_process
GO:0055007	cardiac muscle cell differentiation	1	126	20	13332	0.00793651	0.00150015	5.29048	55897	MESP1	0.173085	0.298366	biological_process
GO:0003091	renal water homeostasis	1	126	20	13332	0.00793651	0.00150015	5.29048	4645	MYO5B	0.173085	0.298366	biological_process
GO:0048015	phosphatidylinositol-mediated signaling	1	126	20	13332	0.00793651	0.00150015	5.29048	4883	NPR3	0.173085	0.298366	biological_process
GO:0043001	Golgi to plasma membrane protein transport	1	126	20	13332	0.00793651	0.00150015	5.29048	10133	OPTN	0.173085	0.298366	biological_process
GO:0045859	regulation of protein kinase activity	1	126	20	13332	0.00793651	0.00150015	5.29048	7273	TTN	0.173085	0.298366	biological_process
GO:0007274	neuromuscular synaptic transmission	1	126	20	13332	0.00793651	0.00150015	5.29048	1141	CHRNB2	0.173085	0.298366	biological_process
GO:0002755	MyD88-dependent toll-like receptor signaling pathway	1	126	20	13332	0.00793651	0.00150015	5.29048	3656	IRAK2	0.173085	0.298366	biological_process
GO:0030890	positive regulation of B cell proliferation	1	126	20	13332	0.00793651	0.00150015	5.29048	1141	CHRNB2	0.173085	0.298366	biological_process
GO:0032781	positive regulation of ATPase activity	1	126	20	13332	0.00793651	0.00150015	5.29048	5217	PFN2	0.173085	0.298366	biological_process
GO:0002230	positive regulation of defense response to virus by host	1	126	20	13332	0.00793651	0.00150015	5.29048	80149	ZC3H12A	0.173085	0.298366	biological_process
GO:0051966	regulation of synaptic transmission, glutamatergic	1	126	20	13332	0.00793651	0.00150015	5.29048	9162	DGKI	0.173085	0.298366	biological_process
GO:0048240	sperm capacitation	1	126	20	13332	0.00793651	0.00150015	5.29048	26256	CABYR	0.173085	0.298366	biological_process
GO:0051018	protein kinase A binding	1	112	21	12391	0.00892857	0.00169478	5.26828	9465	AKAP7	0.173729	0.288064	molecular_function
GO:0030552	cAMP binding	1	112	21	12391	0.00892857	0.00169478	5.26828	5142	PDE4B	0.173729	0.288064	molecular_function
GO:0004712	protein serine/threonine/tyrosine kinase activity	1	112	21	12391	0.00892857	0.00169478	5.26828	10420	TESK2	0.173729	0.288064	molecular_function
GO:0003785	actin monomer binding	1	112	21	12391	0.00892857	0.00169478	5.26828	5217	PFN2	0.173729	0.288064	molecular_function
GO:0031593	polyubiquitin modification-dependent protein binding	1	112	21	12391	0.00892857	0.00169478	5.26828	10133	OPTN	0.173729	0.288064	molecular_function
GO:0017046	peptide hormone binding	1	112	21	12391	0.00892857	0.00169478	5.26828	4883	NPR3	0.173729	0.288064	molecular_function
GO:0031226	intrinsic component of plasma membrane	1	138	21	14857	0.00724638	0.00141348	5.12664	2687	GGT5	0.178073	0.447551	cellular_component
GO:0043197	dendritic spine	2	138	83	14857	0.0144928	0.00558659	2.5942	5142;9162	PDE4B;DGKI	0.18018	0.447551	cellular_component
GO:0031225	anchored component of membrane	2	138	83	14857	0.0144928	0.00558659	2.5942	64386;962	MMP25;CD48	0.18018	0.447551	cellular_component
GO:0006998	nuclear envelope organization	1	126	21	13332	0.00793651	0.00157516	5.03855	1760	DMPK	0.180912	0.299498	biological_process
GO:0016311	dephosphorylation	1	126	21	13332	0.00793651	0.00157516	5.03855	1846	DUSP4	0.180912	0.299498	biological_process
GO:0002931	response to ischemia	1	126	21	13332	0.00793651	0.00157516	5.03855	5608	MAP2K6	0.180912	0.299498	biological_process
GO:0009953	dorsal/ventral pattern formation	1	126	21	13332	0.00793651	0.00157516	5.03855	57453	DSCAML1	0.180912	0.299498	biological_process
GO:0090383	phagosome acidification	1	126	21	13332	0.00793651	0.00157516	5.03855	245972	ATP6V0D2	0.180912	0.299498	biological_process
GO:0008016	regulation of heart contraction	1	126	21	13332	0.00793651	0.00157516	5.03855	1760	DMPK	0.180912	0.299498	biological_process
GO:0010862	positive regulation of pathway-restricted SMAD protein phosphorylation	1	126	21	13332	0.00793651	0.00157516	5.03855	83729	INHBE	0.180912	0.299498	biological_process
GO:0048706	embryonic skeletal system development	1	126	21	13332	0.00793651	0.00157516	5.03855	56243	KIAA1217	0.180912	0.299498	biological_process
GO:0009880	embryonic pattern specification	1	126	21	13332	0.00793651	0.00157516	5.03855	55897	MESP1	0.180912	0.299498	biological_process
GO:0006520	cellular amino acid metabolic process	1	126	21	13332	0.00793651	0.00157516	5.03855	2687	GGT5	0.180912	0.299498	biological_process
GO:0003007	heart morphogenesis	1	126	21	13332	0.00793651	0.00157516	5.03855	7273	TTN	0.180912	0.299498	biological_process
GO:0048468	cell development	1	126	21	13332	0.00793651	0.00157516	5.03855	83729	INHBE	0.180912	0.299498	biological_process
GO:0046907	intracellular transport	1	126	21	13332	0.00793651	0.00157516	5.03855	729540	RGPD6	0.180912	0.299498	biological_process
GO:0008146	sulfotransferase activity	1	112	22	12391	0.00892857	0.00177548	5.02881	9435	CHST2	0.181211	0.297923	molecular_function
GO:0006468	protein phosphorylation	4	126	235	13332	0.031746	0.0176268	1.80101	3656;1760;23683;10420	IRAK2;DMPK;PRKD3;TESK2	0.182647	0.301451	biological_process
GO:0005576	extracellular region	14	138	1153	14857	0.101449	0.0776065	1.30723	5228;10863;671;57493;57554;2204;259307;140766;1489;25801;1379;27299;820;8785	PGF;ADAM28;BPI;HEG1;LRRC7;FCAR;IL4I1;ADAMTS14;CTF1;GCA;CR1L;ADAMDEC1;CAMP;MATN4	0.183348	0.447551	cellular_component
GO:0003924	GTPase activity	4	112	247	12391	0.0357143	0.0199338	1.79164	7846;115362;2781;27289	TUBA1A;GBP5;GNAZ;RND1	0.184824	0.298858	molecular_function
GO:0005525	GTP binding	5	112	334	12391	0.0446429	0.026955	1.6562	27289;345611;2781;7846;115362	RND1;IRGM;GNAZ;TUBA1A;GBP5	0.184861	0.298858	molecular_function
GO:0005623	cell	1	138	22	14857	0.00724638	0.00148078	4.89361	150365	MEI1	0.185718	0.447551	cellular_component
GO:0032420	stereocilium	1	138	22	14857	0.00724638	0.00148078	4.89361	64072	CDH23	0.185718	0.447551	cellular_component
GO:0000794	condensed nuclear chromosome	1	138	22	14857	0.00724638	0.00148078	4.89361	7273	TTN	0.185718	0.447551	cellular_component
GO:0004857	enzyme inhibitor activity	1	112	23	12391	0.00892857	0.00185619	4.81017	5149	PDE6H	0.188625	0.299944	molecular_function
GO:0035198	miRNA binding	1	112	23	12391	0.00892857	0.00185619	4.81017	80149	ZC3H12A	0.188625	0.299944	molecular_function
GO:0017158	regulation of calcium ion-dependent exocytosis	1	126	22	13332	0.00793651	0.00165017	4.80952	9066	SYT7	0.188666	0.306723	biological_process
GO:0042110	T cell activation	1	126	22	13332	0.00793651	0.00165017	4.80952	79865	TREML2	0.188666	0.306723	biological_process
GO:0071902	positive regulation of protein serine/threonine kinase activity	1	126	22	13332	0.00793651	0.00165017	4.80952	345611	IRGM	0.188666	0.306723	biological_process
GO:0032728	positive regulation of interferon-beta production	1	126	22	13332	0.00793651	0.00165017	4.80952	64135	IFIH1	0.188666	0.306723	biological_process
GO:0001707	mesoderm formation	1	126	22	13332	0.00793651	0.00165017	4.80952	55897	MESP1	0.188666	0.306723	biological_process
GO:0006811	ion transport	2	126	85	13332	0.015873	0.00637564	2.48964	9465;1141	AKAP7;CHRNB2	0.191826	0.310929	biological_process
GO:0000421	autophagosome membrane	1	138	23	14857	0.00724638	0.00154809	4.68084	345611	IRGM	0.193293	0.458292	cellular_component
GO:0032870	cellular response to hormone stimulus	1	126	23	13332	0.00793651	0.00172517	4.60041	5228	PGF	0.196346	0.311743	biological_process
GO:0023014	signal transduction by protein phosphorylation	1	126	23	13332	0.00793651	0.00172517	4.60041	5608	MAP2K6	0.196346	0.311743	biological_process
GO:0016339	calcium-dependent cell-cell adhesion via plasma membrane cell adhesion molecules	1	126	23	13332	0.00793651	0.00172517	4.60041	51294	PCDH12	0.196346	0.311743	biological_process
GO:0002088	lens development in camera-type eye	1	126	23	13332	0.00793651	0.00172517	4.60041	4810	NHS	0.196346	0.311743	biological_process
GO:0007271	synaptic transmission, cholinergic	1	126	23	13332	0.00793651	0.00172517	4.60041	1141	CHRNB2	0.196346	0.311743	biological_process
GO:0071347	cellular response to interleukin-1	1	126	23	13332	0.00793651	0.00172517	4.60041	80149	ZC3H12A	0.196346	0.311743	biological_process
GO:0043507	positive regulation of JUN kinase activity	1	126	23	13332	0.00793651	0.00172517	4.60041	142679	DUSP19	0.196346	0.311743	biological_process
GO:0030182	neuron differentiation	2	126	87	13332	0.015873	0.00652565	2.4324	50804;63973	MYEF2;NEUROG2	0.198688	0.31454	biological_process
GO:0071944	cell periphery	1	138	24	14857	0.00724638	0.0016154	4.48581	5142	PDE4B	0.200798	0.459322	cellular_component
GO:0048786	presynaptic active zone	1	138	24	14857	0.00724638	0.0016154	4.48581	9162	DGKI	0.200798	0.459322	cellular_component
GO:0001658	branching involved in ureteric bud morphogenesis	1	126	24	13332	0.00793651	0.00180018	4.40873	5228	PGF	0.203955	0.317328	biological_process
GO:0010595	positive regulation of endothelial cell migration	1	126	24	13332	0.00793651	0.00180018	4.40873	80149	ZC3H12A	0.203955	0.317328	biological_process
GO:0007017	microtubule-based process	1	126	24	13332	0.00793651	0.00180018	4.40873	7846	TUBA1A	0.203955	0.317328	biological_process
GO:0050714	positive regulation of protein secretion	1	126	24	13332	0.00793651	0.00180018	4.40873	7273	TTN	0.203955	0.317328	biological_process
GO:0031648	protein destabilization	1	126	24	13332	0.00793651	0.00180018	4.40873	345611	IRGM	0.203955	0.317328	biological_process
GO:0005977	glycogen metabolic process	1	126	24	13332	0.00793651	0.00180018	4.40873	51294	PCDH12	0.203955	0.317328	biological_process
GO:0070062	extracellular exosome	22	138	1967	14857	0.15942	0.132396	1.20412	9398;9066;245972;25801;7846;4883;22949;962;671;2781;8857;820;4645;83854;51733;8972;51294;51429;23654;5217;342510;29992	CD101;SYT7;ATP6V0D2;GCA;TUBA1A;NPR3;PTGR1;CD48;BPI;GNAZ;FCGBP;CAMP;MYO5B;ANGPTL6;UPB1;MGAM;PCDH12;SNX9;PLXNB2;PFN2;CD300E;PILRA	0.204528	0.459322	cellular_component
GO:0016791	phosphatase activity	1	112	26	12391	0.00892857	0.0020983	4.25515	1846	DUSP4	0.21047	0.329284	molecular_function
GO:0070888	E-box binding	1	112	26	12391	0.00892857	0.0020983	4.25515	63973	NEUROG2	0.21047	0.329284	molecular_function
GO:0032480	negative regulation of type I interferon production	1	126	25	13332	0.00793651	0.00187519	4.23238	64135	IFIH1	0.211492	0.325326	biological_process
GO:0008219	cell death	1	126	25	13332	0.00793651	0.00187519	4.23238	10133	OPTN	0.211492	0.325326	biological_process
GO:0051480	regulation of cytosolic calcium ion concentration	1	126	25	13332	0.00793651	0.00187519	4.23238	64072	CDH23	0.211492	0.325326	biological_process
GO:0001654	eye development	1	126	25	13332	0.00793651	0.00187519	4.23238	27151	CPAMD8	0.211492	0.325326	biological_process
GO:0005911	cell-cell junction	2	138	93	14857	0.0144928	0.00625968	2.31526	51294;57493	PCDH12;HEG1	0.213911	0.459322	cellular_component
GO:0045211	postsynaptic membrane	3	138	172	14857	0.0217391	0.011577	1.87778	2900;1141;57554	GRIK4;CHRNB2;LRRC7	0.214915	0.459322	cellular_component
GO:0090575	RNA polymerase II transcription factor complex	1	138	26	14857	0.00724638	0.00175002	4.14075	2494	NR5A2	0.2156	0.459322	cellular_component
GO:0001917	photoreceptor inner segment	1	138	26	14857	0.00724638	0.00175002	4.14075	64072	CDH23	0.2156	0.459322	cellular_component
GO:0045893	positive regulation of transcription, DNA-templated	5	126	339	13332	0.0396825	0.0254275	1.56061	55897;2103;602;9603;2494	MESP1;ESRRB;BCL3;NFE2L3;NR5A2	0.217523	0.333659	biological_process
GO:0015991	ATP hydrolysis coupled proton transport	1	126	26	13332	0.00793651	0.0019502	4.0696	245972	ATP6V0D2	0.218958	0.334704	biological_process
GO:0006367	transcription initiation from RNA polymerase II promoter	2	126	93	13332	0.015873	0.0069757	2.27547	2103;2494	ESRRB;NR5A2	0.219438	0.334704	biological_process
GO:0031410	cytoplasmic vesicle	3	138	176	14857	0.0217391	0.0118463	1.8351	51429;10133;115362	SNX9;OPTN;GBP5	0.224633	0.471728	cellular_component
GO:0043021	ribonucleoprotein complex binding	1	112	28	12391	0.00892857	0.0022597	3.95121	64135	IFIH1	0.224709	0.34598	molecular_function
GO:0043621	protein self-association	1	112	28	12391	0.00892857	0.0022597	3.95121	7273	TTN	0.224709	0.34598	molecular_function
GO:0030199	collagen fibril organization	1	126	27	13332	0.00793651	0.0020252	3.91887	140766	ADAMTS14	0.226354	0.339531	biological_process
GO:0001932	regulation of protein phosphorylation	1	126	27	13332	0.00793651	0.0020252	3.91887	23654	PLXNB2	0.226354	0.339531	biological_process
GO:0051592	response to calcium ion	1	126	27	13332	0.00793651	0.0020252	3.91887	7273	TTN	0.226354	0.339531	biological_process
GO:0051384	response to glucocorticoid	1	126	27	13332	0.00793651	0.0020252	3.91887	10888	GPR83	0.226354	0.339531	biological_process
GO:0061025	membrane fusion	1	126	27	13332	0.00793651	0.0020252	3.91887	25801	GCA	0.226354	0.339531	biological_process
GO:0051781	positive regulation of cell division	1	126	27	13332	0.00793651	0.0020252	3.91887	5228	PGF	0.226354	0.339531	biological_process
GO:0002250	adaptive immune response	2	126	96	13332	0.015873	0.00720072	2.20437	79908;2015	BTNL8;ADGRE1	0.229884	0.342932	biological_process
GO:0030036	actin cytoskeleton organization	2	126	96	13332	0.015873	0.00720072	2.20437	10420;5217	TESK2;PFN2	0.229884	0.342932	biological_process
GO:0033017	sarcoplasmic reticulum membrane	1	138	28	14857	0.00724638	0.00188463	3.84498	1760	DMPK	0.23013	0.476466	cellular_component
GO:0046332	SMAD binding	1	112	29	12391	0.00892857	0.00234041	3.81496	90993	CREB3L1	0.231732	0.351555	molecular_function
GO:0001078	transcriptional repressor activity, RNA polymerase II proximal promoter sequence-specific DNA binding	2	112	101	12391	0.0178571	0.00815108	2.19077	9603;3394	NFE2L3;IRF8	0.231954	0.351555	molecular_function
GO:0033572	transferrin transport	1	126	28	13332	0.00793651	0.00210021	3.77891	245972	ATP6V0D2	0.23368	0.343871	biological_process
GO:0048791	calcium ion-regulated exocytosis of neurotransmitter	1	126	28	13332	0.00793651	0.00210021	3.77891	9066	SYT7	0.23368	0.343871	biological_process
GO:0060395	SMAD protein signal transduction	1	126	28	13332	0.00793651	0.00210021	3.77891	83729	INHBE	0.23368	0.343871	biological_process
GO:0042531	positive regulation of tyrosine phosphorylation of STAT protein	1	126	28	13332	0.00793651	0.00210021	3.77891	1489	CTF1	0.23368	0.343871	biological_process
GO:0045540	regulation of cholesterol biosynthetic process	1	126	28	13332	0.00793651	0.00210021	3.77891	3157	HMGCS1	0.23368	0.343871	biological_process
GO:0005887	integral component of plasma membrane	12	138	1018	14857	0.0869565	0.0685199	1.26907	962;11251;671;2015;56102;2204;4064;51294;2900;23654;8797;4883	CD48;PTGDR2;BPI;ADGRE1;PCDHGB3;FCAR;CD180;PCDH12;GRIK4;PLXNB2;TNFRSF10A;NPR3	0.236553	0.482961	cellular_component
GO:0001786	phosphatidylserine binding	1	112	30	12391	0.00892857	0.00242111	3.6878	9066	SYT7	0.238693	0.358964	molecular_function
GO:0008542	visual learning	1	126	29	13332	0.00793651	0.00217522	3.6486	1141	CHRNB2	0.240938	0.351692	biological_process
GO:0006687	glycosphingolipid metabolic process	1	126	29	13332	0.00793651	0.00217522	3.6486	392275	SMPD5	0.240938	0.351692	biological_process
GO:0019233	sensory perception of pain	1	126	29	13332	0.00793651	0.00217522	3.6486	1141	CHRNB2	0.240938	0.351692	biological_process
GO:0007165	signal transduction	8	126	628	13332	0.0634921	0.0471047	1.34789	5228;1141;10133;57554;5608;11142;8797;29992	PGF;CHRNB2;OPTN;LRRC7;MAP2K6;PKIG;TNFRSF10A;PILRA	0.24285	0.353113	biological_process
GO:0008360	regulation of cell shape	2	126	100	13332	0.015873	0.00750075	2.11619	93663;23654	ARHGAP18;PLXNB2	0.243863	0.353113	biological_process
GO:0042127	regulation of cell proliferation	2	126	100	13332	0.015873	0.00750075	2.11619	8797;2494	TNFRSF10A;NR5A2	0.243863	0.353113	biological_process
GO:0042149	cellular response to glucose starvation	1	126	30	13332	0.00793651	0.00225023	3.52698	80149	ZC3H12A	0.248127	0.35363	biological_process
GO:0071320	cellular response to cAMP	1	126	30	13332	0.00793651	0.00225023	3.52698	9465	AKAP7	0.248127	0.35363	biological_process
GO:0001938	positive regulation of endothelial cell proliferation	1	126	30	13332	0.00793651	0.00225023	3.52698	5228	PGF	0.248127	0.35363	biological_process
GO:0045747	positive regulation of Notch signaling pathway	1	126	30	13332	0.00793651	0.00225023	3.52698	55897	MESP1	0.248127	0.35363	biological_process
GO:0007187	G-protein coupled receptor signaling pathway, coupled to cyclic nucleotide second messenger	1	126	30	13332	0.00793651	0.00225023	3.52698	11251	PTGDR2	0.248127	0.35363	biological_process
GO:0045600	positive regulation of fat cell differentiation	1	126	30	13332	0.00793651	0.00225023	3.52698	80149	ZC3H12A	0.248127	0.35363	biological_process
GO:0005791	rough endoplasmic reticulum	1	138	31	14857	0.00724638	0.00208656	3.47288	80149	ZC3H12A	0.251426	0.504779	cellular_component
GO:0051496	positive regulation of stress fiber assembly	1	126	31	13332	0.00793651	0.00232523	3.41321	5217	PFN2	0.255249	0.356299	biological_process
GO:0070373	negative regulation of ERK1 and ERK2 cascade	1	126	31	13332	0.00793651	0.00232523	3.41321	1846	DUSP4	0.255249	0.356299	biological_process
GO:0046426	negative regulation of JAK-STAT cascade	1	126	31	13332	0.00793651	0.00232523	3.41321	602	BCL3	0.255249	0.356299	biological_process
GO:0031098	stress-activated protein kinase signaling cascade	1	126	31	13332	0.00793651	0.00232523	3.41321	5608	MAP2K6	0.255249	0.356299	biological_process
GO:0048813	dendrite morphogenesis	1	126	31	13332	0.00793651	0.00232523	3.41321	1496	CTNNA2	0.255249	0.356299	biological_process
GO:0035690	cellular response to drug	1	126	31	13332	0.00793651	0.00232523	3.41321	5142	PDE4B	0.255249	0.356299	biological_process
GO:0006626	protein targeting to mitochondrion	1	126	31	13332	0.00793651	0.00232523	3.41321	345778	MTX3	0.255249	0.356299	biological_process
GO:0000281	mitotic cytokinesis	1	126	31	13332	0.00793651	0.00232523	3.41321	51429	SNX9	0.255249	0.356299	biological_process
GO:1904724	tertiary granule lumen	1	138	32	14857	0.00724638	0.00215387	3.36436	820	CAMP	0.258393	0.504779	cellular_component
GO:0005834	heterotrimeric G-protein complex	1	138	32	14857	0.00724638	0.00215387	3.36436	2781	GNAZ	0.258393	0.504779	cellular_component
GO:0031072	heat shock protein binding	1	112	33	12391	0.00892857	0.00266322	3.35254	1760	DMPK	0.259201	0.386808	molecular_function
GO:0007188	adenylate cyclase-modulating G-protein coupled receptor signaling pathway	1	126	32	13332	0.00793651	0.00240024	3.30655	2781	GNAZ	0.262304	0.361501	biological_process
GO:0035914	skeletal muscle cell differentiation	1	126	32	13332	0.00793651	0.00240024	3.30655	51676	ASB2	0.262304	0.361501	biological_process
GO:0050885	neuromuscular process controlling balance	1	126	32	13332	0.00793651	0.00240024	3.30655	497189	TIFAB	0.262304	0.361501	biological_process
GO:0050890	cognition	1	126	32	13332	0.00793651	0.00240024	3.30655	1141	CHRNB2	0.262304	0.361501	biological_process
GO:0006695	cholesterol biosynthetic process	1	126	32	13332	0.00793651	0.00240024	3.30655	3157	HMGCS1	0.262304	0.361501	biological_process
GO:0051056	regulation of small GTPase mediated signal transduction	2	126	106	13332	0.015873	0.0079508	1.99641	93663;5924	ARHGAP18;RASGRF2	0.264891	0.364141	biological_process
GO:0005881	cytoplasmic microtubule	1	138	33	14857	0.00724638	0.00222118	3.26241	7846	TUBA1A	0.265297	0.504779	cellular_component
GO:0030017	sarcomere	1	138	33	14857	0.00724638	0.00222118	3.26241	7273	TTN	0.265297	0.504779	cellular_component
GO:0005737	cytoplasm	34	138	3289	14857	0.246377	0.221377	1.11293	646817;1761;80149;2103;602;9603;26256;25801;1379;375686;22949;2213;5608;100303755;64798;729540;7145;10420;2494;4794;1496;11142;51429;140469;9162;3157;55717;56243;5217;57554;10133;3656;3394;93663	SETSIP;DMRT1;ZC3H12A;ESRRB;BCL3;NFE2L3;CABYR;GCA;CR1L;SPATC1;PTGR1;FCGR2B;MAP2K6;PET117;DEPTOR;RGPD6;TNS1;TESK2;NR5A2;NFKBIE;CTNNA2;PKIG;SNX9;MYO3B;DGKI;HMGCS1;WDR11;KIAA1217;PFN2;LRRC7;OPTN;IRAK2;IRF8;ARHGAP18	0.267842	0.504779	cellular_component
GO:0045071	negative regulation of viral genome replication	1	126	33	13332	0.00793651	0.00247525	3.20635	8519	IFITM1	0.269293	0.369258	biological_process
GO:0050821	protein stabilization	2	126	108	13332	0.015873	0.00810081	1.95944	5217;345611	PFN2;IRGM	0.271905	0.3719	biological_process
GO:0016579	protein deubiquitination	3	126	192	13332	0.0238095	0.0144014	1.65327	80149;78990;64135	ZC3H12A;OTUB2;IFIH1	0.272661	0.371997	biological_process
GO:0031965	nuclear membrane	3	138	196	14857	0.0217391	0.0131924	1.64785	1760;80321;204219	DMPK;CEP70;CERS3	0.274319	0.510442	cellular_component
GO:0022008	neurogenesis	1	126	34	13332	0.00793651	0.00255026	3.11204	55897	MESP1	0.276216	0.372172	biological_process
GO:0045669	positive regulation of osteoblast differentiation	1	126	34	13332	0.00793651	0.00255026	3.11204	8519	IFITM1	0.276216	0.372172	biological_process
GO:0006952	defense response	1	126	34	13332	0.00793651	0.00255026	3.11204	962	CD48	0.276216	0.372172	biological_process
GO:0030838	positive regulation of actin filament polymerization	1	126	34	13332	0.00793651	0.00255026	3.11204	5217	PFN2	0.276216	0.372172	biological_process
GO:0019722	calcium-mediated signaling	1	126	34	13332	0.00793651	0.00255026	3.11204	11251	PTGDR2	0.276216	0.372172	biological_process
GO:0016328	lateral plasma membrane	1	138	35	14857	0.00724638	0.00235579	3.07598	9465	AKAP7	0.278912	0.512501	cellular_component
GO:0001701	in utero embryonic development	2	126	110	13332	0.015873	0.00825083	1.92381	7273;57493	TTN;HEG1	0.278918	0.372177	biological_process
GO:0001047	core promoter binding	1	112	36	12391	0.00892857	0.00290533	3.07316	2103	ESRRB	0.279163	0.4072	molecular_function
GO:0008144	drug binding	1	112	36	12391	0.00892857	0.00290533	3.07316	3157	HMGCS1	0.279163	0.4072	molecular_function
GO:0004519	endonuclease activity	1	112	36	12391	0.00892857	0.00290533	3.07316	85463	ZC3H12C	0.279163	0.4072	molecular_function
GO:0048010	vascular endothelial growth factor receptor signaling pathway	1	126	35	13332	0.00793651	0.00262526	3.02313	5228	PGF	0.283074	0.372177	biological_process
GO:0032147	activation of protein kinase activity	1	126	35	13332	0.00793651	0.00262526	3.02313	5608	MAP2K6	0.283074	0.372177	biological_process
GO:0031532	actin cytoskeleton reorganization	1	126	35	13332	0.00793651	0.00262526	3.02313	9294	S1PR2	0.283074	0.372177	biological_process
GO:0071260	cellular response to mechanical stimulus	1	126	35	13332	0.00793651	0.00262526	3.02313	8797	TNFRSF10A	0.283074	0.372177	biological_process
GO:0035176	social behavior	1	126	35	13332	0.00793651	0.00262526	3.02313	1141	CHRNB2	0.283074	0.372177	biological_process
GO:0048704	embryonic skeletal system morphogenesis	1	126	35	13332	0.00793651	0.00262526	3.02313	57453	DSCAML1	0.283074	0.372177	biological_process
GO:0001570	vasculogenesis	1	126	35	13332	0.00793651	0.00262526	3.02313	57493	HEG1	0.283074	0.372177	biological_process
GO:0043966	histone H3 acetylation	1	126	35	13332	0.00793651	0.00262526	3.02313	100303755	PET117	0.283074	0.372177	biological_process
GO:0030216	keratinocyte differentiation	1	126	35	13332	0.00793651	0.00262526	3.02313	204219	CERS3	0.283074	0.372177	biological_process
GO:0003727	single-stranded RNA binding	1	112	37	12391	0.00892857	0.00298604	2.99011	64135	IFIH1	0.285697	0.413621	molecular_function
GO:0030659	cytoplasmic vesicle membrane	2	138	115	14857	0.0144928	0.00774046	1.87234	51429;4645	SNX9;MYO5B	0.289503	0.525394	cellular_component
GO:0007254	JNK cascade	1	126	36	13332	0.00793651	0.00270027	2.93915	3656	IRAK2	0.289867	0.375652	biological_process
GO:0006919	activation of cysteine-type endopeptidase activity involved in apoptotic process	1	126	36	13332	0.00793651	0.00270027	2.93915	8797	TNFRSF10A	0.289867	0.375652	biological_process
GO:0030183	B cell differentiation	1	126	36	13332	0.00793651	0.00270027	2.93915	222487	ADGRG3	0.289867	0.375652	biological_process
GO:0007157	heterophilic cell-cell adhesion via plasma membrane cell adhesion molecules	1	126	36	13332	0.00793651	0.00270027	2.93915	347902	AMIGO2	0.289867	0.375652	biological_process
GO:0030968	endoplasmic reticulum unfolded protein response	1	126	36	13332	0.00793651	0.00270027	2.93915	90993	CREB3L1	0.289867	0.375652	biological_process
GO:0046330	positive regulation of JNK cascade	1	126	36	13332	0.00793651	0.00270027	2.93915	142679	DUSP19	0.289867	0.375652	biological_process
GO:0032956	regulation of actin cytoskeleton organization	1	126	37	13332	0.00793651	0.00277528	2.85972	93663	ARHGAP18	0.296597	0.380738	biological_process
GO:0008217	regulation of blood pressure	1	126	37	13332	0.00793651	0.00277528	2.85972	4883	NPR3	0.296597	0.380738	biological_process
GO:0007613	memory	1	126	37	13332	0.00793651	0.00277528	2.85972	1141	CHRNB2	0.296597	0.380738	biological_process
GO:0043154	negative regulation of cysteine-type endopeptidase activity involved in apoptotic process	1	126	37	13332	0.00793651	0.00277528	2.85972	8797	TNFRSF10A	0.296597	0.380738	biological_process
GO:0004386	helicase activity	1	112	39	12391	0.00892857	0.00314745	2.83677	64135	IFIH1	0.29859	0.429086	molecular_function
GO:0043679	axon terminus	1	138	38	14857	0.00724638	0.00255772	2.83314	9162	DGKI	0.298868	0.535775	cellular_component
GO:0045727	positive regulation of translation	1	126	38	13332	0.00793651	0.00285029	2.78446	602	BCL3	0.303263	0.385649	biological_process
GO:0030574	collagen catabolic process	1	126	38	13332	0.00793651	0.00285029	2.78446	140766	ADAMTS14	0.303263	0.385649	biological_process
GO:0001889	liver development	1	126	38	13332	0.00793651	0.00285029	2.78446	3157	HMGCS1	0.303263	0.385649	biological_process
GO:0042632	cholesterol homeostasis	1	126	38	13332	0.00793651	0.00285029	2.78446	2494	NR5A2	0.303263	0.385649	biological_process
GO:0043234	protein complex	5	138	395	14857	0.0362319	0.0265868	1.36278	80149;602;9162;4883;4645	ZC3H12A;BCL3;DGKI;NPR3;MYO5B	0.305594	0.541234	cellular_component
GO:0045471	response to ethanol	1	126	39	13332	0.00793651	0.00292529	2.71306	1141	CHRNB2	0.309867	0.390389	biological_process
GO:1903779	regulation of cardiac conduction	1	126	39	13332	0.00793651	0.00292529	2.71306	1760	DMPK	0.309867	0.390389	biological_process
GO:0007269	neurotransmitter secretion	1	126	39	13332	0.00793651	0.00292529	2.71306	9162	DGKI	0.309867	0.390389	biological_process
GO:0019827	stem cell population maintenance	1	126	39	13332	0.00793651	0.00292529	2.71306	2103	ESRRB	0.309867	0.390389	biological_process
GO:0045121	membrane raft	2	138	121	14857	0.0144928	0.00814431	1.77949	7846;962	TUBA1A;CD48	0.310097	0.54267	cellular_component
GO:0003824	catalytic activity	1	112	41	12391	0.00892857	0.00330885	2.69839	8972	MGAM	0.311253	0.443993	molecular_function
GO:0048666	neuron development	1	126	40	13332	0.00793651	0.0030003	2.64524	1489	CTF1	0.316409	0.39679	biological_process
GO:0007612	learning	1	126	40	13332	0.00793651	0.0030003	2.64524	1141	CHRNB2	0.316409	0.39679	biological_process
GO:0017137	Rab GTPase binding	2	112	127	12391	0.0178571	0.0102494	1.74227	10133;4645	OPTN;MYO5B	0.31898	0.446826	molecular_function
GO:0000981	RNA polymerase II transcription factor activity, sequence-specific DNA binding	2	112	127	12391	0.0178571	0.0102494	1.74227	8521;50804	GCM1;MYEF2	0.31898	0.446826	molecular_function
GO:0045296	cadherin binding	3	112	220	12391	0.0267857	0.0177548	1.50864	1496;51429;93663	CTNNA2;SNX9;ARHGAP18	0.320148	0.446826	molecular_function
GO:0000902	cell morphogenesis	1	126	41	13332	0.00793651	0.00307531	2.58072	1761	DMRT1	0.322889	0.403983	biological_process
GO:0003712	transcription cofactor activity	1	112	43	12391	0.00892857	0.00347026	2.57288	64332	NFKBIZ	0.323689	0.447784	molecular_function
GO:0001933	negative regulation of protein phosphorylation	1	126	42	13332	0.00793651	0.00315032	2.51927	80149	ZC3H12A	0.329308	0.409186	biological_process
GO:0007200	phospholipase C-activating G-protein coupled receptor signaling pathway	1	126	42	13332	0.00793651	0.00315032	2.51927	4883	NPR3	0.329308	0.409186	biological_process
GO:0006631	fatty acid metabolic process	1	126	42	13332	0.00793651	0.00315032	2.51927	2687	GGT5	0.329308	0.409186	biological_process
GO:0043022	ribosome binding	1	112	44	12391	0.00892857	0.00355096	2.51441	80149	ZC3H12A	0.329824	0.447784	molecular_function
GO:0005544	calcium-dependent phospholipid binding	1	112	44	12391	0.00892857	0.00355096	2.51441	9066	SYT7	0.329824	0.447784	molecular_function
GO:0003779	actin binding	3	112	224	12391	0.0267857	0.0180776	1.4817	7145;140469;4645	TNS1;MYO3B;MYO5B	0.330068	0.447784	molecular_function
GO:0010494	cytoplasmic stress granule	1	138	43	14857	0.00724638	0.00289426	2.50371	671	BPI	0.330916	0.557215	cellular_component
GO:0044297	cell body	1	138	43	14857	0.00724638	0.00289426	2.50371	2781	GNAZ	0.330916	0.557215	cellular_component
GO:0034220	ion transmembrane transport	2	126	126	13332	0.015873	0.00945095	1.67952	245972;57198	ATP6V0D2;ATP8B2	0.33469	0.412368	biological_process
GO:0043087	regulation of GTPase activity	1	126	43	13332	0.00793651	0.00322532	2.46069	23654	PLXNB2	0.335666	0.412368	biological_process
GO:0001947	heart looping	1	126	43	13332	0.00793651	0.00322532	2.46069	55897	MESP1	0.335666	0.412368	biological_process
GO:0000045	autophagosome assembly	1	126	43	13332	0.00793651	0.00322532	2.46069	345611	IRGM	0.335666	0.412368	biological_process
GO:0060333	interferon-gamma-mediated signaling pathway	1	126	43	13332	0.00793651	0.00322532	2.46069	3394	IRF8	0.335666	0.412368	biological_process
GO:0030276	clathrin binding	1	112	45	12391	0.00892857	0.00363167	2.45853	9066	SYT7	0.335903	0.452536	molecular_function
GO:0005778	peroxisomal membrane	1	138	44	14857	0.00724638	0.00296157	2.44681	9066	SYT7	0.337149	0.557215	cellular_component
GO:0031090	organelle membrane	1	138	44	14857	0.00724638	0.00296157	2.44681	10170	DHRS9	0.337149	0.557215	cellular_component
GO:0030027	lamellipodium	2	138	129	14857	0.0144928	0.00868278	1.66914	1496;4810	CTNNA2;NHS	0.337361	0.557215	cellular_component
GO:0003774	motor activity	1	112	46	12391	0.00892857	0.00371237	2.40509	140469	MYO3B	0.341927	0.457475	molecular_function
GO:0043410	positive regulation of MAPK cascade	1	126	44	13332	0.00793651	0.00330033	2.40476	142679	DUSP19	0.341965	0.417274	biological_process
GO:0050796	regulation of insulin secretion	1	126	44	13332	0.00793651	0.00330033	2.40476	9066	SYT7	0.341965	0.417274	biological_process
GO:0007565	female pregnancy	1	126	44	13332	0.00793651	0.00330033	2.40476	5228	PGF	0.341965	0.417274	biological_process
GO:0030136	clathrin-coated vesicle	1	138	45	14857	0.00724638	0.00302888	2.39243	51429	SNX9	0.343324	0.560762	cellular_component
GO:0004860	protein kinase inhibitor activity	1	112	47	12391	0.00892857	0.00379308	2.35391	142679	DUSP19	0.347898	0.45913	molecular_function
GO:0042277	peptide binding	1	112	47	12391	0.00892857	0.00379308	2.35391	4883	NPR3	0.347898	0.45913	molecular_function
GO:0009791	post-embryonic development	1	126	45	13332	0.00793651	0.00337534	2.35132	57493	HEG1	0.348205	0.423936	biological_process
GO:0030141	secretory granule	1	138	46	14857	0.00724638	0.00309618	2.34042	83854	ANGPTL6	0.349442	0.564483	cellular_component
GO:0007283	spermatogenesis	4	126	318	13332	0.031746	0.0238524	1.33094	144195;10863;1761;10420	SLC2A14;ADAM28;DMRT1;TESK2	0.35396	0.427626	biological_process
GO:0006906	vesicle fusion	1	126	46	13332	0.00793651	0.00345035	2.30021	9066	SYT7	0.354386	0.427626	biological_process
GO:0006325	chromatin organization	1	126	46	13332	0.00793651	0.00345035	2.30021	58499	ZNF462	0.354386	0.427626	biological_process
GO:0006874	cellular calcium ion homeostasis	1	126	46	13332	0.00793651	0.00345035	2.30021	1760	DMPK	0.354386	0.427626	biological_process
GO:0043025	neuronal cell body	3	138	229	14857	0.0217391	0.0154136	1.41039	9066;3782;9162	SYT7;KCNN3;DGKI	0.358077	0.572145	cellular_component
GO:0008237	metallopeptidase activity	1	112	49	12391	0.00892857	0.00395448	2.25784	10863	ADAM28	0.359678	0.469568	molecular_function
GO:0051291	protein heterooligomerization	1	126	47	13332	0.00793651	0.00352535	2.25127	1141	CHRNB2	0.360509	0.433089	biological_process
GO:0051259	protein oligomerization	1	126	47	13332	0.00793651	0.00352535	2.25127	80149	ZC3H12A	0.360509	0.433089	biological_process
GO:0003697	single-stranded DNA binding	1	112	50	12391	0.00892857	0.00403519	2.21268	50804	MYEF2	0.365489	0.469568	molecular_function
GO:0003725	double-stranded RNA binding	1	112	50	12391	0.00892857	0.00403519	2.21268	64135	IFIH1	0.365489	0.469568	molecular_function
GO:0016301	kinase activity	1	112	50	12391	0.00892857	0.00403519	2.21268	23683	PRKD3	0.365489	0.469568	molecular_function
GO:0030198	extracellular matrix organization	2	126	135	13332	0.015873	0.010126	1.56755	602;8785	BCL3;MATN4	0.365557	0.438184	biological_process
GO:0005179	hormone activity	1	112	51	12391	0.00892857	0.00411589	2.16929	83729	INHBE	0.371247	0.473828	molecular_function
GO:0030324	lung development	1	126	49	13332	0.00793651	0.00367537	2.15938	57493	HEG1	0.372582	0.445621	biological_process
GO:0045177	apical part of cell	1	138	50	14857	0.00724638	0.00336542	2.15319	64072	CDH23	0.373354	0.587682	cellular_component
GO:0005765	lysosomal membrane	3	138	236	14857	0.0217391	0.0158848	1.36855	9066;245972;55717	SYT7;ATP6V0D2;WDR11	0.375797	0.587682	cellular_component
GO:0034599	cellular response to oxidative stress	1	126	50	13332	0.00793651	0.00375038	2.11619	80149	ZC3H12A	0.378534	0.451744	biological_process
GO:0043130	ubiquitin binding	1	112	53	12391	0.00892857	0.0042773	2.08743	78990	OTUB2	0.382609	0.485138	molecular_function
GO:0008286	insulin receptor signaling pathway	1	126	51	13332	0.00793651	0.00382538	2.0747	245972	ATP6V0D2	0.384429	0.455775	biological_process
GO:0001503	ossification	1	126	51	13332	0.00793651	0.00382538	2.0747	8519	IFITM1	0.384429	0.455775	biological_process
GO:0008584	male gonad development	1	126	51	13332	0.00793651	0.00382538	2.0747	3157	HMGCS1	0.384429	0.455775	biological_process
GO:0030154	cell differentiation	5	126	432	13332	0.0396825	0.0324032	1.22465	5228;80149;4810;144195;83854	PGF;ZC3H12A;NHS;SLC2A14;ANGPTL6	0.387634	0.458463	biological_process
GO:0007155	cell adhesion	4	126	334	13332	0.031746	0.0250525	1.26718	51294;56102;4608;2015	PCDH12;PCDHGB3;MYBPH;ADGRE1	0.388385	0.458463	biological_process
GO:0051965	positive regulation of synapse assembly	1	126	52	13332	0.00793651	0.00390039	2.0348	347902	AMIGO2	0.390269	0.458693	biological_process
GO:0008104	protein localization	1	126	52	13332	0.00793651	0.00390039	2.0348	9465	AKAP7	0.390269	0.458693	biological_process
GO:0035264	multicellular organism growth	1	126	53	13332	0.00793651	0.0039754	1.99641	57493	HEG1	0.396054	0.462489	biological_process
GO:0016241	regulation of macroautophagy	1	126	53	13332	0.00793651	0.0039754	1.99641	245972	ATP6V0D2	0.396054	0.462489	biological_process
GO:0030334	regulation of cell migration	1	126	53	13332	0.00793651	0.0039754	1.99641	222487	ADGRG3	0.396054	0.462489	biological_process
GO:0006974	cellular response to DNA damage stimulus	2	126	145	13332	0.015873	0.0108761	1.45944	602;80149	BCL3;ZC3H12A	0.399202	0.465165	biological_process
GO:0016925	protein sumoylation	1	126	54	13332	0.00793651	0.00405041	1.95944	64135	IFIH1	0.401785	0.466173	biological_process
GO:0098609	cell-cell adhesion	1	126	54	13332	0.00793651	0.00405041	1.95944	1496	CTNNA2	0.401785	0.466173	biological_process
GO:0060021	palate development	1	126	55	13332	0.00793651	0.00412541	1.92381	497189	TIFAB	0.407462	0.471752	biological_process
GO:0005776	autophagosome	1	138	56	14857	0.00724638	0.00376927	1.92249	10133	OPTN	0.407595	0.60298	cellular_component
GO:0031234	extrinsic component of cytoplasmic side of plasma membrane	1	138	56	14857	0.00724638	0.00376927	1.92249	51429	SNX9	0.407595	0.60298	cellular_component
GO:0005813	centrosome	4	138	350	14857	0.0289855	0.0235579	1.23039	64072;80321;375686;5142	CDH23;CEP70;SPATC1;PDE4B	0.409708	0.60298	cellular_component
GO:0005088	Ras guanyl-nucleotide exchange factor activity	1	112	58	12391	0.00892857	0.00468082	1.90748	5924	RASGRF2	0.410132	0.516659	molecular_function
GO:0030168	platelet activation	1	126	56	13332	0.00793651	0.00420042	1.88946	9162	DGKI	0.413085	0.474218	biological_process
GO:0016197	endosomal transport	1	126	56	13332	0.00793651	0.00420042	1.88946	51429	SNX9	0.413085	0.474218	biological_process
GO:0006935	chemotaxis	1	126	56	13332	0.00793651	0.00420042	1.88946	11251	PTGDR2	0.413085	0.474218	biological_process
GO:0006898	receptor-mediated endocytosis	1	126	56	13332	0.00793651	0.00420042	1.88946	51429	SNX9	0.413085	0.474218	biological_process
GO:0030672	synaptic vesicle membrane	1	138	57	14857	0.00724638	0.00383658	1.88876	9066	SYT7	0.413118	0.60298	cellular_component
GO:0005811	lipid droplet	1	138	57	14857	0.00724638	0.00383658	1.88876	646817	SETSIP	0.413118	0.60298	cellular_component
GO:0005913	cell-cell adherens junction	1	138	57	14857	0.00724638	0.00383658	1.88876	1496	CTNNA2	0.413118	0.60298	cellular_component
GO:0048471	perinuclear region of cytoplasm	5	138	454	14857	0.0362319	0.030558	1.18568	10133;4794;83698;602;9162	OPTN;NFKBIE;CALN1;BCL3;DGKI	0.414292	0.60298	cellular_component
GO:0051289	protein homotetramerization	1	126	57	13332	0.00793651	0.00427543	1.85631	115362	GBP5	0.418655	0.479599	biological_process
GO:0005543	phospholipid binding	1	112	60	12391	0.00892857	0.00484222	1.8439	2494	NR5A2	0.420797	0.526675	molecular_function
GO:0034976	response to endoplasmic reticulum stress	1	126	58	13332	0.00793651	0.00435044	1.8243	5924	RASGRF2	0.424173	0.483878	biological_process
GO:0010389	regulation of G2/M transition of mitotic cell cycle	1	126	58	13332	0.00793651	0.00435044	1.8243	80321	CEP70	0.424173	0.483878	biological_process
GO:0047485	protein N-terminus binding	1	112	61	12391	0.00892857	0.00492293	1.81367	64072	CDH23	0.426058	0.529136	molecular_function
GO:0019901	protein kinase binding	3	112	264	12391	0.0267857	0.0213058	1.2572	7273;5608;345611	TTN;MAP2K6;IRGM	0.428219	0.529136	molecular_function
GO:0001843	neural tube closure	1	126	59	13332	0.00793651	0.00442544	1.79338	23654	PLXNB2	0.429639	0.487044	biological_process
GO:0007169	transmembrane receptor protein tyrosine kinase signaling pathway	1	126	59	13332	0.00793651	0.00442544	1.79338	29992	PILRA	0.429639	0.487044	biological_process
GO:0007286	spermatid development	1	126	59	13332	0.00793651	0.00442544	1.79338	150365	MEI1	0.429639	0.487044	biological_process
GO:0005764	lysosome	2	138	157	14857	0.0144928	0.0105674	1.37146	9066;259307	SYT7;IL4I1	0.429661	0.608587	cellular_component
GO:0003713	transcription coactivator activity	2	112	162	12391	0.0178571	0.013074	1.36585	2103;9603	ESRRB;NFE2L3	0.431884	0.530288	molecular_function
GO:0015629	actin cytoskeleton	2	138	158	14857	0.0144928	0.0106347	1.36278	27289;1496	RND1;CTNNA2	0.43284	0.608587	cellular_component
GO:0005758	mitochondrial intermembrane space	1	138	61	14857	0.00724638	0.00410581	1.76491	392275	SMPD5	0.434705	0.608587	cellular_component
GO:0055038	recycling endosome membrane	1	138	61	14857	0.00724638	0.00410581	1.76491	10133	OPTN	0.434705	0.608587	cellular_component
GO:0019216	regulation of lipid metabolic process	1	126	60	13332	0.00793651	0.00450045	1.76349	3157	HMGCS1	0.435053	0.492154	biological_process
GO:0010008	endosome membrane	2	138	160	14857	0.0144928	0.0107693	1.34574	245972;3656	ATP6V0D2;IRAK2	0.439169	0.609037	cellular_component
GO:0007517	muscle organ development	1	126	62	13332	0.00793651	0.00465047	1.70661	1489	CTF1	0.44573	0.502139	biological_process
GO:0006396	RNA processing	1	126	62	13332	0.00793651	0.00465047	1.70661	1996	ELAVL4	0.44573	0.502139	biological_process
GO:0007399	nervous system development	3	126	261	13332	0.0238095	0.019577	1.2162	56102;1489;80149	PCDHGB3;CTF1;ZC3H12A	0.449359	0.50518	biological_process
GO:0035091	phosphatidylinositol binding	1	112	66	12391	0.00892857	0.00532645	1.67627	51429	SNX9	0.45166	0.55024	molecular_function
GO:0019905	syntaxin binding	1	112	67	12391	0.00892857	0.00540715	1.65125	9066	SYT7	0.456643	0.55024	molecular_function
GO:0005178	integrin binding	1	112	67	12391	0.00892857	0.00540715	1.65125	9294	S1PR2	0.456643	0.55024	molecular_function
GO:0005794	Golgi apparatus	7	138	688	14857	0.0507246	0.0463081	1.09537	345611;10133;4794;4810;9435;643866;57198	IRGM;OPTN;NFKBIE;NHS;CHST2;CBLN3;ATP8B2	0.457887	0.629059	cellular_component
GO:0007346	regulation of mitotic cell cycle	1	126	65	13332	0.00793651	0.00487549	1.62784	5608	MAP2K6	0.46137	0.517611	biological_process
GO:0046872	metal ion binding	19	112	2019	12391	0.169643	0.162941	1.04113	1761;80149;54811;85463;1760;58499;10863;140766;2781;284306;10420;51733;100288695;23683;392275;9162;10133;5142;126375	DMRT1;ZC3H12A;ZNF562;ZC3H12C;DMPK;ZNF462;ADAM28;ADAMTS14;GNAZ;ZNF547;TESK2;UPB1;LIMS4;PRKD3;SMPD5;DGKI;OPTN;PDE4B;ZNF792	0.463046	0.554512	molecular_function
GO:0031514	motile cilium	1	138	67	14857	0.00724638	0.00450966	1.60686	26256	CABYR	0.465616	0.633755	cellular_component
GO:0030336	negative regulation of cell migration	1	126	66	13332	0.00793651	0.0049505	1.60317	8519	IFITM1	0.466485	0.522271	biological_process
GO:0016491	oxidoreductase activity	1	112	70	12391	0.00892857	0.00564926	1.58048	84795	PYROXD2	0.471324	0.558684	molecular_function
GO:0050830	defense response to Gram-positive bacterium	1	126	67	13332	0.00793651	0.0050255	1.57925	820	CAMP	0.471553	0.524699	biological_process
GO:0032496	response to lipopolysaccharide	1	126	67	13332	0.00793651	0.0050255	1.57925	8797	TNFRSF10A	0.471553	0.524699	biological_process
GO:0001649	osteoblast differentiation	1	126	67	13332	0.00793651	0.0050255	1.57925	90993	CREB3L1	0.471553	0.524699	biological_process
GO:0005524	ATP binding	11	112	1153	12391	0.0982143	0.0930514	1.05548	10420;64135;7273;23683;5608;3656;1760;140469;9162;57198;4645	TESK2;IFIH1;TTN;PRKD3;MAP2K6;IRAK2;DMPK;MYO3B;DGKI;ATP8B2;MYO5B	0.472289	0.558684	molecular_function
GO:0032588	trans-Golgi network membrane	1	138	69	14857	0.00724638	0.00464428	1.56028	83698	CALN1	0.475542	0.636254	cellular_component
GO:0004843	thiol-dependent ubiquitin-specific protease activity	1	112	71	12391	0.00892857	0.00572997	1.55822	78990	OTUB2	0.476129	0.559813	molecular_function
GO:0043005	neuron projection	2	138	172	14857	0.0144928	0.011577	1.25185	11251;57554	PTGDR2;LRRC7	0.476318	0.636254	cellular_component
GO:0010468	regulation of gene expression	1	126	68	13332	0.00793651	0.00510051	1.55602	80149	ZC3H12A	0.476572	0.527044	biological_process
GO:0007218	neuropeptide signaling pathway	1	126	68	13332	0.00793651	0.00510051	1.55602	11251	PTGDR2	0.476572	0.527044	biological_process
GO:0007204	positive regulation of cytosolic calcium ion concentration	1	126	68	13332	0.00793651	0.00510051	1.55602	59340	HRH4	0.476572	0.527044	biological_process
GO:0001726	ruffle	1	138	70	14857	0.00724638	0.00471158	1.53799	51429	SNX9	0.480436	0.636254	cellular_component
GO:0000932	P-body	1	138	71	14857	0.00724638	0.00477889	1.51633	80149	ZC3H12A	0.485285	0.636937	cellular_component
GO:0001934	positive regulation of protein phosphorylation	1	126	70	13332	0.00793651	0.00525053	1.51156	345611	IRGM	0.48647	0.536897	biological_process
GO:0043065	positive regulation of apoptotic process	2	126	173	13332	0.015873	0.0129763	1.22323	5608;5924	MAP2K6;RASGRF2	0.488575	0.538126	biological_process
GO:0004867	serine-type endopeptidase inhibitor activity	1	112	74	12391	0.00892857	0.00597208	1.49505	27151	CPAMD8	0.490288	0.572988	molecular_function
GO:0008284	positive regulation of cell proliferation	3	126	279	13332	0.0238095	0.0209271	1.13774	5228;9294;1489	PGF;S1PR2;CTF1	0.493184	0.542103	biological_process
GO:0016787	hydrolase activity	1	112	75	12391	0.00892857	0.00605278	1.47512	345611	IRGM	0.494923	0.574941	molecular_function
GO:0051091	positive regulation of DNA binding transcription factor activity	1	126	72	13332	0.00793651	0.00540054	1.46958	63973	NEUROG2	0.496182	0.544296	biological_process
GO:0010628	positive regulation of gene expression	2	126	176	13332	0.015873	0.0132013	1.20238	7273;80149	TTN;ZC3H12A	0.497662	0.544819	biological_process
GO:0004888	transmembrane signaling receptor activity	1	112	76	12391	0.00892857	0.00613348	1.45571	2213	FCGR2B	0.499516	0.576822	molecular_function
GO:1903955	positive regulation of protein targeting to mitochondrion	1	126	73	13332	0.00793651	0.00547555	1.44945	3782	KCNN3	0.500969	0.546238	biological_process
GO:0097711	ciliary basal body-plasma membrane docking	1	126	73	13332	0.00793651	0.00547555	1.44945	80321	CEP70	0.500969	0.546238	biological_process
GO:0042826	histone deacetylase binding	1	112	77	12391	0.00892857	0.00621419	1.4368	8521	GCM1	0.504068	0.57751	molecular_function
GO:0042995	cell projection	1	138	75	14857	0.00724638	0.00504813	1.43546	345611	IRGM	0.504235	0.655952	cellular_component
GO:0007275	multicellular organism development	4	126	390	13332	0.031746	0.0292529	1.08523	9435;144195;8797;90993	CHST2;SLC2A14;TNFRSF10A;CREB3L1	0.505687	0.549203	biological_process
GO:1990830	cellular response to leukemia inhibitory factor	1	126	74	13332	0.00793651	0.00555056	1.42986	2494	NR5A2	0.505711	0.549203	biological_process
GO:0008270	zinc ion binding	6	112	629	12391	0.0535714	0.0507627	1.05533	64135;2103;8521;64386;27299;2494	IFIH1;ESRRB;GCM1;MMP25;ADAMDEC1;NR5A2	0.506066	0.57751	molecular_function
GO:0007268	chemical synaptic transmission	2	126	180	13332	0.015873	0.0135014	1.17566	2900;11251	GRIK4;PTGDR2	0.509618	0.552096	biological_process
GO:0051092	positive regulation of NF-kappaB transcription factor activity	1	126	75	13332	0.00793651	0.00562556	1.41079	3656	IRAK2	0.510409	0.552096	biological_process
GO:0043235	receptor complex	1	138	77	14857	0.00724638	0.00518274	1.39817	1379	CR1L	0.513449	0.662079	cellular_component
GO:0005777	peroxisome	1	138	78	14857	0.00724638	0.00525005	1.38025	9066	SYT7	0.517992	0.662129	cellular_component
GO:0006890	retrograde vesicle-mediated transport, Golgi to ER	1	126	77	13332	0.00793651	0.00577558	1.37415	54943	DNAJC28	0.519672	0.559884	biological_process
GO:0061024	membrane organization	1	126	77	13332	0.00793651	0.00577558	1.37415	51429	SNX9	0.519672	0.559884	biological_process
GO:0007219	Notch signaling pathway	1	126	78	13332	0.00793651	0.00585059	1.35653	55897	MESP1	0.524238	0.563685	biological_process
GO:0003700	DNA binding transcription factor activity	6	112	642	12391	0.0535714	0.0518118	1.03396	55897;2103;602;8521;9603;2494	MESP1;ESRRB;BCL3;GCM1;NFE2L3;NR5A2	0.526291	0.597079	molecular_function
GO:0007417	central nervous system development	1	126	79	13332	0.00793651	0.00592559	1.33936	57453	DSCAML1	0.528761	0.565191	biological_process
GO:0005975	carbohydrate metabolic process	1	126	79	13332	0.00793651	0.00592559	1.33936	9435	CHST2	0.528761	0.565191	biological_process
GO:0006936	muscle contraction	1	126	79	13332	0.00793651	0.00592559	1.33936	7273	TTN	0.528761	0.565191	biological_process
GO:0005085	guanyl-nucleotide exchange factor activity	1	112	84	12391	0.00892857	0.00677911	1.31707	5924	RASGRF2	0.534801	0.603206	molecular_function
GO:0007050	cell cycle arrest	1	126	81	13332	0.00793651	0.00607561	1.30629	5608	MAP2K6	0.537679	0.573594	biological_process
GO:0019899	enzyme binding	2	112	203	12391	0.0178571	0.0163829	1.08999	7273;26256	TTN;CABYR	0.550579	0.617412	molecular_function
GO:0043547	positive regulation of GTPase activity	1	126	84	13332	0.00793651	0.00630063	1.25964	51429	SNX9	0.550743	0.586379	biological_process
GO:0006629	lipid metabolic process	1	126	85	13332	0.00793651	0.00637564	1.24482	3157	HMGCS1	0.555016	0.589772	biological_process
GO:0017124	SH3 domain binding	1	112	89	12391	0.00892857	0.00718263	1.24308	26256	CABYR	0.555591	0.619452	molecular_function
GO:0000151	ubiquitin ligase complex	1	138	87	14857	0.00724638	0.00585583	1.23746	51676	ASB2	0.557029	0.700749	cellular_component
GO:0001501	skeletal system development	1	126	86	13332	0.00793651	0.00645065	1.23034	4883	NPR3	0.559248	0.591953	biological_process
GO:0016192	vesicle-mediated transport	1	126	86	13332	0.00793651	0.00645065	1.23034	4645	MYO5B	0.559248	0.591953	biological_process
GO:0006366	transcription from RNA polymerase II promoter	2	126	198	13332	0.015873	0.0148515	1.06878	8521;9603	GCM1;NFE2L3	0.561094	0.592751	biological_process
GO:0030176	integral component of endoplasmic reticulum membrane	1	138	88	14857	0.00724638	0.00592313	1.2234	10170	DHRS9	0.561168	0.700749	cellular_component
GO:0009653	anatomical structure morphogenesis	1	126	87	13332	0.00793651	0.00652565	1.2162	8521	GCM1	0.563441	0.592923	biological_process
GO:0050852	T cell receptor signaling pathway	1	126	87	13332	0.00793651	0.00652565	1.2162	5142	PDE4B	0.563441	0.592923	biological_process
GO:0055037	recycling endosome	1	138	89	14857	0.00724638	0.00599044	1.20966	7846	TUBA1A	0.565268	0.700749	cellular_component
GO:0000139	Golgi membrane	4	138	429	14857	0.0289855	0.0288753	1.00382	9435;10133;345611;115362	CHST2;OPTN;IRGM;GBP5	0.567273	0.700749	cellular_component
GO:0003729	mRNA binding	1	112	93	12391	0.00892857	0.00750545	1.18961	80149	ZC3H12A	0.571557	0.630012	molecular_function
GO:0016887	ATPase activity	1	112	93	12391	0.00892857	0.00750545	1.18961	5217	PFN2	0.571557	0.630012	molecular_function
GO:0005578	proteinaceous extracellular matrix	2	138	207	14857	0.0144928	0.0139328	1.04019	64386;140766	MMP25;ADAMTS14	0.575696	0.705228	cellular_component
GO:0044325	ion channel binding	1	112	95	12391	0.00892857	0.00766685	1.16457	5142	PDE4B	0.579325	0.6314	molecular_function
GO:0008201	heparin binding	1	112	95	12391	0.00892857	0.00766685	1.16457	5228	PGF	0.579325	0.6314	molecular_function
GO:0001228	transcriptional activator activity, RNA polymerase II transcription regulatory region sequence-specific DNA binding	1	112	97	12391	0.00892857	0.00782826	1.14056	1761	DMRT1	0.586954	0.636141	molecular_function
GO:0010629	negative regulation of gene expression	1	126	93	13332	0.00793651	0.0069757	1.13774	80149	ZC3H12A	0.587778	0.617338	biological_process
GO:0005923	bicellular tight junction	1	138	95	14857	0.00724638	0.00639429	1.13326	4810	NHS	0.589084	0.715664	cellular_component
GO:0006914	autophagy	1	126	94	13332	0.00793651	0.00705071	1.12563	10133	OPTN	0.591701	0.620258	biological_process
GO:0003677	DNA binding	11	112	1264	12391	0.0982143	0.10201	0.962795	64135;80149;602;54811;116448;8521;284306;126375;58499;204219;2494	IFIH1;ZC3H12A;BCL3;ZNF562;OLIG1;GCM1;ZNF547;ZNF792;ZNF462;CERS3;NR5A2	0.599319	0.645933	molecular_function
GO:0008289	lipid binding	1	112	102	12391	0.00892857	0.00823178	1.08465	9294	S1PR2	0.605432	0.648916	molecular_function
GO:0016604	nuclear body	2	138	220	14857	0.0144928	0.0148078	0.978722	10420;4810	TESK2;NHS	0.608976	0.733767	cellular_component
GO:0016032	viral process	2	126	217	13332	0.015873	0.0162766	0.975203	29992;64135	PILRA;IFIH1	0.611165	0.639427	biological_process
GO:0008283	cell proliferation	2	126	219	13332	0.015873	0.0164266	0.966297	2103;1489	ESRRB;CTF1	0.616177	0.643431	biological_process
GO:0006915	apoptotic process	3	126	336	13332	0.0238095	0.0252025	0.944728	5608;8797;80149	MAP2K6;TNFRSF10A;ZC3H12A	0.619289	0.64544	biological_process
GO:0005615	extracellular space	7	138	802	14857	0.0507246	0.0539813	0.939671	5228;83729;27151;57453;1489;643866;820	PGF;INHBE;CPAMD8;DSCAML1;CTF1;CBLN3;CAMP	0.621393	0.734336	cellular_component
GO:0006334	nucleosome assembly	1	126	102	13332	0.00793651	0.00765077	1.03735	646817	SETSIP	0.621783	0.646797	biological_process
GO:0043209	myelin sheath	1	138	104	14857	0.00724638	0.00700007	1.03519	7846	TUBA1A	0.6224	0.734336	cellular_component
GO:0018105	peptidyl-serine phosphorylation	1	126	103	13332	0.00793651	0.00772577	1.02728	1760	DMPK	0.625385	0.6493	biological_process
GO:0007507	heart development	1	126	104	13332	0.00793651	0.00780078	1.0174	7273	TTN	0.628953	0.651758	biological_process
GO:0015630	microtubule cytoskeleton	1	138	106	14857	0.00724638	0.00713468	1.01565	55717	WDR11	0.629431	0.734336	cellular_component
GO:0001650	fibrillar center	1	138	106	14857	0.00724638	0.00713468	1.01565	4794	NFKBIE	0.629431	0.734336	cellular_component
GO:0005789	endoplasmic reticulum membrane	6	138	703	14857	0.0434783	0.0473178	0.918857	10170;1760;5924;90993;57198;204219	DHRS9;DMPK;RASGRF2;CREB3L1;ATP8B2;CERS3	0.641672	0.742723	cellular_component
GO:0006897	endocytosis	1	126	111	13332	0.00793651	0.00832583	0.953239	51429	SNX9	0.653002	0.675391	biological_process
GO:0042787	protein ubiquitination involved in ubiquitin-dependent protein catabolic process	1	126	113	13332	0.00793651	0.00847585	0.936367	51676	ASB2	0.659585	0.680902	biological_process
GO:0019221	cytokine-mediated signaling pathway	1	126	116	13332	0.00793651	0.00870087	0.912151	1489	CTF1	0.669227	0.689546	biological_process
GO:0004672	protein kinase activity	1	112	122	12391	0.00892857	0.00984586	0.906835	10420	TESK2	0.6715	0.715775	molecular_function
GO:0006810	transport	1	126	118	13332	0.00793651	0.00885089	0.896691	2900	GRIK4	0.675505	0.694695	biological_process
GO:0030496	midbody	1	138	121	14857	0.00724638	0.00814431	0.889747	602	BCL3	0.678183	0.770277	cellular_component
GO:0005635	nuclear envelope	1	138	121	14857	0.00724638	0.00814431	0.889747	2781	GNAZ	0.678183	0.770277	cellular_component
GO:0005741	mitochondrial outer membrane	1	138	122	14857	0.00724638	0.00821162	0.882454	345778	MTX3	0.681197	0.770277	cellular_component
GO:0006457	protein folding	1	126	120	13332	0.00793651	0.0090009	0.881746	2781	GNAZ	0.681664	0.699704	biological_process
GO:0008022	protein C-terminus binding	1	112	129	12391	0.00892857	0.0104108	0.857627	10133	OPTN	0.69193	0.733522	molecular_function
GO:0005667	transcription factor complex	1	138	127	14857	0.00724638	0.00854816	0.847712	8521	GCM1	0.695851	0.774605	cellular_component
GO:0006357	regulation of transcription from RNA polymerase II promoter	2	126	254	13332	0.015873	0.0190519	0.833146	64332;9603	NFKBIZ;NFE2L3	0.696043	0.713116	biological_process
GO:0030425	dendrite	2	138	261	14857	0.0144928	0.0175675	0.824976	9066;2781	SYT7;GNAZ	0.700939	0.774605	cellular_component
GO:0005925	focal adhesion	2	138	264	14857	0.0144928	0.0177694	0.815602	7145;4810	TNS1;NHS	0.706915	0.774605	cellular_component
GO:0016323	basolateral plasma membrane	1	138	131	14857	0.00724638	0.00881739	0.821828	1496	CTNNA2	0.707091	0.774605	cellular_component
GO:0005634	nucleus	37	138	4252	14857	0.268116	0.286195	0.936829	646817;1761;64135;80149;2103;64332;602;54811;347902;9603;26256;1846;7846;58499;144195;5608;116448;100303755;284306;10420;2494;50804;78990;4794;1496;11142;9162;55717;10133;147645;55897;63973;3656;8521;3394;126375;90993	SETSIP;DMRT1;IFIH1;ZC3H12A;ESRRB;NFKBIZ;BCL3;ZNF562;AMIGO2;NFE2L3;CABYR;DUSP4;TUBA1A;ZNF462;SLC2A14;MAP2K6;OLIG1;PET117;ZNF547;TESK2;NR5A2;MYEF2;OTUB2;NFKBIE;CTNNA2;PKIG;DGKI;WDR11;OPTN;VSIG10L;MESP1;NEUROG2;IRAK2;GCM1;IRF8;ZNF792;CREB3L1	0.711372	0.774605	cellular_component
GO:0006351	transcription, DNA-templated	13	126	1565	13332	0.103175	0.117387	0.878929	646817;50804;80149;64332;602;5608;54811;63973;116448;284306;3394;126375;58499	SETSIP;MYEF2;ZC3H12A;NFKBIZ;BCL3;MAP2K6;ZNF562;NEUROG2;OLIG1;ZNF547;IRF8;ZNF792;ZNF462	0.730961	0.74748	biological_process
GO:0000977	RNA polymerase II regulatory region sequence-specific DNA binding	1	112	146	12391	0.00892857	0.0117827	0.757767	1761	DMRT1	0.736452	0.774808	molecular_function
GO:0004871	signal transducer activity	1	112	147	12391	0.00892857	0.0118634	0.752612	10420	TESK2	0.738863	0.774808	molecular_function
GO:0000165	MAPK cascade	1	126	146	13332	0.00793651	0.0109511	0.724723	5924	RASGRF2	0.751927	0.767126	biological_process
GO:0043066	negative regulation of apoptotic process	2	126	284	13332	0.015873	0.0213021	0.745137	602;347902	BCL3;AMIGO2	0.753204	0.767126	biological_process
GO:0006355	regulation of transcription, DNA-templated	8	126	1017	13332	0.0634921	0.0762826	0.832327	2103;5608;54811;116448;8521;126375;284306;2494	ESRRB;MAP2K6;ZNF562;OLIG1;GCM1;ZNF792;ZNF547;NR5A2	0.754411	0.767126	biological_process
GO:0016020	membrane	12	138	1512	14857	0.0869565	0.10177	0.85444	8519;115362;5228;962;23683;5142;11182;64386;245972;1379;90993;55717	IFITM1;GBP5;PGF;CD48;PRKD3;PDE4B;SLC2A6;MMP25;ATP6V0D2;CR1L;CREB3L1;WDR11	0.75854	0.819892	cellular_component
GO:0005198	structural molecule activity	1	112	157	12391	0.00892857	0.0126705	0.704675	1496	CTNNA2	0.761799	0.794408	molecular_function
GO:0000287	magnesium ion binding	1	112	159	12391	0.00892857	0.0128319	0.695811	57198	ATP8B2	0.76614	0.794408	molecular_function
GO:0043565	sequence-specific DNA binding	2	112	307	12391	0.0178571	0.024776	0.720742	2103;2494	ESRRB;NR5A2	0.769839	0.794408	molecular_function
GO:0005929	cilium	1	138	157	14857	0.00724638	0.0105674	0.685729	127733	UBXN10	0.77074	0.826999	cellular_component
GO:0060271	cilium assembly	1	126	155	13332	0.00793651	0.0116262	0.682642	127733	UBXN10	0.772469	0.78402	biological_process
GO:0016607	nuclear speck	2	138	306	14857	0.0144928	0.0205964	0.703656	64332;93663	NFKBIZ;ARHGAP18	0.780607	0.831516	cellular_component
GO:0061630	ubiquitin protein ligase activity	1	112	167	12391	0.00892857	0.0134775	0.662479	51676	ASB2	0.782736	0.803443	molecular_function
GO:0006397	mRNA processing	1	126	160	13332	0.00793651	0.0120012	0.66131	1996	ELAVL4	0.783143	0.793371	biological_process
GO:0019904	protein domain specific binding	1	112	174	12391	0.00892857	0.0140425	0.635827	7846	TUBA1A	0.796297	0.813061	molecular_function
GO:0005783	endoplasmic reticulum	5	138	712	14857	0.0362319	0.0479235	0.756035	5924;2781;643866;90993;204219	RASGRF2;GNAZ;CBLN3;CREB3L1;CERS3	0.796867	0.84273	cellular_component
GO:0005769	early endosome	1	138	179	14857	0.00724638	0.0120482	0.601449	245972	ATP6V0D2	0.81373	0.854416	cellular_component
GO:0000122	negative regulation of transcription from RNA polymerase II promoter	3	126	476	13332	0.0238095	0.0357036	0.666867	11142;1761;3394	PKIG;DMRT1;IRF8	0.832668	0.841972	biological_process
GO:0000209	protein polyubiquitination	1	126	189	13332	0.00793651	0.0141764	0.559839	51676	ASB2	0.835946	0.843715	biological_process
GO:0031625	ubiquitin protein ligase binding	1	112	208	12391	0.00892857	0.0167864	0.531894	51429	SNX9	0.851125	0.864494	molecular_function
GO:0030424	axon	1	138	203	14857	0.00724638	0.0136636	0.530342	1496	CTNNA2	0.851541	0.887777	cellular_component
GO:0045892	negative regulation of transcription, DNA-templated	2	126	358	13332	0.015873	0.0268527	0.591115	602;55897	BCL3;MESP1	0.856248	0.861413	biological_process
GO:0006886	intracellular protein transport	1	126	203	13332	0.00793651	0.0152265	0.521229	51429	SNX9	0.856653	0.861413	biological_process
GO:0005102	receptor binding	1	112	235	12391	0.00892857	0.0189654	0.470783	27289	RND1	0.884013	0.893222	molecular_function
GO:0005096	GTPase activator activity	1	112	242	12391	0.00892857	0.0195303	0.457165	93663	ARHGAP18	0.891292	0.89591	molecular_function
GO:0008285	negative regulation of cell proliferation	1	126	243	13332	0.00793651	0.0182268	0.43543	8519	IFITM1	0.902588	0.905924	biological_process
GO:0005874	microtubule	1	138	269	14857	0.00724638	0.0181059	0.400221	7846	TUBA1A	0.920605	0.948803	cellular_component
GO:0043231	intracellular membrane-bounded organelle	2	138	447	14857	0.0144928	0.0300868	0.481698	27289;602	RND1;BCL3	0.922985	0.948803	cellular_component
GO:0016567	protein ubiquitination	1	126	289	13332	0.00793651	0.0216772	0.366123	51676	ASB2	0.937621	0.939351	biological_process
GO:0015031	protein transport	1	126	331	13332	0.00793651	0.0248275	0.319666	4645	MYO5B	0.958534	0.958534	biological_process
GO:0005743	mitochondrial inner membrane	1	138	377	14857	0.00724638	0.0253752	0.285569	392275	SMPD5	0.971665	0.98806	cellular_component
GO:0005654	nucleoplasm	14	138	2356	14857	0.101449	0.158578	0.639742	646817;3394;10133;147645;80149;2103;23683;602;5608;80321;1846;9162;10420;2494	SETSIP;IRF8;OPTN;VSIG10L;ZC3H12A;ESRRB;PRKD3;BCL3;MAP2K6;CEP70;DUSP4;DGKI;TESK2;NR5A2	0.980141	0.98806	cellular_component
GO:0005829	cytosol	25	138	3743	14857	0.181159	0.251935	0.719072	64135;602;1760;5924;9066;26256;25801;284194;27289;345611;5608;2781;51733;4794;23683;80321;51429;9162;3157;55717;10133;3656;5142;3394;93663	IFIH1;BCL3;DMPK;RASGRF2;SYT7;CABYR;GCA;LGALS9B;RND1;IRGM;MAP2K6;GNAZ;UPB1;NFKBIE;PRKD3;CEP70;SNX9;DGKI;HMGCS1;WDR11;OPTN;IRAK2;PDE4B;IRF8;ARHGAP18	0.981338	0.98806	cellular_component
GO:0003723	RNA binding	4	112	1196	12391	0.0357143	0.0965217	0.370013	1996;50804;7145;80149	ELAVL4;MYEF2;TNS1;ZC3H12A	0.995939	0.995939	molecular_function
GO:0005739	mitochondrion	3	138	1031	14857	0.0217391	0.0693949	0.313267	137835;10863;345611	TMEM71;ADAM28;IRGM	0.996969	0.996969	cellular_component
