# Supplementary material for: Lupus enhancer risk variant causes dysregulation of IRF8 through cooperative lncRNA and DNA methylation machinery
Source: Nat Commun. 2022 Apr 6;13:1855. doi: 10.1038/s41467-022-29514-y (PMC8987079; doi:10.1038/s41467-022-29514-y)
Supplement: Supplementary file 12 — Supplementary Data 9 [file 41467_2022_29514_MOESM12_ESM.xlsx]

## Sheet: Supplementary Data 9A
Supplementary Data 9A random sequence binding proteins identified by DAPA following MS
Accession	Gene Name	Description	Mass	Score	Matches	Sequences	emPAI	Coverage
tr|H6VRF8|H6VRF8_HUMAN	KRT1	Cytokeratin-1 OS=Homo sapiens OX=9606 GN=KRT1 PE=3 SV=1	66184	6548	265(181)	50(41)	19.19	62%	H6VRF8_uniprot
	Peptide	Unique	Matches	Modification	Observed	Mr(expt)	Mr(calc)	ppm	Miss	Score	Expect	Rank	Query
	K.SISISVAR.G		5		416.7500	831.4854	831.4814	4.80	0	36	0.012	1	626
	R.SLVNLGGSK.S		7		437.7549	873.4953	873.4920	3.84	0	35	0.027	1	978
	K.IEISELNR.V		7		487.2705	972.5265	972.5240	2.57	0	57	0.00017	1	1876
	K.DVDGAYMTK.V		4		500.2277	998.4408	998.4379	2.88	0	26	0.062	1	2271
	R.TLLEGEESR.M		10		517.2639	1032.5131	1032.5087	4.28	0	41	0.0066	1	2743
	K.AQYEDIAQK.S		10		533.2660	1064.5174	1064.5138	3.40	0	45	0.0016	1	3203
	K.AEAESLYQSK.Y		9		563.2766	1124.5385	1124.5349	3.22	0	47	0.00097	1	4065
	R.DYQELMNTK.L		4		571.2643	1140.5141	1140.5121	1.78	0	41	0.0026	1	4353
	R.NKYEDEINK.R		1		576.7813	1151.5481	1151.5458	1.95	1	24	0.23	1	4585
	R.DYQEL->M<-NTK.L		4	Oxidation (M)	579.2619	1156.5092	1156.5070	1.93	0	(38)	0.0045	1	4665
	K.YEELQITAGR.H		5		590.3062	1178.5977	1178.5931	3.92	0	71	4.7e-006	1	5117
	R.LRSEIDNVKK.Q		1		401.2355	1200.6846	1200.6826	1.65	2	26	0.15	1	5525
	R.LRSEIDNVKK.Q		1		601.3499	1200.6853	1200.6826	2.22	2	(11)	4.6	3	5526
	R.TNAENEFVTIK.K		10		633.3261	1264.6377	1264.6299	6.13	0	56	0.0002	1	6490
	K.LALDLEIATYR.T		4		639.3614	1276.7083	1276.7027	4.45	0	58	6.7e-005	1	6721
	K.AQYEDIAQKSK.A		1		640.8285	1279.6425	1279.6408	1.37	1	52	0.00044	1	6768
	K.NMQDMVEDYR.N		8		650.7714	1299.5283	1299.5224	4.57	0	63	3.7e-006	1	7104
	R.NSKIEISELNR.V		2		651.8576	1301.7006	1301.6939	5.20	1	31	0.063	1	7150
	R.SLDLDSIIAEVK.A	U	5		651.8642	1301.7138	1301.7078	4.63	0	69	8.6e-006	1	7156
	R.NKYEDEINKR.T		7		654.8317	1307.6488	1307.6469	1.42	2	59	0.00013	1	7250
	R.NKYEDEINKR.T		9		436.8908	1307.6504	1307.6469	2.67	2	(52)	0.00055	1	7258
	K.N->M<-QDMVEDYR.N		1	Oxidation (M)	658.7684	1315.5222	1315.5173	3.74	0	(61)	4.5e-006	1	7406
	K.NMQD->M<-VEDYR.N		8	Oxidation (M)	658.7686	1315.5227	1315.5173	4.12	0	(62)	4e-006	1	7410
	K.N->M<-QD->M<-VEDYR.N		4	2 Oxidation (M)	666.7645	1331.5145	1331.5122	1.74	0	(52)	2.5e-005	1	7747
	K.SKAEAESLYQSK.Y		7		670.8401	1339.6657	1339.6619	2.86	1	70	6.4e-006	1	7881
	K.LNDLEDALQQAK.E		7		679.3550	1356.6954	1356.6885	5.11	0	64	3.7e-005	1	8131
	K.SLNNQFASFIDK.V		8		692.3519	1382.6892	1382.6830	4.47	0	86	1.8e-007	1	8443
	R.TNAENEFVTIKK.D		1		465.2508	1392.7305	1392.7249	4.01	1	(20)	0.71	1	8602
	R.TNAENEFVTIKK.D		7		697.3727	1392.7308	1392.7249	4.26	1	85	2.3e-007	1	8603
	K.RTNAENEFVTIK.K		1		711.3800	1420.7454	1420.7310	10.2	1	10	45	2	9087
	R.GSSSGGVKSSGGSSSVK.F		1		727.8491	1453.6836	1453.7009	-11.91	1	0	49	4	9669
	K.IEISELNRVIQR.L		1		735.4295	1468.8444	1468.8361	5.66	1	8	5.2	1	9923
	K.WELLQQVDTSTR.T		4		738.3803	1474.7459	1474.7416	2.94	0	68	1.4e-005	1	10012
	R.FLEQQNQVLQTK.W		8		738.4002	1474.7857	1474.7780	5.26	0	79	1.9e-006	1	10021
	R.LLRDYQELMNTK.L		4		762.4011	1522.7876	1522.7813	4.10	1	53	0.00038	1	10704
	R.LLRDYQELMNTK.L		3		508.6037	1522.7892	1522.7813	5.16	1	(25)	0.21	1	10708
	K.NKLNDLEDALQQAK.E		1		533.9516	1598.8330	1598.8264	4.14	1	(52)	0.00046	1	11918
	K.NKLNDLEDALQQAK.E		5		800.4238	1598.8331	1598.8264	4.22	1	82	4.4e-007	1	11919
	K.SLNNQFASFIDKVR.F		4		546.9601	1637.8584	1637.8525	3.59	1	(62)	3.8e-005	1	12469
	K.SLNNQFASFIDKVR.F		3		819.9377	1637.8609	1637.8525	5.12	1	80	6.4e-007	1	12475
	R.SGGGFSSGSAGIINYQR.R		1		829.4032	1656.7918	1656.7856	3.77	0	71	4.8e-006	1	12750
	R.SLVNLGGSKSISISVAR.G		1		563.3296	1686.9669	1686.9628	2.45	1	(30)	0.023	1	13095
	R.SLVNLGGSKSISISVAR.G		1		844.4918	1686.9691	1686.9628	3.72	1	81	1.6e-007	1	13096
	K->.<-QISNLQQSISDAEQR.G		4	Gln->pyro-Glu (N-term Q)	850.4176	1698.8206	1698.8173	1.98	0	(64)	2.1e-005	1	13218
	K.QISNLQQSISDAEQR.G		2		572.9576	1715.8509	1715.8438	4.14	0	(51)	0.00074	1	13434
	K.QISNLQQSISDAEQR.G		9		858.9328	1715.8510	1715.8438	4.22	0	89	1.2e-007	1	13435
	R.FSSCGGGGGSFGAGGGFGSR.S		8		883.3716	1764.7287	1764.7275	0.70	0	132	6.2e-013	1	13995
	K.KDVDGAYMTKVDLQAK.L		1		891.4607	1780.9068	1780.9029	2.19	2	78	1.2e-006	1	14155
	K.KDVDGAYMTKVDLQAK.L		2		594.6441	1780.9105	1780.9029	4.24	2	(44)	0.0031	1	14157
	K.KDVDGAY->M<-TKVDLQAK.L		1	Oxidation (M)	899.4564	1796.8982	1796.8978	0.18	2	(28)	0.12	1	14345
	K.KQISNLQQSISDAEQR.G		1		922.9799	1843.9453	1843.9388	3.54	1	65	2.4e-005	1	14832
	K.LNDLEDALQQAKEDLAR.L		1		971.5013	1940.9880	1940.9803	3.98	1	113	3.7e-010	1	15721
	K.LNDLEDALQQAKEDLAR.L		1		648.0033	1940.9881	1940.9803	4.01	1	(69)	1e-005	1	15722
	R.LDSELKNMQDMVEDYR.N		1		993.4521	1984.8896	1984.8870	1.33	1	(30)	0.028	1	16008
	R.LDSELKN->M<-QDMVEDYR.N		1	Oxidation (M)	1001.4536	2000.8927	2000.8819	5.38	1	46	0.00063	1	16111
	R.EQIKSLNNQFASFIDKVR.F		1		713.0546	2136.1421	2136.1327	4.37	2	32	0.031	1	17026
	K.NKLNDLEDALQQAKEDLAR.L		1		728.7170	2183.1293	2183.1182	5.10	2	81	5.1e-007	1	17300
	K.AEAESLYQSKYEELQITAGR.H		1		1143.5707	2285.1268	2285.1175	4.08	1	107	1.2e-009	1	17826
	K.AEAESLYQSKYEELQITAGR.H		1		762.7169	2285.1289	2285.1175	5.01	1	(69)	8.5e-006	1	17828
	K.QISNLQQSISDAEQRGENALK.D		2		777.0676	2328.1811	2328.1669	6.08	1	28	0.12	1	17975
	R.SLDLDSIIAEVKAQYEDIAQK.S	U	1		1175.1157	2348.2169	2348.2111	2.48	1	53	0.0008	1	18064
	R.TNAENEFVTIKKDVDGAYMTK.V		1		792.0596	2373.1569	2373.1522	1.97	2	39	0.0084	1	18170
	R.GGGGGGYGSGGSSYGSGGGSYGSGGGGGGGR.G		6		795.3234	2382.9485	2382.9447	1.60	0	(57)	4.7e-006	1	18226
	R.GGGGGGYGSGGSSYGSGGGSYGSGGGGGGGR.G		9		1192.4832	2382.9517	2382.9447	2.98	0	148	4.4e-015	1	18230
	K.SKAEAESLYQSKYEELQITAGR.H		1		1251.1325	2500.2503	2500.2445	2.35	2	128	9.4e-012	1	18624
	K.SKAEAESLYQSKYEELQITAGR.H		3		834.4241	2500.2504	2500.2445	2.36	2	(82)	3.9e-007	1	18625
	K.SKAEAESLYQSKYEELQITAGR.H		1		626.0706	2500.2531	2500.2445	3.46	2	(16)	1.4	1	18626
	R.MSGECAPNVSVSVSTSHTTISGGGSR.G		1		1283.0903	2564.1661	2564.1595	2.56	0	(40)	0.003	1	18869
	R.MSGECAPNVSVSVSTSHTTISGGGSR.G		2		855.7302	2564.1688	2564.1595	3.62	0	71	2.3e-006	1	18870
	R.->M<-SGECAPNVSVSVSTSHTTISGGGSR.G		1	Oxidation (M)	861.0634	2580.1682	2580.1545	5.33	0	(16)	0.67	1	18908
	K.QISNLQQSISDAEQRGENALKDAK.N		1		881.7895	2642.3466	2642.3259	7.84	2	4	25	1	19091
	R.FLEQQNQVLQTKWELLQQVDTSTR.T		1		978.1826	2931.5260	2931.5090	5.80	1	74	2.9e-006	1	19711
	R.GSYGSGGSSYGSGGGSYGSGGGGGGHGSYGSGSSSGGYR.G		4		1104.7750	3311.3032	3311.3009	0.70	0	92	7e-010	1	20143
tr|H6VRG2|H6VRG2_HUMAN	KRT1	Cytokeratin-1 OS=Homo sapiens OX=9606 GN=KRT1 PE=3 SV=1	66197	6444	262(179)	49(40)	18.23	62%	H6VRG2_uniprot
	Peptide	Unique	Matches	Modification	Observed	Mr(expt)	Mr(calc)	ppm	Miss	Score	Expect	Rank	Query
	K.SISISVAR.G		5		416.7500	831.4854	831.4814	4.80	0	36	0.012	1	626
	R.SLVNLGGSK.S		7		437.7549	873.4953	873.4920	3.84	0	35	0.027	1	978
	K.IEISELNR.V		7		487.2705	972.5265	972.5240	2.57	0	57	0.00017	1	1876
	K.DVDGAYMTK.V		4		500.2277	998.4408	998.4379	2.88	0	26	0.062	1	2271
	R.TLLEGEESR.M		10		517.2639	1032.5131	1032.5087	4.28	0	41	0.0066	1	2743
	K.AQYEDIAQK.S		10		533.2660	1064.5174	1064.5138	3.40	0	45	0.0016	1	3203
	K.AEAESLYQSK.Y		9		563.2766	1124.5385	1124.5349	3.22	0	47	0.00097	1	4065
	R.DYQELMNTK.L		4		571.2643	1140.5141	1140.5121	1.78	0	41	0.0026	1	4353
	R.NKYEDEINK.R		1		576.7813	1151.5481	1151.5458	1.95	1	24	0.23	1	4585
	R.DYQEL->M<-NTK.L		4	Oxidation (M)	579.2619	1156.5092	1156.5070	1.93	0	(38)	0.0045	1	4665
	K.YEELQITAGR.H		5		590.3062	1178.5977	1178.5931	3.92	0	71	4.7e-006	1	5117
	R.LRSEIDNVKK.Q		1		401.2355	1200.6846	1200.6826	1.65	2	26	0.15	1	5525
	R.LRSEIDNVKK.Q		1		601.3499	1200.6853	1200.6826	2.22	2	(11)	4.6	3	5526
	R.TNAENEFVTIK.K		10		633.3261	1264.6377	1264.6299	6.13	0	56	0.0002	1	6490
	K.LALDLEIATYR.T		4		639.3614	1276.7083	1276.7027	4.45	0	58	6.7e-005	1	6721
	K.AQYEDIAQKSK.A		1		640.8285	1279.6425	1279.6408	1.37	1	52	0.00044	1	6768
	K.NMQDMVEDYR.N		8		650.7714	1299.5283	1299.5224	4.57	0	63	3.7e-006	1	7104
	R.NSKIEISELNR.V		2		651.8576	1301.7006	1301.6939	5.20	1	31	0.063	1	7150
	R.NKYEDEINKR.T		7		654.8317	1307.6488	1307.6469	1.42	2	59	0.00013	1	7250
	R.NKYEDEINKR.T		9		436.8908	1307.6504	1307.6469	2.67	2	(52)	0.00055	1	7258
	K.N->M<-QDMVEDYR.N		1	Oxidation (M)	658.7684	1315.5222	1315.5173	3.74	0	(61)	4.5e-006	1	7406
	K.NMQD->M<-VEDYR.N		8	Oxidation (M)	658.7686	1315.5227	1315.5173	4.12	0	(62)	4e-006	1	7410
	R.NLDLDSIIAEVK.A		3		665.3691	1328.7237	1328.7187	3.77	0	58	0.00028	1	7694
	K.N->M<-QD->M<-VEDYR.N		4	2 Oxidation (M)	666.7645	1331.5145	1331.5122	1.74	0	(52)	2.5e-005	1	7747
	K.SKAEAESLYQSK.Y		7		670.8401	1339.6657	1339.6619	2.86	1	70	6.4e-006	1	7881
	K.LNDLEDALQQAK.E		7		679.3550	1356.6954	1356.6885	5.11	0	64	3.7e-005	1	8131
	K.SLNNQFASFIDK.V		8		692.3519	1382.6892	1382.6830	4.47	0	86	1.8e-007	1	8443
	R.TNAENEFVTIKK.D		1		465.2508	1392.7305	1392.7249	4.01	1	(20)	0.71	1	8602
	R.TNAENEFVTIKK.D		7		697.3727	1392.7308	1392.7249	4.26	1	85	2.3e-007	1	8603
	K.RTNAENEFVTIK.K		1		711.3800	1420.7454	1420.7310	10.2	1	10	45	2	9087
	R.GSSSGGVKSSGGSSSVK.F		1		727.8491	1453.6836	1453.7009	-11.91	1	0	49	4	9669
	K.IEISELNRVIQR.L		1		735.4295	1468.8444	1468.8361	5.66	1	8	5.2	1	9923
	K.WELLQQVDTSTR.T		4		738.3803	1474.7459	1474.7416	2.94	0	68	1.4e-005	1	10012
	R.FLEQQNQVLQTK.W		8		738.4002	1474.7857	1474.7780	5.26	0	79	1.9e-006	1	10021
	R.LLRDYQELMNTK.L		4		762.4011	1522.7876	1522.7813	4.10	1	53	0.00038	1	10704
	R.LLRDYQELMNTK.L		3		508.6037	1522.7892	1522.7813	5.16	1	(25)	0.21	1	10708
	K.NKLNDLEDALQQAK.E		1		533.9516	1598.8330	1598.8264	4.14	1	(52)	0.00046	1	11918
	K.NKLNDLEDALQQAK.E		5		800.4238	1598.8331	1598.8264	4.22	1	82	4.4e-007	1	11919
	K.SLNNQFASFIDKVR.F		4		546.9601	1637.8584	1637.8525	3.59	1	(62)	3.8e-005	1	12469
	K.SLNNQFASFIDKVR.F		3		819.9377	1637.8609	1637.8525	5.12	1	80	6.4e-007	1	12475
	R.SGGGFSSGSAGIINYQR.R		1		829.4032	1656.7918	1656.7856	3.77	0	71	4.8e-006	1	12750
	R.SLVNLGGSKSISISVAR.G		1		563.3296	1686.9669	1686.9628	2.45	1	(30)	0.023	1	13095
	R.SLVNLGGSKSISISVAR.G		1		844.4918	1686.9691	1686.9628	3.72	1	81	1.6e-007	1	13096
	K->.<-QISNLQQSISDAEQR.G		4	Gln->pyro-Glu (N-term Q)	850.4176	1698.8206	1698.8173	1.98	0	(64)	2.1e-005	1	13218
	K.QISNLQQSISDAEQR.G		2		572.9576	1715.8509	1715.8438	4.14	0	(51)	0.00074	1	13434
	K.QISNLQQSISDAEQR.G		9		858.9328	1715.8510	1715.8438	4.22	0	89	1.2e-007	1	13435
	R.FSSCGGGGGSFGAGGGFGSR.S		8		883.3716	1764.7287	1764.7275	0.70	0	132	6.2e-013	1	13995
	K.KDVDGAYMTKVDLQAK.L		1		891.4607	1780.9068	1780.9029	2.19	2	78	1.2e-006	1	14155
	K.KDVDGAYMTKVDLQAK.L		2		594.6441	1780.9105	1780.9029	4.24	2	(44)	0.0031	1	14157
	K.KDVDGAY->M<-TKVDLQAK.L		1	Oxidation (M)	899.4564	1796.8982	1796.8978	0.18	2	(28)	0.12	1	14345
	K.KQISNLQQSISDAEQR.G		1		922.9799	1843.9453	1843.9388	3.54	1	65	2.4e-005	1	14832
	K.LNDLEDALQQAKEDLAR.L		1		971.5013	1940.9880	1940.9803	3.98	1	113	3.7e-010	1	15721
	K.LNDLEDALQQAKEDLAR.L		1		648.0033	1940.9881	1940.9803	4.01	1	(69)	1e-005	1	15722
	R.LDSELKNMQDMVEDYR.N		1		993.4521	1984.8896	1984.8870	1.33	1	(30)	0.028	1	16008
	R.LDSELKN->M<-QDMVEDYR.N		1	Oxidation (M)	1001.4536	2000.8927	2000.8819	5.38	1	46	0.00063	1	16111
	R.EQIKSLNNQFASFIDKVR.F		1		713.0546	2136.1421	2136.1327	4.37	2	32	0.031	1	17026
	K.NKLNDLEDALQQAKEDLAR.L		1		728.7170	2183.1293	2183.1182	5.10	2	81	5.1e-007	1	17300
	K.AEAESLYQSKYEELQITAGR.H		1		1143.5707	2285.1268	2285.1175	4.08	1	107	1.2e-009	1	17826
	K.AEAESLYQSKYEELQITAGR.H		1		762.7169	2285.1289	2285.1175	5.01	1	(69)	8.5e-006	1	17828
	K.QISNLQQSISDAEQRGENALK.D		2		777.0676	2328.1811	2328.1669	6.08	1	28	0.12	1	17975
	R.TNAENEFVTIKKDVDGAYMTK.V		1		792.0596	2373.1569	2373.1522	1.97	2	39	0.0084	1	18170
	R.GGGGGGYGSGGSSYGSGGGSYGSGGGGGGGR.G		6		795.3234	2382.9485	2382.9447	1.60	0	(57)	4.7e-006	1	18226
	R.GGGGGGYGSGGSSYGSGGGSYGSGGGGGGGR.G		9		1192.4832	2382.9517	2382.9447	2.98	0	148	4.4e-015	1	18230
	K.SKAEAESLYQSKYEELQITAGR.H		1		1251.1325	2500.2503	2500.2445	2.35	2	128	9.4e-012	1	18624
	K.SKAEAESLYQSKYEELQITAGR.H		3		834.4241	2500.2504	2500.2445	2.36	2	(82)	3.9e-007	1	18625
	K.SKAEAESLYQSKYEELQITAGR.H		1		626.0706	2500.2531	2500.2445	3.46	2	(16)	1.4	1	18626
	R.MSGECAPNVSVSVSTSHTTISGGGSR.G		1		1283.0903	2564.1661	2564.1595	2.56	0	(40)	0.003	1	18869
	R.MSGECAPNVSVSVSTSHTTISGGGSR.G		2		855.7302	2564.1688	2564.1595	3.62	0	71	2.3e-006	1	18870
	R.->M<-SGECAPNVSVSVSTSHTTISGGGSR.G		1	Oxidation (M)	861.0634	2580.1682	2580.1545	5.33	0	(16)	0.67	1	18908
	K.QISNLQQSISDAEQRGENALKDAK.N		1		881.7895	2642.3466	2642.3259	7.84	2	4	25	1	19091
	R.FLEQQNQVLQTKWELLQQVDTSTR.T		1		978.1826	2931.5260	2931.5090	5.80	1	74	2.9e-006	1	19711
	R.GSYGSGGSSYGSGGGSYGSGGGGGGHGSYGSGSSSGGYR.G		4		1104.7750	3311.3032	3311.3009	0.70	0	92	7e-010	1	20143
sp|P13645|K1C10_HUMAN	KRT10	Keratin, type I cytoskeletal 10 OS=Homo sapiens OX=9606 GN=KRT10 PE=1 SV=6	59020	5345	239(153)	46(37)	20.98	62%	P13645_uniprot
	Peptide	Unique	Matches	Modification	Observed	Mr(expt)	Mr(calc)	ppm	Miss	Score	Expect	Rank	Query
	R.LAADDFR.L		15		404.2045	806.3944	806.3923	2.72	0	54	0.00019	1	417
	R.LASYLDK.V		3		405.2249	808.4351	808.4330	2.60	0	43	0.0026	1	437
	K.SEITELR.R	U	1		424.2311	846.4476	846.4447	3.47	0	20	0.87	1	791
	R.DYSKYYK.T	U	4		483.7334	965.4522	965.4494	2.87	1	16	1.2	1	1796
	K.YENEVALR.Q	U	7		497.2549	992.4953	992.4927	2.67	0	56	0.00021	1	2178
	K.IKEWYEK.H	U	4		498.2661	994.5177	994.5123	5.35	1	19	0.73	1	2210
	K.SEITELRR.N	U	5		502.2817	1002.5489	1002.5458	3.14	1	23	0.41	1	2324
	R.VLDELTLTK.A	U	5		516.3054	1030.5962	1030.5910	5.00	0	61	4.7e-005	1	2727
	R.LAADDFRLK.Y		1		524.7938	1047.5730	1047.5713	1.62	1	28	0.1	1	2911
	R.LASYLDKVR.A		7		532.8109	1063.6073	1063.6026	4.42	1	58	6.4e-005	1	3195
	K.VTMQNLNDR.L		9		545.7709	1089.5272	1089.5237	3.22	0	63	3.8e-005	1	3454
	K.DAEAWFNEK.S		9		555.2515	1108.4885	1108.4825	5.41	0	46	0.00076	1	3757
	R.LENEIQTYR.S	U	8		583.2973	1164.5800	1164.5775	2.21	0	50	0.00075	1	4816
	R->.<-QSVEADINGLR.R		1	Gln->pyro-Glu (N-term Q)	592.7980	1183.5814	1183.5833	-1.63	0	(29)	0.054	1	5212
	R.RVLDELTLTK.A	U	3		594.3542	1186.6939	1186.6921	1.54	1	47	0.00092	1	5282
	R.QSVEADINGLR.R		5		601.3143	1200.6140	1200.6098	3.45	0	45	0.002	1	5516
	R.LKYENEVALR.Q	U	4		617.8450	1233.6755	1233.6717	3.09	1	(47)	0.00098	1	5958
	R.LKYENEVALR.Q	U	2		412.2326	1233.6760	1233.6717	3.47	1	59	6.7e-005	1	5959
	R.KDAEAWFNEK.S		1		619.2953	1236.5760	1236.5775	-1.17	1	39	0.0044	1	6008
	R.SLLEGEGSSGGGGR.G	U	6		631.8031	1261.5916	1261.5899	1.42	0	65	1.4e-005	1	6420
	K.NHEEEMKDLR.N	U	2		434.2045	1299.5917	1299.5877	3.05	1	12	3.7	1	7111
	K.DAEAWFNEKSK.E	U	2		662.8144	1323.6143	1323.6095	3.66	1	40	0.011	1	7585
	R->.<-QSVEADINGLRR.V		5	Gln->pyro-Glu (N-term Q)	670.8523	1339.6900	1339.6844	4.19	1	(27)	0.15	1	7886
	R.QSVEADINGLRR.V		3		453.2438	1356.7097	1356.7110	-0.93	1	(28)	0.14	1	8136
	R.QSVEADINGLRR.V		10		679.3640	1356.7135	1356.7110	1.85	1	36	0.025	1	8141
	R.SQYEQLAEQNR.K	U	1		683.3257	1364.6368	1364.6320	3.51	0	47	0.00099	1	8259
	K->.<-QSLEASLAETEGR.Y	U	3	Gln->pyro-Glu (N-term Q)	687.3342	1372.6538	1372.6470	4.93	0	(45)	0.0014	1	8289
	R.ALEESNYELEGK.I	U	12		691.3306	1380.6466	1380.6408	4.16	0	69	2.2e-005	1	8383
	K.QSLEASLAETEGR.Y	U	5		695.8468	1389.6790	1389.6736	3.95	0	99	7.5e-009	1	8553
	K.IRLENEIQTYR.S	U	7		717.8909	1433.7673	1433.7626	3.26	1	83	5.3e-007	1	9284
	K.IRLENEIQTYR.S	U	1		478.9303	1433.7690	1433.7626	4.43	1	(36)	0.024	1	9286
	R.SQYEQLAEQNRK.D	U	4		498.5839	1492.7299	1492.7270	1.98	1	(41)	0.0051	1	10312
	R.SQYEQLAEQNRK.D	U	12		747.3724	1492.7302	1492.7270	2.17	1	64	2.6e-005	1	10313
	R.SGGGGGGGGCGGGGGVSSLR.I	U	1		775.3430	1548.6714	1548.6700	0.89	0	22	0.1	1	11174
	R.ALEESNYELEGKIK.E	U	1		811.9183	1621.8221	1621.8199	1.39	1	1	61	7	12223
	K.GSLGGGFSSGGFSGGSFSR.G	U	13		854.3912	1706.7678	1706.7649	1.69	0	121	2.6e-011	1	13327
	R.NVQALEIELQSQLALK.Q	U	4		899.0133	1796.0121	1796.0043	4.32	0	71	2.3e-006	1	14339
	K.ELTTEIDNNIEQISSYK.S	U	7		998.9932	1995.9719	1995.9636	4.14	0	86	1.4e-007	1	16079
	R.LAADDFRLKYENEVALR.Q	U	1		675.0281	2022.0626	2022.0534	4.55	2	39	0.0075	1	16270
	R.AETECQNTEYQQLLDIK.I	U	5		1041.9871	2081.9596	2081.9575	0.98	0	108	1.2e-009	1	16626
	K.IKEWYEKHGNSHQGEPR.D	U	1		524.5090	2094.0070	2094.0031	1.87	2	(10)	7.9	1	16743
	K.IKEWYEKHGNSHQGEPR.D	U	1		699.0097	2094.0073	2094.0031	1.99	2	14	3.2	1	16744
	K.ADLEMQIESLTEELAYLK.K	U	2		1048.5302	2095.0457	2095.0394	3.02	0	(86)	2e-007	1	16755
	K.ADLE->M<-QIESLTEELAYLK.K	U	1	Oxidation (M)	1056.5287	2111.0428	2111.0343	4.02	0	102	2.3e-008	1	16847
	K.VT->M<-QNLNDRLASYLDKVR.A		1	Oxidation (M)	718.0493	2151.1260	2151.1106	7.13	2	40	0.01	1	17106
	R.ISSSKGSLGGGFSSGGFSGGSFSR.G	U	1		1105.5255	2209.0365	2209.0400	-1.60	1	81	5.2e-007	1	17450
	R.ISSSKGSLGGGFSSGGFSGGSFSR.G	U	1		737.3547	2209.0422	2209.0400	1.00	1	(59)	8e-005	1	17451
	K.SKELTTEIDNNIEQISSYK.S	U	4		1106.5561	2211.0977	2211.0906	3.22	1	111	5.1e-010	1	17462
	K.SKELTTEIDNNIEQISSYK.S	U	2		738.0408	2211.1007	2211.0906	4.54	1	(55)	0.00024	1	17463
	K.ADLEMQIESLTEELAYLKK.N	U	1		742.0562	2223.1468	2223.1344	5.59	1	(63)	3.7e-005	1	17529
	K.ADLEMQIESLTEELAYLKK.N	U	1		1112.5808	2223.1471	2223.1344	5.71	1	86	1.7e-007	1	17530
	K.ADLE->M<-QIESLTEELAYLKK.N	U	1	Oxidation (M)	747.3870	2239.1392	2239.1293	4.43	1	(80)	5.5e-007	1	17610
	R.GSSGGGCFGGSSGGYGGLGGFGGGSFR.G	U	3		1171.9984	2341.9823	2341.9771	2.19	0	148	1.3e-014	1	18035
	R.GSSGGGCFGGSSGGYGGLGGFGGGSFR.G	U	2		781.6688	2341.9845	2341.9771	3.12	0	(29)	0.011	1	18037
	K.NQILNLTTDNANILLQIDNAR.L	U	1		1184.1403	2366.2660	2366.2553	4.49	0	126	1.6e-011	1	18139
	R.SQYEQLAEQNRKDAEAWFNEK.S	U	1		1292.6103	2583.2061	2583.1989	2.79	2	83	2.6e-007	1	18914
	R.SQYEQLAEQNRKDAEAWFNEK.S	U	6		862.0764	2583.2072	2583.1989	3.21	2	(34)	0.019	1	18918
	R.NVSTGDVNVEMNAAPGVDLTQLLNNMR.S	U	1		958.1392	2871.3957	2871.3855	3.54	0	(75)	1.8e-006	1	19569
	R.NVSTGDVNVEMNAAPGVDLTQLLNNMR.S	U	2		1436.7059	2871.3973	2871.3855	4.12	0	143	3.1e-013	1	19570
	R.NVSTGDVNVE->M<-NAAPGVDLTQLLNNMR.S	U	1	Oxidation (M)	1444.7009	2887.3873	2887.3804	2.39	0	(121)	5.2e-011	1	19627
	R.NVSTGDVNVE->M<-NAAPGVDLTQLLNNMR.S	U	1	Oxidation (M)	963.4706	2887.3901	2887.3804	3.36	0	(71)	6.1e-006	1	19628
	R.NVSTGDVNVE->M<-NAAPGVDLTQLLNN->M<-R.S	U	1	2 Oxidation (M)	1452.6976	2903.3807	2903.3753	1.86	0	(49)	0.0013	1	19671
	R.NVSTGDVNVE->M<-NAAPGVDLTQLLNN->M<-R.S	U	1	2 Oxidation (M)	968.8018	2903.3835	2903.3753	2.80	0	(69)	1.4e-005	1	19672
	K.ELTTEIDNNIEQISSYKSEITELRR.N	U	1		994.5107	2980.5102	2980.4989	3.81	2	58	8.3e-005	1	19804
	K.SKELTTEIDNNIEQISSYKSEITELR.R	U	1		1014.1883	3039.5430	3039.5247	6.02	2	31	0.04	1	19887
	K.TIDDLKNQILNLTTDNANILLQIDNAR.L	U	1		1018.2211	3051.6416	3051.6200	7.07	1	102	3.4e-009	1	19899
sp|P35908|K22E_HUMAN	KRT2	Keratin, type II cytoskeletal 2 epidermal OS=Homo sapiens OX=9606 GN=KRT2 PE=1 SV=2	65678	4270	172(117)	46(40)	12.94	75%	P35908_uniprot
	Peptide	Unique	Matches	Modification	Observed	Mr(expt)	Mr(calc)	ppm	Miss	Score	Expect	Rank	Query
	K.FASFIDK.V		2		414.2197	826.4248	826.4225	2.77	0	54	0.00019	1	596
	R.SLVGLGGTK.S	U	4		416.2509	830.4872	830.4862	1.27	0	36	0.02	1	613
	K.IEISELNR.V		7		487.2705	972.5265	972.5240	2.57	0	57	0.00017	1	1876
	K.LLEGEECR.M		2		503.2380	1004.4615	1004.4597	1.79	0	34	0.012	1	2336
	R.YLDGLTAER.T	U	5		519.2679	1036.5213	1036.5189	2.34	0	50	0.00059	1	2770
	K.FASFIDKVR.F		2		361.5387	1081.5944	1081.5920	2.16	1	(30)	0.043	1	3308
	K.FASFIDKVR.F		6		541.8057	1081.5968	1081.5920	4.38	1	57	9.9e-005	1	3314
	K.DVDNAY->M<-IK.V	U	2	Oxidation (M)	542.7544	1083.4942	1083.4906	3.31	0	22	0.18	1	3342
	K.AQYEEIAQR.S		7		554.2771	1106.5396	1106.5356	3.66	0	42	0.0034	1	3703
	R.STSSFSCLSR.H	U	3		566.2607	1130.5069	1130.5026	3.81	0	42	0.0016	1	4154
	R.DYQELMNVK.L		2		570.2764	1138.5382	1138.5328	4.70	0	37	0.01	1	4304
	R.DYQEL->M<-NVK.L		1	Oxidation (M)	578.2739	1154.5333	1154.5278	4.81	0	(7)	8.1	1	4631
	K.YEELQVTVGR.H	U	5		597.3140	1192.6134	1192.6088	3.83	0	69	9.7e-006	1	5394
	K.KDVDNAYMIK.V	U	2		598.8084	1195.6023	1195.5907	9.69	1	(28)	0.1	1	5444
	R.TAAENDFVTLK.K	U	6		604.8146	1207.6146	1207.6085	5.09	0	61	0.00012	1	5651
	K.KDVDNAY->M<-IK.V	U	1	Oxidation (M)	606.8009	1211.5872	1211.5856	1.36	1	50	0.00048	1	5730
	R.GFSSGSAVVSGGSR.R	U	3		627.8086	1253.6027	1253.6001	2.15	0	72	3.4e-006	1	6278
	K.LALDVEIATYR.K		3		632.3537	1262.6928	1262.6870	4.61	0	70	6.1e-006	1	6462
	R.HGGGGGGFGGGGFGSR.S	U	4		440.8675	1319.5807	1319.5756	3.88	0	(42)	0.0031	1	7510
	R.HGGGGGGFGGGGFGSR.S	U	10		660.7977	1319.5808	1319.5756	3.93	0	123	2.4e-011	1	7511
	K.NVQDAIADAEQR.G	U	5		665.3257	1328.6368	1328.6320	3.59	0	85	1.5e-007	1	7687
	R.NLDLDSIIAEVK.A		3		665.3691	1328.7237	1328.7187	3.77	0	58	0.00028	1	7694
	R.TAAENDFVTLKK.D	U	3		668.8611	1335.7077	1335.7034	3.24	1	70	5.9e-006	1	7825
	K.LNDLEEALQQAK.E	U	1		686.3616	1370.7087	1370.7041	3.35	0	43	0.0039	1	8276
	R.SKEEAEALYHSK.Y	U	1		464.5654	1390.6743	1390.6728	1.06	1	(25)	0.2	1	8568
	R.SKEEAEALYHSK.Y	U	2		696.3448	1390.6751	1390.6728	1.68	1	71	4.8e-006	1	8569
	K.LALDVEIATYRK.L		1		696.4043	1390.7940	1390.7820	8.68	1	17	0.56	1	8578
	R.GFSSGSAVVSGGSRR.S	U	1		705.8596	1409.7047	1409.7012	2.50	1	37	0.015	1	8869
	K.VDLLNQEIEFLK.V	U	2		730.9064	1459.7982	1459.7922	4.09	0	111	6.1e-010	1	9784
	K.IEISELNRVIQR.L		1		735.4295	1468.8444	1468.8361	5.66	1	8	5.2	1	9923
	R.FLEQQNQVLQTK.W		8		738.4002	1474.7857	1474.7780	5.26	0	79	1.9e-006	1	10021
	R.LLRDYQELMNVK.L		3		761.4100	1520.8054	1520.8021	2.19	1	(38)	0.0099	1	10667
	R.LLRDYQELMNVK.L		3		507.9439	1520.8097	1520.8021	5.04	1	(33)	0.038	1	10671
	R.LLRDYQEL->M<-NVK.L		1	Oxidation (M)	769.4088	1536.8031	1536.7970	3.96	1	47	0.0012	1	11000
	R.NKLNDLEEALQQAK.E	U	3		807.4316	1612.8486	1612.8420	4.10	1	81	4.5e-007	1	12075
	K.TLNNKFASFIDKVR.F		1		551.6453	1651.9141	1651.9046	5.79	2	30	0.034	1	12682
	R.GSSSGGGYSSGSSSYGSGGR.Q	U	2		580.9076	1739.7011	1739.6983	1.61	0	(72)	1.5e-007	1	13712
	R.GSSSGGGYSSGSSSYGSGGR.Q	U	4		870.8578	1739.7011	1739.6983	1.63	0	123	1.2e-012	1	13713
	R.GGSGGGGSISGGGYGSGGGSGGR.Y	U	10		871.3790	1740.7435	1740.7412	1.31	0	109	1.6e-010	1	13728
	K.SISISVAGGGGGFGAAGGFGGR.G	U	6		919.9620	1837.9094	1837.9072	1.23	0	103	3.1e-009	1	14778
	R.YGSGGGSKGGSISGGGYGSGGGK.H	U	3		945.9345	1889.8545	1889.8504	2.14	1	90	2.7e-008	1	15267
	R.YGSGGGSKGGSISGGGYGSGGGK.H	U	1		630.9590	1889.8551	1889.8504	2.48	1	(85)	1e-007	1	15268
	R.GGGGGGFRGFSSGSAVVSGGSR.R	U	1		950.4605	1898.9065	1898.8984	4.25	1	0	65	8	15332
	K.NVQDAIADAEQRGEHALK.D	U	3		655.6655	1963.9746	1963.9711	1.76	1	(38)	0.011	1	15883
	K.NVQDAIADAEQRGEHALK.D	U	1		982.9992	1963.9839	1963.9711	6.49	1	80	7.1e-007	1	15886
	R.TSQNSELNNMQDLVEDYK.K	U	1		1064.4780	2126.9415	2126.9426	-0.51	0	102	1.6e-009	1	16959
	R.NKLNDLEEALQQAKEDLAR.L	U	1		733.3883	2197.1431	2197.1338	4.23	2	76	1.5e-006	1	17372
	R.TSQNSELNNMQDLVEDYKK.K	U	1		1128.5302	2255.0457	2255.0376	3.63	1	92	3e-008	1	17696
	R.TSQNSELNNMQDLVEDYKK.K	U	4		752.6894	2255.0465	2255.0376	3.98	1	(80)	4.4e-007	1	17698
	R.QSGSRGGSGGGGSISGGGYGSGGGSGGR.Y	U	1		753.0030	2255.9871	2255.9864	0.31	1	2	10	2	17705
	R.TSQNSELNN->M<-QDLVEDYKK.K	U	1	Oxidation (M)	1136.5239	2271.0333	2271.0325	0.37	1	(12)	2.3	1	17783
	K.NVQDAIADAEQRGEHALKDAR.N	U	1		577.5438	2306.1459	2306.1363	4.18	2	(27)	0.34	1	17909
	K.NVQDAIADAEQRGEHALKDAR.N	U	1		769.7230	2306.1472	2306.1363	4.74	2	27	0.32	1	17910
	R.TSQNSELNNMQDLVEDYKKK.Y	U	2		795.3867	2383.1382	2383.1325	2.37	2	60	5.6e-005	1	18234
	R.GGGFGGGSSFGGGSGFSGGGFGGGGFGGGR.F	U	1		1200.0179	2398.0213	2398.0113	4.20	0	111	2e-010	1	18277
	K.AAFGGSGGRGSSSGGGYSSGSSSYGSGGR.Q	U	2		834.3570	2500.0491	2500.0600	-4.33	1	50	8.6e-005	1	18620
	K.AAFGGSGGRGSSSGGGYSSGSSSYGSGGR.Q	U	1		1251.0416	2500.0687	2500.0600	3.50	1	(8)	2.4	1	18622
	R.YGSGGGSKGGSISGGGYGSGGGKHSSGGGSR.G	U	1		654.8010	2615.1750	2615.1709	1.56	2	(24)	0.095	1	19030
	R.YGSGGGSKGGSISGGGYGSGGGKHSSGGGSR.G	U	1		524.0424	2615.1757	2615.1709	1.83	2	(13)	1.4	1	19031
	R.YGSGGGSKGGSISGGGYGSGGGKHSSGGGSR.G	U	1		872.7340	2615.1802	2615.1709	3.55	2	29	0.033	1	19032
	K.VLYDAEISQIHQSVTDTNVILSMDNSR.N	U	1		1016.8384	3047.4935	3047.4870	2.14	0	(88)	1.7e-007	1	19894
	K.VLYDAEISQIHQSVTDTNVILSMDNSR.N	U	1		1524.7587	3047.5028	3047.4870	5.19	0	117	2.3e-010	1	19895
	K.VLYDAEISQIHQSVTDTNVILS->M<-DNSR.N	U	1	Oxidation (M)	1022.1727	3063.4964	3063.4819	4.72	0	(51)	0.00089	1	19916
	R.FGGFGGPGGVGGLGGPGGFGPGGYPGGIHEVSVNQSLLQPLNVK.V	U	1		1023.7741	4091.0673	4091.0654	0.46	0	(33)	0.043	1	20566
	R.FGGFGGPGGVGGLGGPGGFGPGGYPGGIHEVSVNQSLLQPLNVK.V	U	1		1364.6998	4091.0777	4091.0654	2.99	0	38	0.014	1	20567
sp|P35527|K1C9_HUMAN	KRT9	Keratin, type I cytoskeletal 9 OS=Homo sapiens OX=9606 GN=KRT9 PE=1 SV=3	62255	4143	183(114)	35(28)	14.28	70%	P35527_uniprot
	Peptide	Unique	Matches	Modification	Observed	Mr(expt)	Mr(calc)	ppm	Miss	Score	Expect	Rank	Query
	R.LASYLDK.V		3		405.2249	808.4351	808.4330	2.60	0	43	0.0026	1	437
	R.MTLDDFR.I	U	7		449.2123	896.4100	896.4062	4.24	0	51	0.00028	1	1121
	R.->M<-TLDDFR.I	U	6	Oxidation (M)	457.2103	912.4060	912.4011	5.33	0	(36)	0.0039	1	1256
	K.IQDWYDK.K	U	1		484.2310	966.4475	966.4447	2.96	0	3	19	6	1805
	K.TLLDIDNTR.M	U	9		530.7880	1059.5614	1059.5560	5.04	0	71	7e-006	1	3136
	K.STMQELNSR.L	U	2		533.2548	1064.4951	1064.4920	2.87	0	41	0.0045	1	3199
	K.FEMEQNLR.Q	U	3		533.7548	1065.4950	1065.4913	3.44	0	48	0.00073	1	3231
	K.ST->M<-QELNSR.L	U	2	Oxidation (M)	541.2516	1080.4886	1080.4870	1.55	0	(8)	5.2	1	3283
	K.FE->M<-EQNLR.Q	U	2	Oxidation (M)	541.7563	1081.4980	1081.4862	10.9	0	(23)	0.21	1	3293
	K.IQDWYDKK.G	U	2		548.2792	1094.5439	1094.5396	3.92	1	27	0.1	1	3534
	R.QEYEQLIAK.N	U	3		561.2975	1120.5804	1120.5764	3.59	0	32	0.035	1	3998
	R->.<-QGVDADINGLR.Q	U	3	Gln->pyro-Glu (N-term Q)	570.7884	1139.5622	1139.5571	4.49	0	(41)	0.0038	1	4340
	R.QGVDADINGLR.Q	U	5		579.3008	1156.5870	1156.5836	2.90	0	81	4.3e-007	1	4675
	R->.<-QVLDNLTMEK.S	U	2	Gln->pyro-Glu (N-term Q)	587.2961	1172.5777	1172.5747	2.56	0	(29)	0.073	1	4992
	R->.<-QVLDNLT->M<-EK.S	U	2	Gln->pyro-Glu (N-term Q); Oxidation (M)	595.2955	1188.5764	1188.5696	5.68	0	(28)	0.095	1	5300
	R.QVLDNLTMEK.S	U	3		595.8103	1189.6060	1189.6013	4.03	0	33	0.032	1	5332
	R.QVLDNLT->M<-EK.S	U	4	Oxidation (M)	603.8070	1205.5995	1205.5962	2.73	0	(23)	0.46	1	5619
	R.SGGGGGGGLGSGGSIR.S	U	10		616.8032	1231.5918	1231.5906	0.98	0	89	6.8e-008	1	5913
	R.FSSSSGYGGGSSR.V	U	3		618.2690	1234.5234	1234.5215	1.58	0	79	1.2e-007	1	5970
	R.IKFEMEQNLR.Q	U	3		654.3449	1306.6753	1306.6703	3.79	1	(35)	0.023	1	7228
	R.IKFEMEQNLR.Q	U	1		436.5660	1306.6761	1306.6703	4.43	1	45	0.0023	1	7229
	R.IKFE->M<-EQNLR.Q	U	1	Oxidation (M)	441.8962	1322.6668	1322.6652	1.18	1	(9)	9.1	2	7572
	R.IKFE->M<-EQNLR.Q	U	3	Oxidation (M)	662.3421	1322.6696	1322.6652	3.33	1	(41)	0.0048	1	7575
	K.IGLGGRGGSGGSYGR.G	U	2		675.8484	1349.6823	1349.6800	1.72	1	35	0.34	1	8024
	K.AALEKSLEDTKNR.Y	U	1		492.2691	1473.7854	1473.7787	4.55	2	34	0.027	1	9996
	K.VQALEEANNDLENK.I	U	4		793.8879	1585.7612	1585.7583	1.81	0	81	4.9e-007	1	11702
	R.GGSGGSYGGGGSGGGYGGGSGSR.G	U	8		896.3684	1790.7223	1790.7205	0.99	0	99	5.4e-010	1	14248
	R.GGSGGSYGGGGSGGGYGGGSGSR.G	U	5		597.9148	1790.7225	1790.7205	1.15	0	(47)	8.4e-005	1	14250
	R.HGVQELEIELQSQLSK.K	U	3		613.3294	1836.9664	1836.9581	4.51	0	(46)	0.0017	1	14764
	R.HGVQELEIELQSQLSK.K	U	2		919.4907	1836.9669	1836.9581	4.78	0	109	8.3e-010	1	14765
	K.TLNDMRQEYEQLIAK.N	U	9		926.4697	1850.9248	1850.9196	2.80	1	59	0.00011	1	14890
	K.TLNDMRQEYEQLIAK.N	U	4		617.9832	1850.9276	1850.9196	4.33	1	(7)	16	3	14900
	K.TLND->M<-RQEYEQLIAK.N	U	5	Oxidation (M)	934.4668	1866.9190	1866.9145	2.43	1	(35)	0.026	1	15043
	K.TLLDIDNTR->M<-TLDDFR.I	U	1	Oxidation (M)	977.9855	1953.9565	1953.9466	5.07	1	10	6	1	15810
	R.HGVQELEIELQSQLSKK.A	U	3		656.0283	1965.0630	1965.0531	5.03	1	(62)	3.3e-005	1	15891
	R.HGVQELEIELQSQLSKK.A	U	1		983.5389	1965.0632	1965.0531	5.16	1	66	1.4e-005	1	15893
	R.QEIECQNQEYSLLLSIK.M	U	2		1048.0233	2094.0321	2094.0303	0.87	0	110	8.1e-010	1	16746
	K.SDLEMQYETLQEELMALK.K	U	2		1086.0204	2170.0262	2170.0173	4.11	0	87	1.1e-007	1	17204
	K.SDLE->M<-QYETLQEEL->M<-ALK.K	U	1	2 Oxidation (M)	1102.0115	2202.0084	2202.0072	0.56	0	(46)	0.0011	1	17402
	K.SDLEMQYETLQEELMALKK.N	U	1		1150.0656	2298.1165	2298.1123	1.86	1	82	4.4e-007	1	17878
	K.SDLEMQYETLQEELMALKK.N	U	1		767.0485	2298.1237	2298.1123	4.99	1	(74)	2.8e-006	1	17879
	K.SDLE->M<-QYETLQEELMALKK.N	U	1	Oxidation (M)	772.3756	2314.1050	2314.1072	-0.95	1	(11)	4.8	1	17938
	K.SDLEMQYETLQEEL->M<-ALKK.N	U	1	Oxidation (M)	1158.0635	2314.1124	2314.1072	2.25	1	(68)	9.8e-006	1	17939
	K.SDLEMQYETLQEEL->M<-ALKK.N	U	1	Oxidation (M)	772.3791	2314.1156	2314.1072	3.64	1	(37)	0.013	1	17940
	K.SDLE->M<-QYETLQEEL->M<-ALKK.N	U	1	2 Oxidation (M)	777.7114	2330.1125	2330.1021	4.44	1	(53)	0.00042	1	17981
	R.LASYLDKVQALEEANNDLENK.I	U	2		1189.1027	2376.1908	2376.1808	4.19	1	93	6.8e-008	1	18194
	R.LASYLDKVQALEEANNDLENK.I	U	4		793.0712	2376.1919	2376.1808	4.65	1	(87)	3e-007	1	18195
	K.EIETYHNLLEGGQEDFESSGAGK.I	U	4		1255.5742	2509.1339	2509.1245	3.76	0	108	4.1e-010	1	18660
	K.EIETYHNLLEGGQEDFESSGAGK.I	U	6		837.3859	2509.1360	2509.1245	4.58	0	(77)	5.1e-007	1	18664
	K.VQALEEANNDLENKIQDWYDKK.G	U	2		888.4421	2662.3044	2662.2874	6.38	2	29	0.084	1	19140
	R.GGGGSFGYSYGGGSGGGFSASSLGGGFGGGSR.G	U	4		1353.0855	2704.1563	2704.1539	0.90	0	117	3.5e-011	1	19267
	R.GGGGSFGYSYGGGSGGGFSASSLGGGFGGGSR.G	U	4		902.3951	2704.1636	2704.1539	3.58	0	(44)	0.00062	1	19272
	R.YCGQLQMIQEQISNLEAQITDVR.Q	U	1		913.1153	2736.3241	2736.3211	1.10	0	(6)	38	1	19352
	R.YCGQLQ->M<-IQEQISNLEAQITDVR.Q	U	1	Oxidation (M)	918.4493	2752.3260	2752.3160	3.64	0	7	12	1	19378
	R.LEKEIETYHNLLEGGQEDFESSGAGK.I	U	1		960.7934	2879.3584	2879.3461	4.27	1	54	0.00016	1	19621
	K.NYSPYYNTIDDLKDQIVDLTVGNNK.T	U	1		1451.7108	2901.4071	2901.4032	1.34	1	(80)	7.4e-007	1	19664
	K.NYSPYYNTIDDLKDQIVDLTVGNNK.T	U	2		968.1439	2901.4099	2901.4032	2.32	1	112	4.2e-010	1	19665
	R.GGSGGSHGGGSGFGGESGGSYGGGEEASGSGGGYGGGSGK.S	U	7		1075.0992	3222.2759	3222.2744	0.47	0	139	1.6e-014	1	20060
	K.DIENQYETQITQIEHEVSSSGQEVQSSAK.E	U	1		816.8878	3263.5222	3263.5066	4.78	0	26	0.095	1	20110
	K.NHKEEMSQLTGQNSGDVNVEINVAPGKDLTK.T	U	1		1118.2240	3351.6502	3351.6365	4.09	2	38	0.01	1	20202
	R.KDIENQYETQITQIEHEVSSSGQEVQSSAK.E	U	1		848.9094	3391.6083	3391.6015	2.01	1	(35)	0.013	1	20220
	R.KDIENQYETQITQIEHEVSSSGQEVQSSAK.E	U	2		1131.5460	3391.6161	3391.6015	4.29	1	56	9.4e-005	1	20221
tr|A0A024R3T8|A0A024R3T8_HUMAN	PARP1	Poly [ADP-ribose] polymerase OS=Homo sapiens OX=9606 GN=PARP1 PE=4 SV=1	113811	2585	180(87)	55(30)	3.13	59%	A0A024R3T8_uniprot
	Peptide	Unique	Matches	Modification	Observed	Mr(expt)	Mr(calc)	ppm	Miss	Score	Expect	Rank	Query
	K.EWVTPK.E	U	1		380.2064	758.3982	758.3963	2.48	0	9	9.6	3	161
	R.YWIFR.S	U	1		392.7120	783.4095	783.4068	3.43	0	24	0.11	1	233
	R.LLWHGSR.T	U	4		434.7451	867.4756	867.4715	4.74	0	34	0.015	1	882
	R.VGTVIGSNK.L	U	1		437.7529	873.4912	873.4920	-0.92	0	3	47	8	972
	K.ELLIFNK.Q	U	3		438.7648	875.5150	875.5116	3.84	0	22	0.23	1	1003
	K.ASLCISTK.K	U	1		440.2358	878.4571	878.4531	4.47	0	18	20	1	1028
	K.TAEAGGVTGK.G	U	1		445.7337	889.4528	889.4505	2.55	0	8	13	8	1083
	K.GFSLLATEDK.E	U	1		540.7848	1079.5550	1079.5499	4.77	0	37	0.011	1	3275
	K.MIFDVESMK.K	U	1		550.2634	1098.5122	1098.5089	2.95	0	21	0.28	1	3574
	K.GIYFADMVSK.S	U	8		565.7838	1129.5531	1129.5478	4.69	0	51	0.00041	1	4133
	K.GIYFAD->M<-VSK.S	U	3	Oxidation (M)	573.7798	1145.5450	1145.5427	2.04	0	(41)	0.0036	1	4479
	K.LPKPVQDLIK.M	U	1		575.8655	1149.7165	1149.7121	3.83	0	9	0.94	1	4569
	K.IEREGECQR.Y	U	1		588.7809	1175.5473	1175.5353	10.2	1	0	37	3	5058
	K.TLGDFAAEYAK.S	U	2		593.2955	1184.5765	1184.5713	4.37	0	28	0.13	1	5230
	R.DSEEAEIIRK.Y	U	1		595.3135	1188.6124	1188.5986	11.6	1	12	5.1	1	5317
	R.WYHPGCFVK.N	U	1		597.2819	1192.5493	1192.5488	0.41	0	3	53	3	5378
	K.MIFDVESMKK.A	U	2		409.8758	1226.6055	1226.6039	1.27	1	(27)	0.11	1	5829
	K.MIFDVESMKK.A	U	3		614.3119	1226.6092	1226.6039	4.35	1	45	0.0018	1	5832
	K.MIFDVES->M<-KK.A	U	1	Oxidation (M)	622.3076	1242.6007	1242.5988	1.51	1	(27)	0.094	1	6104
	K.->M<-IFDVESMKK.A	U	2	Oxidation (M)	622.3097	1242.6048	1242.5988	4.84	1	(9)	5.9	1	6106
	K.AMVEYEIDLQK.M	U	6		669.8381	1337.6616	1337.6537	5.92	0	55	0.00025	1	7855
	R.KGDEVDGVDEVAK.K	U	1		680.8341	1359.6537	1359.6518	1.38	1	18	1.7	1	8207
	K.VFSATLGLVDIVK.G	U	2		681.4085	1360.8023	1360.7966	4.21	0	80	1.5e-007	1	8231
	K.K->M<-EEVKEANIR.V	U	1	Oxidation (M)	681.8497	1361.6849	1361.6972	-9.06	2	8	22	1	8239
	K.SKLPKPVQDLIK.M	U	2		455.9552	1364.8439	1364.8391	3.48	1	29	0.0066	1	8262
	K.LQLLEDDKENR.Y	U	1		458.2413	1371.7021	1371.6994	1.97	1	(41)	0.0063	1	8280
	K.LQLLEDDKENR.Y	U	2		686.8593	1371.7041	1371.6994	3.42	1	65	2.4e-005	1	8281
	R.TTNFAGILSQGLR.I	U	4		689.3804	1376.7463	1376.7412	3.70	0	87	1.7e-007	1	8330
	K->.<-QQVPSGESAILDR.V	U	4	Gln->pyro-Glu (N-term Q)	691.8517	1381.6888	1381.6838	3.65	0	70	6.4e-006	1	8410
	K.QQVPSGESAILDR.V	U	5		700.3651	1398.7155	1398.7103	3.75	0	(66)	1.5e-005	1	8686
	R.MAIMVQSPMFDGK.V		2		727.8491	1453.6836	1453.6768	4.68	0	64	2e-005	1	9669
	R.FYTLIPHDFGMK.K	U	2		490.2497	1467.7274	1467.7221	3.61	0	(23)	0.27	1	9909
	R.FYTLIPHDFGMK.K	U	2		734.8720	1467.7295	1467.7221	5.05	0	43	0.0028	1	9911
	R.MAI->M<-VQSPMFDGK.V		2	Oxidation (M)	735.8451	1469.6756	1469.6717	2.69	0	(57)	7.8e-005	1	9926
	R.->M<-AIMVQSPMFDGK.V		1	Oxidation (M)	735.8459	1469.6772	1469.6717	3.78	0	(50)	0.00041	1	9928
	R.MAIMVQSP->M<-FDGK.V		2	Oxidation (M)	735.8460	1469.6773	1469.6717	3.86	0	(44)	0.0015	1	9929
	R.FYTLIPHDFG->M<-K.K	U	1	Oxidation (M)	742.8674	1483.7203	1483.7170	2.24	0	(27)	0.13	1	10187
	R.FYTLIPHDFG->M<-K.K	U	1	Oxidation (M)	495.5810	1483.7211	1483.7170	2.74	0	(15)	2	1	10188
	R.->M<-AI->M<-VQSPMFDGK.V		1	2 Oxidation (M)	743.8427	1485.6709	1485.6666	2.88	0	(37)	0.0068	1	10218
	R.MAI->M<-VQSP->M<-FDGK.V		1	2 Oxidation (M)	743.8430	1485.6714	1485.6666	3.21	0	(9)	4.9	1	10219
	K.KPPLLNNADSVQAK.V	U	2		498.9488	1493.8246	1493.8202	2.99	0	(51)	0.00042	1	10338
	K.KPPLLNNADSVQAK.V	U	5		747.9199	1493.8252	1493.8202	3.35	0	77	9.3e-007	1	10339
	R.HPDVEVDGFSELR.W		3		750.3631	1498.7116	1498.7052	4.28	0	55	0.0002	1	10434
	K.GFSLLATEDKEALK.K	U	1		761.4123	1520.8100	1520.8086	0.94	1	15	2.1	3	10672
	K.VVDRDSEEAEIIR.K	U	5		765.8931	1529.7716	1529.7685	2.00	1	80	8e-007	1	10810
	K.VVDRDSEEAEIIR.K	U	3		510.9313	1529.7721	1529.7685	2.32	1	(50)	0.00075	1	10812
	R.IAPPEAPVTGYMFGK.G	U	6		789.4094	1576.8042	1576.7959	5.22	0	101	5.9e-009	1	11597
	R.IAPPEAPVTGY->M<-FGK.G	U	1	Oxidation (M)	531.9389	1592.7949	1592.7909	2.52	0	(6)	19	1	11802
	R.IAPPEAPVTGY->M<-FGK.G	U	4	Oxidation (M)	797.4061	1592.7977	1592.7909	4.30	0	(51)	0.00063	1	11805
	R.VVSEDFLQDVSASTK.S	U	4		812.9095	1623.8045	1623.7992	3.30	0	86	1.6e-007	1	12251
	K.MVDPEKPQLGMIDR.W	U	2		814.9117	1627.8088	1627.8062	1.61	0	45	0.0022	1	12299
	K.MVDPEKPQLG->M<-IDR.W	U	1	Oxidation (M)	822.9115	1643.8084	1643.8011	4.47	0	(1)	56	7	12571
	K.GFSLLATEDKEALKK.Q	U	2		825.4642	1648.9139	1648.9035	6.28	2	63	1.9e-005	1	12647
	K.GFSLLATEDKEALKK.Q	U	2		550.6455	1648.9147	1648.9035	6.76	2	(28)	0.052	1	12648
	K.VVDRDSEEAEIIRK.Y	U	2		829.9408	1657.8670	1657.8635	2.15	2	32	0.04	1	12759
	K.VVDRDSEEAEIIRK.Y	U	3		553.6299	1657.8678	1657.8635	2.61	2	(28)	0.11	1	12761
	K.VVDRDSEEAEIIRK.Y	U	1		415.4742	1657.8679	1657.8635	2.64	2	(6)	16	5	12762
	R.VGTVIGSNKLEQMPSK.E	U	1		844.4597	1686.9049	1686.8974	4.41	1	3	28	1	13094
	R.VGTVIGSNKLEQ->M<-PSK.E	U	1	Oxidation (M)	852.4554	1702.8963	1702.8924	2.33	1	(0)	1.2e+002	2	13270
	K.SDAYYCTGDVTAWTK.C	U	2		869.3768	1736.7390	1736.7352	2.17	0	69	1.7e-006	1	13682
	R.EELGFRPEYSASQLK.G	U	2		877.4448	1752.8751	1752.8682	3.92	0	51	0.00042	1	13855
	R.EELGFRPEYSASQLK.G	U	1		585.2990	1752.8752	1752.8682	3.98	0	(15)	1.7	1	13856
	K.VCSTNDLKELLIFNK.Q	U	1		598.6555	1792.9446	1792.9393	2.93	1	(7)	12	2	14277
	K.VCSTNDLKELLIFNK.Q	U	1		897.4825	1792.9504	1792.9393	6.19	1	15	2	1	14278
	R.GGSDDSSKDPIDVNYEK.L	U	7		913.4098	1824.8050	1824.8014	2.01	1	63	2.3e-005	1	14646
	K.AEKTLGDFAAEYAKSNR.S	U	2		935.9673	1869.9200	1869.9220	-1.08	2	4	35	3	15077
	K.AMVEYEIDLQK->M<-PLGK.L	U	1	Oxidation (M)	940.9761	1879.9376	1879.9423	-2.52	1	13	4.6	1	15171
	K.FYPLEIDYGQDEEAVK.K	U	1		958.4509	1914.8873	1914.8887	-0.73	0	38	0.0082	1	15484
	K.LEQMPSKEDAIEHFMK.L	U	1		966.9650	1931.9154	1931.9121	1.71	1	23	0.27	1	15629
	K.LEQMPSKEDAIEHFMK.L	U	2		644.9792	1931.9157	1931.9121	1.90	1	(13)	3	1	15630
	K.LEQ->M<-PSKEDAIEHFMK.L	U	1	Oxidation (M)	650.3128	1947.9166	1947.9070	4.93	1	(0)	52	2	15774
	K.GGAAVDPDSGLEHSAHVLEK.G	U	2		994.9891	1987.9636	1987.9599	1.84	0	76	1.4e-006	1	16033
	K.GGAAVDPDSGLEHSAHVLEK.G	U	1		497.9986	1987.9653	1987.9599	2.70	0	(22)	0.36	1	16035
	K.GGAAVDPDSGLEHSAHVLEK.G	U	2		663.6627	1987.9663	1987.9599	3.22	0	(37)	0.012	1	16036
	K.NREELGFRPEYSASQLK.G	U	1		1012.5129	2023.0113	2023.0123	-0.46	1	(14)	3.3	1	16276
	K.NREELGFRPEYSASQLK.G	U	2		675.3470	2023.0193	2023.0123	3.49	1	34	0.032	1	16279
	K.KFYPLEIDYGQDEEAVK.K	U	1		682.0043	2042.9912	2042.9837	3.67	1	17	1.2	1	16410
	K.VEMLDNLLDIEVAYSLLR.G	U	1		1053.5682	2105.1219	2105.1078	6.71	0	4	32	1	16820
	K.KFYPLEIDYGQDEEAVKK.L	U	1		1086.5490	2171.0833	2171.0786	2.18	2	(49)	0.0007	1	17219
	K.KFYPLEIDYGQDEEAVKK.L	U	2		724.7039	2171.0899	2171.0786	5.21	2	51	0.0005	1	17220
	K.NTHATTHNAYDLEVIDIFK.I	U	1		734.7019	2201.0839	2201.0753	3.90	0	(41)	0.0053	1	17397
	K.NTHATTHNAYDLEVIDIFK.I	U	1		1101.5497	2201.0848	2201.0753	4.33	0	69	8.9e-006	1	17398
	R.VADGMVFGALLPCEECSGQLVFK.S	U	1		1264.1086	2526.2027	2526.1957	2.78	0	(41)	0.0044	1	18731
	R.VADGMVFGALLPCEECSGQLVFK.S	U	1		843.0765	2526.2078	2526.1957	4.78	0	50	0.00053	1	18732
	R.VGTVIGSNKLEQMPSKEDAIEHFMK.L	U	1		697.8563	2787.3962	2787.3935	0.96	2	(3)	27	1	19426
	R.VGTVIGSNKLEQMPSKEDAIEHFMK.L	U	1		930.1407	2787.4002	2787.3935	2.42	2	4	21	2	19427
	K.SANYCHTSQGDPIGLILLGEVALGNMYELK.H	U	1		1088.5430	3262.6071	3262.6002	2.11	0	9	7.4	1	20109
	R->.<-QIQAAYSILSEVQQAVSQGSSDSQILDLSNR.F	U	1	Gln->pyro-Glu (N-term Q)	1106.8900	3317.6482	3317.6375	3.22	0	106	1.5e-009	1	20160
	R.QIQAAYSILSEVQQAVSQGSSDSQILDLSNR.F	U	1		834.6764	3334.6765	3334.6641	3.72	0	(77)	9.5e-007	1	20175
	R.IFPPETSASVAATPPPSTASAPAAVNSSASADKPLSNMK.I	U	2		942.7291	3766.8871	3766.8723	3.93	0	(8)	7.3	1	20432
	R.IFPPETSASVAATPPPSTASAPAAVNSSASADKPLSNMK.I	U	2		1256.6381	3766.8924	3766.8723	5.32	0	20	0.45	1	20433
	R.IFPPETSASVAATPPPSTASAPAAVNSSASADKPLSN->M<-K.I	U	1	Oxidation (M)	946.7269	3782.8784	3782.8672	2.94	0	(6)	12	1	20444
sp|P02533|K1C14_HUMAN	KRT14	Keratin, type I cytoskeletal 14 OS=Homo sapiens OX=9606 GN=KRT14 PE=1 SV=4	51872	1059	80(47)	32(20)	3.13	59%	P02533_uniprot
	Peptide	Unique	Matches	Modification	Observed	Mr(expt)	Mr(calc)	ppm	Miss	Score	Expect	Rank	Query
	K.ILLDVK.T		3		350.7345	699.4544	699.4531	1.89	0	36	0.013	1	4
	K.TIEDLR.N		1		373.7068	745.3991	745.3970	2.88	0	8	18	1	79
	R.LAADDFR.T		15		404.2045	806.3944	806.3923	2.72	0	54	0.00019	1	417
	R.LASYLDK.V		3		405.2249	808.4351	808.4330	2.60	0	43	0.0026	1	437
	R.VLDELTLAR.A		3		515.3012	1028.5877	1028.5866	1.12	0	48	0.0015	1	2688
	K.YETELNLR.M	U	1		519.2679	1036.5213	1036.5189	2.35	0	7	12	3	2771
	R.LASYLDKVR.A		7		532.8109	1063.6073	1063.6026	4.42	1	58	6.4e-005	1	3195
	K.VTMQNLNDR.L		9		545.7709	1089.5272	1089.5237	3.22	0	63	3.8e-005	1	3454
	R.ISSVLAGGSCR.A		4		553.7900	1105.5654	1105.5550	9.42	0	9	9.4	6	3666
	R.LEQEIATYR.R		1		561.7949	1121.5752	1121.5717	3.13	0	47	0.0028	1	4011
	K.DAEEWFFTK.T		4		586.7679	1171.5213	1171.5186	2.34	0	43	0.0081	1	4960
	R.MSVEADINGLR.R		1		602.7952	1203.5758	1203.5918	-13.26	0	3	27	8	5577
	K.NHEEEMNALR.G		1		621.7817	1241.5489	1241.5458	2.49	0	41	0.0015	1	6082
	R.TKYETELNLR.M	U	2		633.8403	1265.6660	1265.6615	3.52	1	33	0.034	1	6517
	R.ALEEANADLEVK.I		3		651.3349	1300.6552	1300.6510	3.25	0	59	0.00013	1	7128
	R.MSVEADINGLRR.V		1		680.8559	1359.6972	1359.6929	3.23	1	38	0.013	1	8208
	R.EVATNSELVQSGK.S		1		681.3533	1360.6921	1360.6834	6.39	0	78	1.2e-006	1	8226
	R.->M<-SVEADINGLRR.V		1	Oxidation (M)	688.8521	1375.6897	1375.6878	1.38	1	(12)	4.4	1	8307
	K.TRLEQEIATYR.R		1		690.3695	1378.7245	1378.7204	2.92	1	33	0.028	1	8350
	K.KNHEEE->M<-NALR.G		1	Oxidation (M)	693.8245	1385.6344	1385.6357	-0.97	1	4	14	8	8497
	R.APSTYGGGLSVSSSR.F	U	3		713.3537	1424.6928	1424.6896	2.30	0	68	1.1e-005	1	9127
	K.ASLENSLEETKGR.Y		1		717.3683	1432.7220	1432.7157	4.39	1	42	0.0055	1	9258
	R.ILNE->M<-RDQYEK.M		1	Oxidation (M)	727.8522	1453.6898	1453.6871	1.86	1	7	11	2	9671
	K.TRLEQEIATYRR.L		1		512.6152	1534.8237	1534.8215	1.39	2	4	23	2	10928
	R.QRPAEIKDYSPYFK.T	U	1		581.3029	1740.8868	1740.8835	1.88	1	23	0.37	1	13742
	K.DYSPYFKTIEDLRNK.I		1		472.9911	1887.9353	1887.9366	-0.74	2	2	51	6	15242
	R.T->M<-QNLEIELQSQLS->M<-K.A		1	2 Oxidation (M)	962.9736	1923.9327	1923.9281	2.38	0	6	17	2	15551
	K.ILTATVDNANVLLQIDNAR.L	U	1		1027.5706	2053.1266	2053.1167	4.78	0	101	2.4e-009	1	16452
	R.GQVGGDVNVEMDAAPGVDLSR.I		1		1043.4951	2084.9757	2084.9797	-1.93	0	78	9.2e-007	1	16681
	R.GQVGGDVNVE->M<-DAAPGVDLSR.I		1	Oxidation (M)	1051.4940	2100.9735	2100.9746	-0.54	0	(61)	3.3e-005	1	16791
	K.TEELNREVATNSELVQSGK.S		1		1052.5338	2103.0531	2103.0444	4.14	1	3	35	1	16808
	K.VT->M<-QNLNDRLASYLDKVR.A		1	Oxidation (M)	718.0493	2151.1260	2151.1106	7.13	2	40	0.01	1	17106
	R.LLEGEDAHLSSSQFSSGSQSSR.D		1		1155.0383	2308.0621	2308.0567	2.33	0	83	2e-007	1	17915
	R.LLEGEDAHLSSSQFSSGSQSSR.D		1		770.3615	2308.0627	2308.0567	2.59	0	(51)	0.00037	1	17916
	R.EVATNSELVQSGKSEISELRR.T		1		778.0768	2331.2085	2331.2030	2.38	2	3	30	1	17984
tr|Q5TZP7|Q5TZP7_HUMAN	APEX1	DNA-(apurinic or apyrimidinic site) endonuclease OS=Homo sapiens OX=9606 GN=APEX1 PE=2 SV=1	35931	955	54(33)	16(11)	4.83	53%	Q5TZP7_uniprot
	Peptide	Unique	Matches	Modification	Observed	Mr(expt)	Mr(calc)	ppm	Miss	Score	Expect	Rank	Query
	R.WDEAFRK.F	U	1		476.2378	950.4610	950.4610	0.03	1	11	4.1	1	1602
	K.NAGFTPQER.Q	U	2		510.2505	1018.4865	1018.4832	3.23	0	50	0.00051	1	2511
	R->.<-QRWDEAFR.K	U	1	Gln->pyro-Glu (N-term Q)	545.7593	1089.5041	1089.4992	4.53	1	(30)	0.037	1	3441
	R.QRWDEAFR.K	U	4		554.2699	1106.5252	1106.5257	-0.43	1	43	0.0027	1	3695
	K.EGYSGVGLLSR.Q		9		569.3013	1136.5881	1136.5826	4.86	0	71	5.2e-006	1	4283
	R->.<-QRWDEAFRK.F	U	2	Gln->pyro-Glu (N-term Q)	406.8738	1217.5996	1217.5941	4.48	2	(9)	7.8	3	5782
	K.ICSWNVDGLR.A		3		610.2999	1218.5853	1218.5815	3.09	0	30	0.054	1	5783
	R.QRWDEAFRK.F	U	3		412.5489	1234.6248	1234.6207	3.30	2	(23)	0.38	1	5979
	R.QRWDEAFRK.F	U	1		618.3203	1234.6261	1234.6207	4.36	2	30	0.078	1	5983
	K.EEAPDILCLQETK.C		3		773.3801	1544.7457	1544.7392	4.21	0	45	0.002	1	11097
	K.ALGSDHCPITLYLAL.-	U	2		822.4284	1642.8423	1642.8389	2.07	0	16	1.7	1	12562
	K.EAAGEGPALYEDPPDQK.T		1		893.9117	1785.8088	1785.8057	1.74	0	9	3.9	2	14195
	R->.<-QGFGELLQAVPLADSFR.H	U	4	Gln->pyro-Glu (N-term Q)	915.9771	1829.9397	1829.9312	4.62	0	(59)	0.00011	1	14696
	R.QGFGELLQAVPLADSFR.H	U	1		616.6623	1846.9652	1846.9577	4.05	0	(45)	0.0023	1	14845
	R.QGFGELLQAVPLADSFR.H	U	7		924.4911	1846.9676	1846.9577	5.35	0	93	2.9e-008	1	14847
	R.LDYFLLSHSLLPALCDSK.I	U	1		698.0335	2091.0787	2091.0710	3.66	0	(64)	2.6e-005	1	16729
	R.LDYFLLSHSLLPALCDSK.I	U	1		1046.5468	2091.0789	2091.0710	3.78	0	89	8.1e-008	1	16730
	R.KPLVLCGDLNVAHEEIDLR.N	U	1		1096.0864	2190.1583	2190.1467	5.32	0	95	2.1e-008	1	17334
	R.KPLVLCGDLNVAHEEIDLR.N	U	2		731.0609	2190.1609	2190.1467	6.50	0	(60)	5.3e-005	1	17335
	K.GLDWVKEEAPDILCLQETK.C		1		1122.5669	2243.1192	2243.1144	2.17	1	69	8.3e-006	1	17632
	K.KGLDWVKEEAPDILCLQETK.C		1		791.4128	2371.2165	2371.2093	3.03	2	32	0.035	1	18167
	K.LPAELQELPGLSHQYWSAPSDK.E		1		822.7510	2465.2313	2465.2227	3.50	0	51	0.00046	1	18503
	R.KPLVLCGDLNVAHEEIDLRNPK.G	U	1		844.1237	2529.3492	2529.3373	4.68	1	42	0.0028	1	18743
	R.KPLVLCGDLNVAHEEIDLRNPK.G	U	1		633.3458	2529.3542	2529.3373	6.68	1	(40)	0.0043	1	18744
sp|P48668|K2C6C_HUMAN	KRT6C	Keratin, type II cytoskeletal 6C OS=Homo sapiens OX=9606 GN=KRT6C PE=1 SV=3	60273	884	62(41)	24(15)	1.89	40%	P48668_uniprot
	Peptide	Unique	Matches	Modification	Observed	Mr(expt)	Mr(calc)	ppm	Miss	Score	Expect	Rank	Query
	K.FASFIDK.V		2		414.2197	826.4248	826.4225	2.77	0	54	0.00019	1	596
	R.GRLDSELR.N		1		473.2605	944.5065	944.5039	2.74	1	36	0.045	1	1540
	K.LLEGEECR.L		2		503.2380	1004.4615	1004.4597	1.79	0	34	0.012	1	2336
	R.QLDSIVGER.G		2		508.7746	1015.5346	1015.5298	4.70	0	32	0.086	1	2471
	R.SGFSSISVSR.S		1		513.7660	1025.5175	1025.5142	3.29	0	30	0.08	1	2627
	K.FASFIDKVR.F		2		361.5387	1081.5944	1081.5920	2.16	1	(30)	0.043	1	3308
	K.FASFIDKVR.F		6		541.8057	1081.5968	1081.5920	4.38	1	57	9.9e-005	1	3314
	K.AQYEEIAQR.S		7		554.2771	1106.5396	1106.5356	3.66	0	42	0.0034	1	3703
	K.NKYEDEINK.R		1		576.7813	1151.5481	1151.5458	1.95	1	24	0.23	1	4585
	K.YEELQVTAGR.H		2		583.2976	1164.5805	1164.5775	2.63	0	45	0.0021	1	4817
	R.AEAESWYQTK.Y		1		606.7818	1211.5490	1211.5458	2.65	0	20	0.34	1	5719
	K.LALDVEIATYR.K		3		632.3537	1262.6928	1262.6870	4.61	0	70	6.1e-006	1	6462
	K.NKYEDEINKR.T		7		654.8317	1307.6488	1307.6469	1.42	2	59	0.00013	1	7250
	K.NKYEDEINKR.T		9		436.8908	1307.6504	1307.6469	2.67	2	(52)	0.00055	1	7258
	K.LEGLEDALQKAK.Q		2		657.8627	1313.7108	1313.7190	-6.28	1	6	21	3	7356
	R.NLDLDSIIAEVK.A		3		665.3691	1328.7237	1328.7187	3.77	0	58	0.00028	1	7694
	R.TAAENEFVTLKK.D		1		675.8679	1349.7212	1349.7191	1.57	1	75	2e-006	1	8029
	K.NKLEGLEDALQK.A		1		679.3745	1356.7343	1356.7249	7.00	1	31	0.07	1	8159
	K.RTAAENEFVTLK.K		1		689.8754	1377.7363	1377.7252	8.06	1	7	13	6	8342
	K.LALDVEIATYRK.L		1		696.4043	1390.7940	1390.7820	8.68	1	17	0.56	1	8578
	K.ADTLTDEINFLR.A		2		704.3608	1406.7070	1406.7041	2.03	0	73	3.7e-006	1	8826
	R.GSGGLGGACGGAGFGSR.S		1		712.8202	1423.6258	1423.6263	-0.33	0	22	0.18	1	9122
	R.ISIGGGSCAISGGYGSR.A		1		799.8857	1597.7569	1597.7519	3.17	0	57	0.00011	1	11903
	K.TLNNKFASFIDKVR.F		1		551.6453	1651.9141	1651.9046	5.79	2	30	0.034	1	12682
	R->.<-QNLEPLFEQYINNLR.R		1	Gln->pyro-Glu (N-term Q)	937.4794	1872.9443	1872.9370	3.91	0	41	0.0051	1	15104
	R.ALYDAELSQMQTHISDTSVVLSMDNNR.N		1		1013.4788	3037.4145	3037.4121	0.78	0	53	0.0002	1	19883
sp|P08311|CATG_HUMAN	CTSG	Cathepsin G OS=Homo sapiens OX=9606 GN=CTSG PE=1 SV=2	29161	879	65(32)	13(8)	2.65	48%	P08311_uniprot
	Peptide	Unique	Matches	Modification	Observed	Mr(expt)	Mr(calc)	ppm	Miss	Score	Expect	Rank	Query
	R.CGGFLVR.E	U	5		404.7100	807.4055	807.4062	-0.83	0	52	0.00037	1	428
	R.RGTDTLR.E	U	1		409.7313	817.4480	817.4406	9.00	1	12	7.1	4	522
	R.IFGSYDPR.R	U	10		477.7395	953.4645	953.4607	4.02	0	18	0.59	1	1636
	R.NVNPVALPR.A	U	7		490.2893	978.5641	978.5611	3.08	0	50	0.00068	1	1970
	R->.<-QICVGDRR.E	U	2	Gln->pyro-Glu (N-term Q)	493.7471	985.4796	985.4764	3.33	1	7	7.4	1	2057
	R.VSSFLPWIR.T	U	2		552.8160	1103.6175	1103.6128	4.32	0	47	0.001	1	3648
	K.SSGVPPEVFTR.V	U	15		588.3087	1174.6029	1174.5983	3.95	0	40	0.0086	1	5029
	R.QICVGDRRER.K	U	1		644.8379	1287.6613	1287.6466	11.5	2	5	27	4	6888
	R.TIQNDIMLLQLSR.R	U	2		772.9315	1543.8485	1543.8392	6.02	0	(86)	1.1e-007	1	11088
	R.TIQNDI->M<-LLQLSR.R	U	3	Oxidation (M)	780.9269	1559.8393	1559.8341	3.35	0	91	5.5e-008	1	11350
	R.DRQCLRIFGSYDPR.R	U	1		891.9402	1781.8659	1781.8631	1.58	2	5	26	3	14166
	R.AQEGLRPGTLCTVAGWGR.V	U	4		964.9946	1927.9746	1927.9687	3.07	0	68	1.3e-005	1	15593
	R.AQEGLRPGTLCTVAGWGR.V	U	4		643.6664	1927.9773	1927.9687	4.48	0	(54)	0.0004	1	15595
	K.GDSGGPLLCNNVAHGIVSYGK.S	U	3		1058.0204	2114.0262	2114.0215	2.24	0	94	2.2e-008	1	16865
	K.GDSGGPLLCNNVAHGIVSYGK.S	U	2		705.6843	2114.0310	2114.0215	4.49	0	(90)	5.6e-008	1	16867
	K.AAFKGDSGGPLLCNNVAHGIVSYGK.S	U	2		844.7626	2531.2661	2531.2591	2.75	1	65	2.5e-005	1	18752
	K.AAFKGDSGGPLLCNNVAHGIVSYGK.S	U	1		633.8259	2531.2744	2531.2591	6.04	1	(30)	0.073	1	18754
tr|B2RE46|B2RE46_HUMAN		Dolichyl-diphosphooligosaccharide--protein glycosyltransferase subunit 2 OS=Homo sapiens OX=9606 PE=2 SV=1	69405	848	28(22)	16(14)	1.41	34%	B2RE46_uniprot
	Peptide	Unique	Matches	Modification	Observed	Mr(expt)	Mr(calc)	ppm	Miss	Score	Expect	Rank	Query
	K.FELDTSER.K	U	2		498.7372	995.4599	995.4560	3.91	0	31	0.033	1	2217
	K->.<-QEIQHLFR.E	U	1	Gln->pyro-Glu (N-term Q)	527.2802	1052.5459	1052.5403	5.26	0	22	0.37	1	2991
	R.YIANTVELR.V	U	3		539.7984	1077.5822	1077.5818	0.39	0	36	0.016	1	3259
	R.SIVEEIEDLVAR.L		1		686.8730	1371.7314	1371.7245	5.03	0	56	0.00019	1	8283
	K.NPILWNVADVVIK.F	U	1		740.9343	1479.8540	1479.8449	6.11	0	68	2.7e-006	1	10145
	K.NVYKFELDTSER.K	U	1		750.8723	1499.7301	1499.7256	2.98	1	42	0.0042	1	10452
	K.TGQEVVFVAEPDNK.N	U	1		766.8865	1531.7584	1531.7518	4.27	0	38	0.01	1	10873
	R.LQVTNVLSQPLTQATVK.L		2		920.5329	1839.0512	1839.0466	2.54	0	61	2.1e-005	1	14794
	K.TGQEVVFVAEPDNKNVYK.F	U	2		1019.0220	2036.0294	2036.0215	3.89	1	48	0.0012	1	16373
	K.TSFTPVGDVFELNFMNVK.F	U	1		1023.0111	2044.0075	2043.9976	4.87	0	73	3.2e-006	1	16418
	K.FPEEEAPSTVLSQNLFTPK.Q	U	1		1067.5266	2133.0387	2133.0630	-11.40	0	4	23	1	16991
	K.NFESLSEAFSVASAAAVLSHNR.Y		1		1154.0736	2306.1327	2306.1291	1.55	0	110	1.6e-009	1	17907
	K.NFESLSEAFSVASAAAVLSHNR.Y		1		769.7202	2306.1388	2306.1291	4.21	0	(48)	0.0023	1	17908
	K.KNFESLSEAFSVASAAAVLSHNR.Y		1		812.4180	2434.2321	2434.2240	3.30	1	77	1.3e-006	1	18419
	R.YHVPVVVVPEGSASDTHEQAILR.L		1		626.5820	2502.2990	2502.2867	4.92	0	(67)	1.7e-005	1	18636
	R.YHVPVVVVPEGSASDTHEQAILR.L		2		835.1071	2502.2994	2502.2867	5.06	0	70	9.8e-006	1	18637
	R.YHVPVVVVPEGSASDTHEQAILR.L		1		1252.1586	2502.3026	2502.2867	6.35	0	(56)	0.00023	1	18639
	K.ISTEVGITNVDLSTVDKDQSIAPK.T	U	2		844.1166	2529.3279	2529.3174	4.16	1	(73)	2.4e-006	1	18741
	K.ISTEVGITNVDLSTVDKDQSIAPK.T	U	1		1265.6716	2529.3287	2529.3174	4.48	1	94	1.9e-008	1	18742
	R.LSKEETVLATVQALQTASHLSQQADLR.S	U	1		979.8633	2936.5682	2936.5567	3.92	1	103	2.7e-009	1	19718
	R.LSKEETVLATVQALQTASHLSQQADLR.S	U	1		735.1499	2936.5705	2936.5567	4.70	1	(56)	7.2e-005	1	19719
tr|Q6IBR0|Q6IBR0_HUMAN	RPN1	Dolichyl-diphosphooligosaccharide--protein glycosyltransferase subunit 1 OS=Homo sapiens OX=9606 GN=RPN1 PE=2 SV=1	68678	813	46(28)	21(15)	1.21	48%	Q6IBR0_uniprot
	Peptide	Unique	Matches	Modification	Observed	Mr(expt)	Mr(calc)	ppm	Miss	Score	Expect	Rank	Query
	R.ETKIKGK.S		1		402.2582	802.5017	802.4912	13.1	2	3	10	4	395
	K.IDHILDAL.-		1		455.2573	908.5000	908.4967	3.58	0	10	4.3	1	1224
	R.FPLFGGWK.T		2		476.2593	950.5040	950.5014	2.71	0	39	0.0067	1	1608
	K.DTYIENEK.L		1		506.2359	1010.4572	1010.4556	1.60	0	6	7.1	2	2387
	R->.<-QPDSGISSIR.S		1	Gln->pyro-Glu (N-term Q)	521.7629	1041.5113	1041.5091	2.14	0	(21)	0.34	1	2797
	R.QPDSGISSIR.S		6		530.2761	1058.5377	1058.5356	1.95	0	72	4.6e-006	1	3090
	R.DVPAYSQDTFK.V		5		635.8028	1269.5910	1269.5877	2.61	0	49	0.00042	1	6553
	R.LKTEGSDLCDR.V		1		647.3101	1292.6057	1292.6031	2.03	1	65	1.5e-005	1	6964
	R.SEDLLDYGPFR.D		7		656.3179	1310.6213	1310.6143	5.37	0	51	0.00031	1	7312
	K.QSRDISTLNSGKK.N		1		717.3925	1432.7705	1432.7634	4.96	2	5	23	2	9265
	K.NIEIDSPYEISR.A		4		718.3591	1434.7036	1434.6990	3.17	0	58	0.00011	1	9306
	K.TILPAAAQDVYYR.D		1		740.8968	1479.7790	1479.7722	4.64	0	46	0.0057	1	10133
	K.VTAEVVLAHLGGGSTSR.A		2		827.4527	1652.8908	1652.8846	3.78	0	85	1.6e-007	1	12689
	K.VTAEVVLAHLGGGSTSR.A		1		551.9716	1652.8930	1652.8846	5.10	0	(43)	0.0023	1	12690
	R.ATSFLLALEPELEAR.L		1		830.4544	1658.8943	1658.8879	3.84	0	62	4.5e-005	1	12781
	K.VACITEQVLTLVNKR.I		1		582.0009	1742.9807	1742.9713	5.42	1	63	1.8e-005	1	13767
	K.ELVLKSAVEAERLVAGK.L		2		453.7679	1811.0427	1811.0516	-4.94	2	6	5.9	2	14489
	R.FVDHVFDEQVIDSLTVK.I		1		996.0143	1990.0141	1990.0048	4.69	0	83	4.3e-007	1	16043
	R.FVDHVFDEQVIDSLTVK.I		1		664.3458	1990.0157	1990.0048	5.46	0	(41)	0.0066	1	16045
	K.VHYENNSPFLTITSMTR.V		1		1005.4941	2008.9736	2008.9677	2.97	0	98	9.5e-009	1	16164
	K.VHYENNSPFLTITSMTR.V		1		670.6662	2008.9768	2008.9677	4.54	0	(20)	0.59	1	16165
	K.NLVEQHIQDIVVHYTFNK.V		1		733.0544	2196.1415	2196.1328	3.98	0	43	0.0029	1	17368
	K.QFVVFEGNHYFYSPYPTK.T	U	1		1112.0320	2222.0494	2222.0473	0.95	0	78	1.4e-006	1	17521
	R.APDELHYTYLDTFGRPVIVAYKK.N		1		899.4798	2695.4176	2695.4010	6.16	1	13	2	1	19230
	K.ISVIVETVYTHVLHPYPTQITQSEK.Q		1		961.5195	2881.5368	2881.5226	4.93	0	37	0.0067	1	19623
sp|P13647|K2C5_HUMAN	KRT5	Keratin, type II cytoskeletal 5 OS=Homo sapiens OX=9606 GN=KRT5 PE=1 SV=3	62568	780	70(39)	33(18)	2.25	47%	P13647_uniprot
	Peptide	Unique	Matches	Modification	Observed	Mr(expt)	Mr(calc)	ppm	Miss	Score	Expect	Rank	Query
	K.FASFIDK.V		2		414.2197	826.4248	826.4225	2.77	0	54	0.00019	1	596
	R.GRLDSELR.N		1		473.2605	944.5065	944.5039	2.74	1	36	0.045	1	1540
	K->.<-QDMARLLR.E		1	Gln->pyro-Glu (N-term Q)	493.2649	984.5152	984.5175	-2.34	1	9	6.6	2	2045
	K.LLEGEECR.L		2		503.2380	1004.4615	1004.4597	1.79	0	34	0.012	1	2336
	R.QLDSIVGER.G		2		508.7746	1015.5346	1015.5298	4.70	0	32	0.086	1	2471
	R.LRAEIDNVK.K		1		529.3057	1056.5969	1056.5927	3.96	1	20	0.6	1	3064
	K.FASFIDKVR.F		2		361.5387	1081.5944	1081.5920	2.16	1	(30)	0.043	1	3308
	K.FASFIDKVR.F		6		541.8057	1081.5968	1081.5920	4.38	1	57	9.9e-005	1	3314
	K.AQYEEIANR.S		4		547.2690	1092.5235	1092.5199	3.28	0	44	0.0033	1	3498
	R.SLYNLGGSKR.I	U	1		547.8021	1093.5897	1093.5880	1.56	1	40	0.0046	1	3520
	R.ISISTSGGSFR.N	U	2		556.2935	1110.5725	1110.5669	5.00	0	45	0.0021	1	3805
	K.LAELEEALQK.A		1		572.3188	1142.6230	1142.6183	4.18	0	43	0.011	1	4438
	K.NKYEDEINK.R		1		576.7813	1151.5481	1151.5458	1.95	1	24	0.23	1	4585
	K.YEELQQTAGR.H		1		597.7924	1193.5703	1193.5676	2.22	0	60	6.2e-005	1	5407
	R.NMQDLVEDFK.N	U	1		619.7908	1237.5671	1237.5649	1.80	0	19	0.4	1	6034
	R.TEAESWYQTK.Y		1		621.7875	1241.5604	1241.5564	3.22	0	36	0.0064	1	6083
	K.LALDVEIATYR.K		3		632.3537	1262.6928	1262.6870	4.61	0	70	6.1e-006	1	6462
	R.TTAENEFVMLK.K		1		641.8223	1281.6300	1281.6275	1.96	0	(4)	21	5	6795
	R.TTAENEFV->M<-LK.K		1	Oxidation (M)	649.8218	1297.6291	1297.6224	5.19	0	21	0.46	1	7062
	K.NKYEDEINKR.T		7		654.8317	1307.6488	1307.6469	1.42	2	59	0.00013	1	7250
	K.NKYEDEINKR.T		9		436.8908	1307.6504	1307.6469	2.67	2	(52)	0.00055	1	7258
	R.NLDLDSIIAEVK.A		3		665.3691	1328.7237	1328.7187	3.77	0	58	0.00028	1	7694
	K.LALDVEIATYRK.L		1		696.4043	1390.7940	1390.7820	8.68	1	17	0.56	1	8578
	R.VSLAGACGVGGYGSR.S	U	1		705.8506	1409.6867	1409.6722	10.3	0	7	10	1	8866
	R.SFSTASAITPSVSR.T		1		705.8686	1409.7226	1409.7151	5.37	0	30	0.088	1	8871
	K.VDALMDEINFMK.M		1		713.3435	1424.6725	1424.6680	3.17	0	60	4.9e-005	1	9126
	R.TTAENEFV->M<-LKK.D		2	Oxidation (M)	713.8654	1425.7162	1425.7173	-0.83	1	15	3.7	1	9141
	K.VDAL->M<-DEINF->M<-K.M		1	2 Oxidation (M)	729.3397	1456.6649	1456.6578	4.87	0	(20)	0.39	1	9717
	R.SRTEAESWYQTK.Y		1		743.3562	1484.6978	1484.6895	5.59	1	25	0.13	1	10205
	K.TLNNKFASFIDKVR.F		1		551.6453	1651.9141	1651.9046	5.79	2	30	0.034	1	12682
	K.DVDAAYMNKVELEAK.V		2		848.4221	1694.8297	1694.8185	6.60	1	12	8.4	1	13191
	K.KDVDAAY->M<-NKVELEAK.V		1	Oxidation (M)	920.4662	1838.9179	1838.9084	5.21	2	2	45	2	14790
	R->.<-QNLEPLFEQYINNLR.R		1	Gln->pyro-Glu (N-term Q)	937.4794	1872.9443	1872.9370	3.91	0	41	0.0051	1	15104
	R.SGGGGGGGFGRVSLAGACGVGGYGSR.S	U	1		753.0215	2256.0426	2256.0455	-1.27	1	4	17	1	17711
	R.TEAESWYQTKYEELQQTAGR.H		1		806.7138	2417.1194	2417.1135	2.45	1	58	0.0004	1	18359
	R.SRTEAESWYQTKYEELQQTAGR.H		1		887.7596	2660.2569	2660.2466	3.87	2	37	0.017	1	19130
	K.->M<-FFDAELSQMQTHVSDTSVVLS->M<-DNNRNLDLDSIIAEVK.A		1	2 Oxidation (M)	1482.3611	4444.0614	4444.0873	-5.82	1	2	37	1	20624
tr|B4E1T1|B4E1T1_HUMAN		cDNA FLJ54081, highly similar to Keratin, type II cytoskeletal 5 OS=Homo sapiens OX=9606 PE=2 SV=1	59042	766	69(39)	29(17)	2.30	42%	B4E1T1_uniprot
	Peptide	Unique	Matches	Modification	Observed	Mr(expt)	Mr(calc)	ppm	Miss	Score	Expect	Rank	Query
	K.FASFIDK.V		2		414.2197	826.4248	826.4225	2.77	0	54	0.00019	1	596
	R.GRLDSELR.N		1		473.2605	944.5065	944.5039	2.74	1	36	0.045	1	1540
	K->.<-QDMARLLR.E		1	Gln->pyro-Glu (N-term Q)	493.2649	984.5152	984.5175	-2.34	1	9	6.6	2	2045
	K.LLEGEECR.L		2		503.2380	1004.4615	1004.4597	1.79	0	34	0.012	1	2336
	R.QLDSIVGER.G		2		508.7746	1015.5346	1015.5298	4.70	0	32	0.086	1	2471
	R.LRAEIDNVK.K		1		529.3057	1056.5969	1056.5927	3.96	1	20	0.6	1	3064
	K.FASFIDKVR.F		2		361.5387	1081.5944	1081.5920	2.16	1	(30)	0.043	1	3308
	K.FASFIDKVR.F		6		541.8057	1081.5968	1081.5920	4.38	1	57	9.9e-005	1	3314
	K.AQYEEIANR.S		4		547.2690	1092.5235	1092.5199	3.28	0	44	0.0033	1	3498
	K.LAELEEALQK.A		1		572.3188	1142.6230	1142.6183	4.18	0	43	0.011	1	4438
	K.NKYEDEINK.R		1		576.7813	1151.5481	1151.5458	1.95	1	24	0.23	1	4585
	K.YEELQQTAGR.H		1		597.7924	1193.5703	1193.5676	2.22	0	60	6.2e-005	1	5407
	R.TEAESWYQTK.Y		1		621.7875	1241.5604	1241.5564	3.22	0	36	0.0064	1	6083
	K.LALDVEIATYR.K		3		632.3537	1262.6928	1262.6870	4.61	0	70	6.1e-006	1	6462
	R.TTAENEFVMLK.K		1		641.8223	1281.6300	1281.6275	1.96	0	(4)	21	5	6795
	R.TTAENEFV->M<-LK.K		1	Oxidation (M)	649.8218	1297.6291	1297.6224	5.19	0	21	0.46	1	7062
	K.NKYEDEINKR.T		7		654.8317	1307.6488	1307.6469	1.42	2	59	0.00013	1	7250
	K.NKYEDEINKR.T		9		436.8908	1307.6504	1307.6469	2.67	2	(52)	0.00055	1	7258
	R.NLDLDSIIAEVK.A		3		665.3691	1328.7237	1328.7187	3.77	0	58	0.00028	1	7694
	K.LALDVEIATYRK.L		1		696.4043	1390.7940	1390.7820	8.68	1	17	0.56	1	8578
	R.SFSTASAITPSVSR.T		1		705.8686	1409.7226	1409.7151	5.37	0	30	0.088	1	8871
	K.VDALMDEINFMK.M		1		713.3435	1424.6725	1424.6680	3.17	0	60	4.9e-005	1	9126
	R.TTAENEFV->M<-LKK.D		2	Oxidation (M)	713.8654	1425.7162	1425.7173	-0.83	1	15	3.7	1	9141
	K.VDAL->M<-DEINF->M<-K.M		1	2 Oxidation (M)	729.3397	1456.6649	1456.6578	4.87	0	(20)	0.39	1	9717
	R.FLEQQNKVLETK.W		5		738.8970	1475.7795	1475.7984	-12.78	1	37	0.012	2	10032
	R.SRTEAESWYQTK.Y		1		743.3562	1484.6978	1484.6895	5.59	1	25	0.13	1	10205
	K.TLNNKFASFIDKVR.F		1		551.6453	1651.9141	1651.9046	5.79	2	30	0.034	1	12682
	K.DVDAAYMNKVELEAK.V		2		848.4221	1694.8297	1694.8185	6.60	1	12	8.4	1	13191
	K.KDVDAAY->M<-NKVELEAK.V		1	Oxidation (M)	920.4662	1838.9179	1838.9084	5.21	2	2	45	2	14790
	R->.<-QNLEPLFEQYINNLR.R		1	Gln->pyro-Glu (N-term Q)	937.4794	1872.9443	1872.9370	3.91	0	41	0.0051	1	15104
	R.TEAESWYQTKYEELQQTAGR.H		1		806.7138	2417.1194	2417.1135	2.45	1	58	0.0004	1	18359
	R.SRTEAESWYQTKYEELQQTAGR.H		1		887.7596	2660.2569	2660.2466	3.87	2	37	0.017	1	19130
	K.->M<-FFDAELSQMQTHVSDTSVVLS->M<-DNNRNLDLDSIIAEVK.A		1	2 Oxidation (M)	1482.3611	4444.0614	4444.0873	-5.82	1	2	37	1	20624
tr|Q6IPT9|Q6IPT9_HUMAN	EEF1A1	Elongation factor 1-alpha OS=Homo sapiens OX=9606 GN=EEF1A1 PE=2 SV=1	50438	746	39(24)	16(9)	1.59	47%	Q6IPT9_uniprot
	Peptide	Unique	Matches	Modification	Observed	Mr(expt)	Mr(calc)	ppm	Miss	Score	Expect	Rank	Query
	K.EVSTYIK.K		1		420.2302	838.4459	838.4436	2.71	0	8	6.2	1	658
	K.QLIVGVNK.M		2		435.7752	869.5359	869.5334	2.78	0	26	0.064	1	928
	R.LPLQDVYK.I		3		488.2814	974.5482	974.5437	4.63	0	33	0.031	1	1915
	K.IGGIGTVPVGR.V		8		513.3109	1024.6073	1024.6030	4.21	0	59	2.4e-005	1	2617
	K.STTTGHLIYK.F		1		560.8049	1119.5953	1119.5924	2.58	0	41	0.0056	1	3964
	K.YAWVLDKLK.A		1		568.3249	1134.6353	1134.6437	-7.37	1	7	11	3	4233
	K.FGGIDKRTIEK.F	U	1		632.3509	1262.6872	1262.6983	-8.75	2	1	52	10	6460
	R.EHALLAYTLGVK.Q		4		657.8769	1313.7393	1313.7343	3.83	0	62	4e-005	1	7364
	K.YYVTIIDAPGHR.D	U	2		468.9155	1403.7248	1403.7197	3.58	0	(32)	0.052	1	8767
	K.YYVTIIDAPGHR.D	U	4		702.8704	1403.7262	1403.7197	4.58	0	67	1.6e-005	1	8770
	R.YEEIVKEVSTYIK.K		1		800.9298	1599.8449	1599.8396	3.37	1	14	2.5	1	11935
	K.YYVTIIDAPGHRDFIK.N	U	1		954.5148	1907.0150	1906.9941	10.9	1	20	0.62	1	15413
	K.QLIVGVNK->M<-DSTEPPYSQK.R		1	Oxidation (M)	717.3696	2149.0869	2149.0725	6.69	1	7	13	1	17095
	R.VETGVLKPGMVVTFAPVNVTTEVK.S	U	1		1258.1969	2514.3792	2514.3768	0.98	0	62	1.5e-005	1	18696
	R.VETGVLKPGMVVTFAPVNVTTEVK.S	U	1		839.1362	2514.3867	2514.3768	3.94	0	(37)	0.0041	1	18697
	R.VETGVLKPG->M<-VVTFAPVNVTTEVK.S	U	1	Oxidation (M)	1266.1964	2530.3783	2530.3717	2.59	0	(56)	0.00011	1	18749
	R.VETGVLKPG->M<-VVTFAPVNVTTEVK.S	U	2	Oxidation (M)	844.4686	2530.3839	2530.3717	4.81	0	(52)	0.00022	1	18751
	K.NMITGTSQADCAVLIVAAGVGEFEAGISK.N		1		970.4878	2908.4417	2908.4310	3.67	0	(49)	0.0009	1	19674
	K.N->M<-ITGTSQADCAVLIVAAGVGEFEAGISK.N		1	Oxidation (M)	975.8151	2924.4234	2924.4260	-0.89	0	55	0.0002	1	19700
	K.SGDAAIVDMVPGKPMCVESFSDYPPLGR.F	U	1		999.1406	2994.3999	2994.3926	2.43	0	56	0.0001	1	19836
	K.DGNASGTTLLEALDCILPPTRPTDKPLR.L	U	1		1007.8652	3020.5737	3020.5601	4.51	0	43	0.002	1	19861
sp|P08779|K1C16_HUMAN	KRT16	Keratin, type I cytoskeletal 16 OS=Homo sapiens OX=9606 GN=KRT16 PE=1 SV=4	51578	734	68(35)	25(13)	1.24	47%	P08779_uniprot
	Peptide	Unique	Matches	Modification	Observed	Mr(expt)	Mr(calc)	ppm	Miss	Score	Expect	Rank	Query
	K.TIEDLR.N		1		373.7068	745.3991	745.3970	2.88	0	8	18	1	79
	R.LAADDFR.T		15		404.2045	806.3944	806.3923	2.72	0	54	0.00019	1	417
	R.LASYLDK.V		3		405.2249	808.4351	808.4330	2.60	0	43	0.0026	1	437
	R.VLDELTLAR.T		3		515.3012	1028.5877	1028.5866	1.12	0	48	0.0015	1	2688
	R.LASYLDKVR.A		7		532.8109	1063.6073	1063.6026	4.42	1	58	6.4e-005	1	3195
	K.VTMQNLNDR.L		9		545.7709	1089.5272	1089.5237	3.22	0	63	3.8e-005	1	3454
	R.DAETWFLSK.T		1		548.7712	1095.5278	1095.5237	3.78	0	13	2.5	1	3546
	R.ISSVLAGGSCR.A		4		553.7900	1105.5654	1105.5550	9.42	0	9	9.4	6	3666
	R.LEQEIATYR.R		1		561.7949	1121.5752	1121.5717	3.13	0	47	0.0028	1	4011
	R->.<-QTVEADVNGLR.R	U	1	Gln->pyro-Glu (N-term Q)	592.7980	1183.5814	1183.5833	-1.64	0	6	12	2	5212
	R.ALEEANADLEVK.I		3		651.3349	1300.6552	1300.6510	3.25	0	59	0.00013	1	7128
	R.APSTYGGGLSVSSR.F	U	1		669.8395	1337.6644	1337.6575	5.13	0	51	0.00071	1	7856
	R.QTVEADVNGLRR.V	U	5		679.3655	1356.7164	1356.7110	4.01	1	20	0.94	1	8147
	K.TRLEQEIATYR.R		1		690.3695	1378.7245	1378.7204	2.92	1	33	0.028	1	8350
	K.ASLENSLEETKGR.Y		1		717.3683	1432.7220	1432.7157	4.39	1	42	0.0055	1	9258
	K.TRLEQEIATYRR.L		1		512.6152	1534.8237	1534.8215	1.39	2	4	23	2	10928
	R.QRPSEIKDYSPYFK.T	U	1		879.4462	1756.8778	1756.8784	-0.35	1	15	2	1	13905
	K.DYSPYFKTIEDLRNK.I		1		472.9911	1887.9353	1887.9366	-0.74	2	2	51	6	15242
	R.ILNEMRDQYEQMAEK.N		1		949.4418	1896.8691	1896.8709	-0.96	1	17	0.74	1	15324
	K.IIAATIENAQPILQIDNAR.L	U	1		1032.5798	2063.1451	2063.1375	3.71	0	82	1.5e-007	1	16516
	R.GQTGGDVNVEMDAAPGVDLSR.I		1		1044.4929	2086.9713	2086.9590	5.90	0	99	5.2e-009	1	16698
	R.GQTGGDVNVE->M<-DAAPGVDLSR.I		1	Oxidation (M)	1052.4863	2102.9581	2102.9539	2.01	0	(16)	1.1	1	16802
	K.VT->M<-QNLNDRLASYLDKVR.A		1	Oxidation (M)	718.0493	2151.1260	2151.1106	7.13	2	40	0.01	1	17106
	R.LLEGEDAHLSSQQASGQSYSSR.E	U	1		784.0383	2349.0930	2349.0833	4.14	0	20	0.46	1	18068
	R.GQTGGDVNVEMDAAPGVDLSRILNEMR.D		2		948.7881	2843.3426	2843.3542	-4.07	1	3	76	3	19525
	K.NHEEE->M<-LALRGQTGGDVNVE->M<-DAAPGVDLSR.I		1	2 Oxidation (M)	1114.8513	3341.5321	3341.5252	2.07	1	0	1.4e+002	2	20191
sp|Q9UMS4|PRP19_HUMAN	PRPF19	Pre-mRNA-processing factor 19 OS=Homo sapiens OX=9606 GN=PRPF19 PE=1 SV=1	55603	667	45(21)	18(14)	2.16	55%	Q9UMS4_uniprot
	Peptide	Unique	Matches	Modification	Observed	Mr(expt)	Mr(calc)	ppm	Miss	Score	Expect	Rank	Query
	K.LWDLR.K		2		351.7015	701.3884	701.3860	3.37	0	42	0.01	1	8
	K.NVVVFDK.S	U	1		410.7338	819.4530	819.4491	4.86	0	15	2.6	1	555
	K.IWDLKER.T	U	1		480.2716	958.5287	958.5236	5.30	1	18	1.2	1	1690
	K.FIASTGMDR.S		3		499.2438	996.4731	996.4699	3.28	0	37	0.011	1	2233
	K.FIASTG->M<-DR.S		3	Oxidation (M)	507.2408	1012.4671	1012.4648	2.26	0	(27)	0.061	1	2419
	K.SSEQILATLK.G	U	1		545.3136	1088.6126	1088.6077	4.53	0	27	0.11	1	3435
	K.TLQLDNNFEVK.S	U	2		660.8457	1319.6768	1319.6721	3.58	0	32	0.045	1	7522
	K.ILTGGADKNVVVFDK.S	U	2		788.4427	1574.8708	1574.8668	2.54	1	64	1.9e-005	1	11559
	K.ILTGGADKNVVVFDK.S	U	1		525.9647	1574.8723	1574.8668	3.50	1	(18)	0.65	1	11560
	K.TVPEELVKPEELSK.Y	U	3		799.4393	1596.8640	1596.8610	1.86	0	43	0.0025	1	11893
	K.TVPEELVKPEELSK.Y	U	1		533.2983	1596.8730	1596.8610	7.51	0	(19)	0.57	1	11895
	R.IWSVPNASCVQVVR.A	U	3		807.9268	1613.8391	1613.8348	2.65	0	61	0.00012	1	12090
	R->.<-QELSHALYQHDAACR.V	U	1	Gln->pyro-Glu (N-term Q)	891.4054	1780.7962	1780.7951	0.64	0	(16)	0.76	1	14145
	R->.<-QELSHALYQHDAACR.V	U	1	Gln->pyro-Glu (N-term Q)	594.6076	1780.8010	1780.7951	3.29	0	(25)	0.1	1	14146
	R.QELSHALYQHDAACR.V	U	1		899.9179	1797.8211	1797.8216	-0.27	0	(24)	0.14	1	14359
	R.QELSHALYQHDAACR.V	U	2		600.2855	1797.8346	1797.8216	7.18	0	26	0.096	1	14361
	K.ALQDEWDAVMLHSFTLR.Q	U	1		1016.5034	2030.9923	2030.9884	1.92	0	57	0.00014	1	16325
	K.VAHPIRPKPPSATSIPAILK.A	U	2		698.4277	2092.2614	2092.2520	4.45	0	21	0.035	1	16735
	K.VAHPIRPKPPSATSIPAILK.A	U	1		1047.1389	2092.2633	2092.2520	5.37	0	(9)	0.6	1	16737
	K.VAHPIRPKPPSATSIPAILK.A	U	2		524.0734	2092.2646	2092.2520	6.01	0	(17)	0.081	1	16738
	K.VTSVVFHPSQDLVFSASPDATIR.I	U	1		1237.1444	2472.2743	2472.2649	3.78	0	87	2.3e-007	1	18534
	K.VTSVVFHPSQDLVFSASPDATIR.I	U	1		825.1003	2472.2792	2472.2649	5.77	0	(77)	2e-006	1	18535
	K.KVTSVVFHPSQDLVFSASPDATIR.I	U	1		1301.1923	2600.3700	2600.3599	3.88	1	(37)	0.0093	1	18977
	K.KVTSVVFHPSQDLVFSASPDATIR.I	U	1		867.7974	2600.3703	2600.3599	3.99	1	86	1.2e-007	1	18978
	K.KVTSVVFHPSQDLVFSASPDATIR.I	U	1		651.1008	2600.3740	2600.3599	5.42	1	(36)	0.011	1	18979
	K.YIAENGTDPINNQPLSEEQLIDIK.V	U	1		905.4583	2713.3531	2713.3446	3.13	0	(28)	0.091	1	19296
	K.YIAENGTDPINNQPLSEEQLIDIK.V	U	1		1357.6843	2713.3541	2713.3446	3.50	0	82	4e-007	1	19297
	R->.<-QVASHVGLHSASIPGILALDLCPSDTNK.I	U	1	Gln->pyro-Glu (N-term Q)	961.8322	2882.4748	2882.4597	5.25	0	(22)	0.32	1	19625
	R.QVASHVGLHSASIPGILALDLCPSDTNK.I	U	1		967.5090	2899.5053	2899.4862	6.58	0	64	1.6e-005	1	19663
	K.VTDETSGCSLTCAQFHPDGLIFGTGTMDSQIK.I		1		1158.5281	3472.5624	3472.5586	1.11	0	51	0.00023	1	20275
	R.TNVANFPGHSGPITSIAFSENGYYLATAADDSSVK.L	U	1		1201.2423	3600.7051	3600.7009	1.18	0	82	2.3e-007	1	20355
tr|A8K9P0|A8K9P0_HUMAN		cDNA FLJ78413, highly similar to Homo sapiens albumin, mRNA OS=Homo sapiens OX=9606 PE=2 SV=1	71218	647	68(30)	13(6)	0.43	19%	A8K9P0_uniprot
	Peptide	Unique	Matches	Modification	Observed	Mr(expt)	Mr(calc)	ppm	Miss	Score	Expect	Rank	Query
	K.LVTDLTK.V		8		395.2407	788.4668	788.4644	3.04	0	43	0.0021	1	280
	K.YLYEIAR.R		6		464.2522	926.4898	926.4861	4.01	0	35	0.018	1	1349
	K.FQNALLVR.Y		4		480.7874	959.5602	959.5552	5.18	0	38	0.0069	1	1719
	K.LVAASQAALGL.-		1		507.3046	1012.5947	1012.5917	3.00	0	6	9.5	6	2423
	K.CCTESLVNR.R		5		569.7545	1137.4945	1137.4907	3.35	0	55	5.5e-005	1	4296
	K.LVNEVTEFAK.T		1		575.3161	1148.6176	1148.6077	8.64	0	10	7.4	4	4546
	R.RDAHKSEVAHR.F		1		653.3472	1304.6799	1304.6698	7.78	2	6	16	2	7199
	R.HPDYSVVLLLR.L		1		656.3658	1310.7170	1310.7347	-13.47	0	2	77	4	7324
	K.YICENQDSISSK.L		14		722.3266	1442.6386	1442.6347	2.71	0	25	0.069	1	9448
	R.VTKCCTESLVNR.R		1		733.8575	1465.7004	1465.7017	-0.91	1	1	64	9	9865
	K.VPQVSTPTLVEVSR.N		4		756.4292	1510.8438	1510.8355	5.51	0	68	7.4e-006	1	10611
	K.LKECCEKPLLEK.S		1		773.9045	1545.7945	1545.7894	3.29	1	28	0.16	1	11114
	K.KVPQVSTPTLVEVSR.N		13		820.4744	1638.9343	1638.9305	2.34	1	79	2.4e-007	1	12497
	K.KVPQVSTPTLVEVSR.N		8		547.3190	1638.9353	1638.9305	2.92	1	(69)	2.5e-006	1	12498
tr|R4H484|R4H484_HUMAN		X-DING-CD4 (Fragment) OS=Homo sapiens OX=9606 PE=2 SV=1	30058	605	25(19)	7(7)	1.57	34%	R4H484_uniprot
	Peptide	Unique	Matches	Modification	Observed	Mr(expt)	Mr(calc)	ppm	Miss	Score	Expect	Rank	Query
	R.TGNIVVVYR.N	U	4		510.7973	1019.5800	1019.5764	3.59	0	38	0.0078	1	2547
	R.NEASGTTELFTR.F	U	5		663.3208	1324.6270	1324.6259	0.87	0	58	0.00015	1	7617
	R.ITTWNQLPATGR.T	U	4		679.3669	1356.7193	1356.7150	3.19	0	57	0.00017	1	8152
	K.LTSTELSTYASTK.Q	U	2		701.3600	1400.7054	1400.7035	1.39	0	72	1.6e-005	1	8714
	K.LAFLNNDYSQFGTGTK.N	U	3		888.4385	1774.8625	1774.8526	5.59	0	73	3.5e-006	1	14106
	K.LIQVPSVATSVAIPFNK.A	U	1		892.5233	1783.0321	1783.0244	4.33	0	62	1.2e-005	1	14182
	R.ITYMSPDYAAPTLAGLDDATK.V	U	2		1107.5386	2213.0626	2213.0562	2.89	0	(74)	5e-006	1	17478
	R.ITYMSPDYAAPTLAGLDDATK.V	U	1		738.6952	2213.0639	2213.0562	3.50	0	(19)	1.4	1	17479
	R.ITY->M<-SPDYAAPTLAGLDDATK.V	U	3	Oxidation (M)	1115.5338	2229.0531	2229.0511	0.88	0	94	2.1e-008	1	17559
tr|Q5VUU6|Q5VUU6_HUMAN	MNDA	Epididymis secretory sperm binding protein OS=Homo sapiens OX=9606 GN=MNDA PE=2 SV=1	46092	559	32(20)	14(7)	0.86	36%	Q5VUU6_uniprot
	Peptide	Unique	Matches	Modification	Observed	Mr(expt)	Mr(calc)	ppm	Miss	Score	Expect	Rank	Query
	R.IIEIANK.T	U	3		400.7490	799.4835	799.4803	3.97	0	36	0.017	1	360
	R.IPVAQKR.K	U	1		406.2565	810.4984	810.5076	-11.23	1	1	12	5	451
	K.VFDINLK.E	U	3		424.7489	847.4832	847.4803	3.35	0	35	0.014	1	807
	K.TQYFHVK.V	U	1		461.7439	921.4733	921.4709	2.66	0	1	41	2	1340
	R.LFCLQLR.T	U	3		475.2697	948.5249	948.5215	3.61	0	22	0.38	1	1589
	K.VFDINLKEK.F	U	1		553.3190	1104.6234	1104.6179	4.98	1	28	0.072	1	3657
	K.LVCGSHSFIK.V	U	2		574.3026	1146.5907	1146.5856	4.45	0	24	0.38	1	4510
	K.STMFHATVASK.T	U	3		590.2968	1178.5791	1178.5754	3.12	0	44	0.0026	1	5109
	K.SLLAYDLGLTTK.M	U	1		647.8684	1293.7223	1293.7180	3.30	0	0	44	7	7003
	K.KVITISDYSECK.G	U	1		721.8652	1441.7159	1441.7123	2.53	1	28	0.14	1	9434
	R.NVPQNDPVTVVVLK.A	U	2		761.4392	1520.8639	1520.8563	5.00	0	53	0.00019	1	10675
	K.ATAPFKYESPENGK.S	U	2		769.8813	1537.7480	1537.7412	4.41	1	71	4.5e-006	1	11009
	K.EASSVSDFNQNFEVPNR.I	U	5		970.4460	1938.8774	1938.8708	3.42	0	122	2.3e-011	1	15680
	K.NTIYEIQDNTGSMDVVGSGK.W	U	3		1064.4938	2126.9730	2126.9790	-2.84	0	84	1.6e-007	1	16960
	K.NTIYEIQDNTGS->M<-DVVGSGK.W	U	1	Oxidation (M)	1072.4990	2142.9835	2142.9739	4.46	0	(25)	0.13	1	17058
tr|A0A494C1K3|A0A494C1K3_HUMAN	GTF2I	General transcription factor II-I OS=Homo sapiens OX=9606 GN=GTF2I PE=1 SV=1	131592	480	51(21)	29(13)	0.44	26%	A0A494C1K3_uniprot
	Peptide	Unique	Matches	Modification	Observed	Mr(expt)	Mr(calc)	ppm	Miss	Score	Expect	Rank	Query
	R.LERILLAK.E		1		478.3148	954.6151	954.6226	-7.83	1	2	8	2	1648
	K.AAE->M<-HKMK.S		1	Oxidation (M)	481.2282	960.4418	960.4521	-10.69	1	1	32	3	1722
	R.RPSTFGIPR.L		1		515.7961	1029.5776	1029.5720	5.49	0	23	0.35	1	2702
	R.RPSTYGIPR.L		2		523.7923	1045.5700	1045.5669	3.05	0	13	4.1	1	2872
	K.QVEELFER.K		2		525.2675	1048.5205	1048.5189	1.51	0	32	0.051	1	2919
	R.SPTWFGIPR.L		5		530.7844	1059.5543	1059.5502	3.89	0	40	0.0078	1	3126
	R.SPSWYGIPR.L		4		531.7747	1061.5348	1061.5294	5.04	0	37	0.015	1	3150
	R.EQVNDLFSR.K		2		554.2771	1106.5396	1106.5356	3.63	0	8	9.5	1	3704
	R.ILLAKERIR.F		1		556.3665	1110.7185	1110.7237	-4.66	2	7	1.5	2	3813
	K.QVEEIFNLK.F		1		560.3089	1118.6032	1118.5972	5.45	0	34	0.036	1	3942
	K.FAEALGSTEAK.A		2		562.2874	1122.5603	1122.5557	4.09	0	71	4.7e-006	1	4021
	R.KMVDQLFCK.K		1		584.7965	1167.5785	1167.5780	0.37	1	3	32	3	4878
	R.LEKIIQVGNR.I		2		585.3488	1168.6829	1168.6928	-8.41	1	7	6.3	3	4915
	R.KQVEELFER.K		1		589.3137	1176.6128	1176.6139	-0.93	1	23	0.43	1	5086
	K.ESTSSKSPPRK.I		1		602.3259	1202.6373	1202.6255	9.83	2	8	14	5	5561
	R.EQVNDLFSRK.F		2		412.5489	1234.6248	1234.6306	-4.72	1	7	15	4	5979
	R.KQVEEIFNLK.F		1		624.3554	1246.6961	1246.6921	3.24	1	46	0.0015	1	6166
	K.FAQALGLTEAVK.V		2		624.3559	1246.6972	1246.6921	4.11	0	55	0.00019	1	6167
	K.QKVENLFNEK.C		1		624.8348	1247.6551	1247.6510	3.33	1	6	20	3	6185
	K.WNARITDLRK.Q		1		636.8530	1271.6915	1271.7098	-14.40	2	6	19	3	6612
	R.QKALSLYQDFSK.G	U	1		714.3851	1426.7557	1426.7456	7.08	1	7	14	2	9166
	R.TNTPVKEDWNVR.I		3		729.8732	1457.7319	1457.7263	3.86	1	46	0.0034	1	9734
	K.VREFNFEKWNAR.I		2		532.6028	1594.7865	1594.8004	-8.73	2	6	15	4	11836
	K.KPELVISYLPPGMASK.I		3		865.4850	1728.9554	1728.9484	4.07	0	43	0.0026	1	13596
	K.QVEELFERKYAQAIK.A		1		926.5076	1851.0007	1850.9890	6.33	2	5	17	2	14908
	K.RPELLTHSTTEVTQPR.T		1		932.9991	1863.9836	1863.9803	1.79	0	(11)	5.2	1	15013
	K.RPELLTHSTTEVTQPR.T		1		622.3364	1863.9875	1863.9803	3.86	0	48	0.00094	1	15014
	K.FEAHPNDLYVEGLPENIPFR.S		1		1179.0864	2356.1583	2356.1488	4.05	0	(57)	0.0012	1	18100
	K.FEAHPNDLYVEGLPENIPFR.S		1		786.3945	2356.1616	2356.1488	5.44	0	66	0.00015	1	18101
	K.VPYPVFESNPEFLYVEGLPEGIPFR.S		1		1448.2373	2894.4600	2894.4531	2.41	0	85	1.6e-007	1	19652
	K.VPYPVFESNPEFLYVEGLPEGIPFR.S		1		965.8293	2894.4660	2894.4531	4.47	0	(50)	0.00056	1	19653
	K.GPVTIPYPLFQSHVEDLYVEGLPEGIPFR.R		1		1090.5731	3268.6975	3268.6809	5.10	0	59	4.8e-005	1	20117
tr|B2R776|B2R776_HUMAN		K(+) channel subunit beta-2 OS=Homo sapiens OX=9606 PE=2 SV=1	39548	472	44(14)	19(9)	1.62	59%	B2R776_uniprot
	Peptide	Unique	Matches	Modification	Observed	Mr(expt)	Mr(calc)	ppm	Miss	Score	Expect	Rank	Query
	K.GYQWLK.D		1		397.7144	793.4143	793.4123	2.55	0	5	17	3	300
	K.HIIEGLK.A		1		405.2482	808.4819	808.4807	1.53	0	29	0.017	1	443
	R.SSLVITTK.I		1		424.7595	847.5045	847.5015	3.62	0	22	0.24	1	811
	K.ELQAIAER.L		1		465.2577	928.5008	928.4978	3.24	0	22	0.9	1	1371
	K.ILSEEGRR.Q		1		480.2618	958.5091	958.5196	-10.89	1	2	61	10	1688
	K.AEVVLGNIIK.K		4		528.3288	1054.6430	1054.6386	4.19	0	44	0.00091	1	3032
	R->.<-QTGSPGMIYR.N	U	1	Gln->pyro-Glu (N-term Q)	546.7625	1091.5105	1091.5070	3.19	0	(17)	1.1	1	3487
	R.QTGSPGMIYR.N	U	1		555.2753	1108.5361	1108.5335	2.33	0	(4)	17	1	3763
	R.QTGSPG->M<-IYR.N	U	8	Oxidation (M)	563.2727	1124.5309	1124.5284	2.16	0	19	0.53	1	4058
	K.YDSGIPPYSR.A		7		577.7802	1153.5457	1153.5404	4.66	0	14	3.5	1	4625
	K.LKELQAIAER.L		2		585.8477	1169.6809	1169.6768	3.52	1	33	0.021	1	4935
	K.VEVQLPELFHK.I		1		669.8783	1337.7420	1337.7343	5.77	0	18	0.67	1	7864
	K.ILSEEGRRQQAK.L		1		707.8878	1413.7610	1413.7688	-5.53	2	10	6.9	5	8940
	R.EKVEVQLPELFHK.I		1		798.4458	1594.8770	1594.8719	3.25	1	52	0.00025	1	11845
	R.EKVEVQLPELFHK.I		2		532.6331	1594.8775	1594.8719	3.55	1	(24)	0.16	1	11846
	R.WSSMEIMEAYSVAR.Q		2		830.3827	1658.7509	1658.7432	4.66	0	105	8.9e-010	1	12769
	R.WSS->M<-EIMEAYSVAR.Q		1	Oxidation (M)	838.3834	1674.7523	1674.7381	8.45	0	(29)	0.034	1	12956
	K.IGVGAMTWSPLACGIVSGK.Y		1		952.4952	1902.9759	1902.9696	3.33	0	93	3.5e-008	1	15371
	K.IGVGA->M<-TWSPLACGIVSGK.Y		1	Oxidation (M)	960.4949	1918.9752	1918.9645	5.57	0	(68)	2.5e-005	1	15514
	R.AMTHVINQGMAMYWGTSR.W		1		1027.4783	2052.9420	2052.9332	4.28	0	56	0.00012	1	16451
	R.AMTHVINQG->M<-AMYWGTSR.W		1	Oxidation (M)	690.6533	2068.9381	2068.9281	4.84	0	(17)	0.73	1	16546
	R.QFNLTPPICEQAEYHMFQR.E		1		803.7119	2408.1139	2408.1042	4.05	0	73	2.8e-006	1	18316
	R.LQLEYVDVVFANRPDPNTPMEETVR.A		1		978.1570	2931.4491	2931.4436	1.86	0	23	0.26	1	19710
	R.NEGVSSVLLGASNADQLMENIGAIQVLPK.L		1		989.8587	2966.5543	2966.5383	5.40	0	68	7.6e-006	1	19764
	R->.<-QFNLTPPICEQAEYH->M<-FQREKVEVQLPELFHK.I		1	Gln->pyro-Glu (N-term Q); Oxidation (M)	1328.9993	3983.9760	3983.9339	10.6	2	1	34	3	20545
tr|A0A0S2Z4R1|A0A0S2Z4R1_HUMAN	YARS	Tyrosine--tRNA ligase (Fragment) OS=Homo sapiens OX=9606 GN=YARS PE=2 SV=1	59448	464	49(21)	32(17)	1.93	64%	A0A0S2Z4R1_uniprot
	Peptide	Unique	Matches	Modification	Observed	Mr(expt)	Mr(calc)	ppm	Miss	Score	Expect	Rank	Query
	K.LLDPIR.E	U	1		363.7295	725.4445	725.4436	1.28	0	42	0.0012	1	41
	K.LHLITR.N		2		376.7425	751.4704	751.4704	-0.10	0	24	0.042	1	107
	K.FNTPALKK.L	U	1		459.7755	917.5365	917.5334	3.37	1	16	1.1	1	1336
	K.NSVEVALNK.L	U	2		487.2715	972.5284	972.5240	4.55	0	29	0.1	1	1883
	K.LLDPIREK.F	U	2		492.3023	982.5900	982.5811	9.07	1	17	0.57	1	2015
	K.IDVGEAEPR.T	U	3		493.2527	984.4909	984.4876	3.33	0	36	0.012	1	2041
	K.YLPALGYSK.R	U	3		506.2813	1010.5481	1010.5437	4.43	0	32	0.031	1	2397
	K->.<-QKP->M<-AKGPAK.N	U	1	Gln->pyro-Glu (N-term Q); Oxidation (M)	527.7819	1053.5492	1053.5641	-14.16	1	2	34	7	3010
	K.EYTLDVYR.L		2		529.7645	1057.5145	1057.5080	6.14	0	48	0.00091	1	3074
	R.VSYYENVIK.A		2		557.7946	1113.5746	1113.5706	3.56	0	19	0.75	1	3851
	K.LASAAYPDPSK.Q	U	1		560.2913	1118.5681	1118.5608	6.55	0	16	2.2	1	3929
	K.APWELLELR.V		1		563.8182	1125.6218	1125.6182	3.20	0	46	0.0011	1	4091
	R.NLQEVLGEEK.L		1		579.8077	1157.6008	1157.5928	6.93	0	17	2.7	1	4698
	K.VDAQFGGIDQR.K		3		603.3005	1204.5864	1204.5837	2.28	0	65	2.2e-005	1	5599
	K.SEFVILRDEK.W	U	2		618.3405	1234.6663	1234.6557	8.60	1	24	0.92	1	5985
	K.NSEPEEVIPSR.L	U	1		628.8104	1255.6063	1255.6044	1.49	0	56	0.00014	1	6317
	K.ISEECIAQWK.Q	U	1		632.3063	1262.5981	1262.5965	1.29	0	42	0.0028	1	6453
	R.TVVSGLVQFVPK.E	U	2		637.3818	1272.7490	1272.7442	3.76	0	39	0.0041	1	6641
	K.AMLESIGVPLEK.L		2		643.8581	1285.7016	1285.6951	5.04	0	58	0.00013	1	6874
	K.A->M<-LESIGVPLEK.L		1	Oxidation (M)	651.8550	1301.6955	1301.6901	4.20	0	(54)	0.00038	1	7148
	K.DFAAEVVHPGDLK.N	U	1		699.3582	1396.7019	1396.6987	2.29	0	33	0.028	1	8649
	R.LVVVLCNLKPQK.M	U	1		705.9306	1409.8466	1409.8428	2.71	0	34	0.0047	1	8881
	R.VHL->M<-NPMVPGLTGSK.M	U	1	Oxidation (M)	798.9209	1595.8272	1595.8164	6.81	0	10	7.4	1	11866
	K.MSSSEEESKIDLLDR.K	U	1		869.9125	1737.8105	1737.8091	0.85	1	21	0.34	1	13692
	K.MSSSEEESKIDLLDRK.E	U	1		933.9625	1865.9104	1865.9040	3.41	2	6	42	2	15032
	R.GVESQGMLLCASIEGINR.Q	U	1		967.4805	1932.9464	1932.9397	3.45	0	86	2.1e-007	1	15640
	K.IITVEKHPDADSLYVEK.I	U	1		653.0164	1956.0274	1956.0204	3.60	1	15	1.8	1	15819
	K.IITVEKHPDADSLYVEK.I	U	1		979.0210	1956.0274	1956.0204	3.61	1	(15)	2	1	15820
	K.AFCEPGNVENNGVLSFIK.H	U	1		997.9916	1993.9686	1993.9568	5.94	0	33	0.047	1	16070
	R.TVVSGLVQFVPKEELQDR.L	U	2		1022.5619	2043.1092	2043.1001	4.48	1	52	0.00031	1	16413
	R.QVEPLDPPAGSAPGEHVFVK.G	U	1		692.0275	2073.0608	2073.0531	3.69	0	5	24	1	16571
	K.IYWGTATTGKPHVAYFVPMSK.I		1		785.4102	2353.2087	2353.1929	6.69	0	2	38	1	18088
	K.TYTAYVDLEKDFAAEVVHPGDLK.N	U	1		861.1014	2580.2825	2580.2748	2.99	1	54	0.00026	1	18909
	K.RVHLMNPMVPGLTGSK->M<-SSSEEESK.I	U	1	Oxidation (M)	916.4571	2746.3496	2746.3088	14.9	2	4	63	3	19367
sp|Q6P2E9|EDC4_HUMAN	EDC4	Enhancer of mRNA-decapping protein 4 OS=Homo sapiens OX=9606 GN=EDC4 PE=1 SV=1	152992	415	26(11)	16(8)	0.32	14%	Q6P2E9_uniprot
	Peptide	Unique	Matches	Modification	Observed	Mr(expt)	Mr(calc)	ppm	Miss	Score	Expect	Rank	Query
	R.ELAELR.H		2		365.7093	729.4041	729.4021	2.85	0	17	3.8	7	54
	K.NLTDAIAR.A	U	1		437.2457	872.4768	872.4716	5.99	0	33	0.043	1	965
	K.VKIQPVAK.Y	U	1		441.7934	881.5723	881.5698	2.82	1	0	5.2	6	1055
	R.HSQEELLQR.L	U	1		570.2929	1138.5713	1138.5731	-1.57	0	40	0.0058	1	4310
	R.IVKGEVSVALK.E	U	2		381.5775	1141.7106	1141.7070	3.12	1	7	2.8	3	4430
	R.IVKGEVSVALK.E	U	1		571.8641	1141.7136	1141.7070	5.73	1	(5)	4.3	3	4434
	R.DHMGSVMAQVR.Q		1		615.7921	1229.5697	1229.5645	4.19	0	4	13	1	5868
	R.EAFQSVVLPAFEK.S		2		732.8937	1463.7729	1463.7660	4.72	0	34	0.023	1	9830
	R.LSLMLHGLVTPSLP.-		1		739.4262	1476.8377	1476.8374	0.22	0	26	0.082	1	10047
	K.LTAVEGSMKENISK.L	U	1		753.8973	1505.7801	1505.7759	2.80	1	8	1.9e+002	2	10545
	R.AAADTLQGPMQAAYR.E		3		782.3856	1562.7566	1562.7511	3.50	0	30	0.078	1	11414
	R.SLEPMAGQLSNSVATK.L	U	1		816.9244	1631.8342	1631.8188	9.41	0	53	0.00042	1	12382
	R.SLEP->M<-AGQLSNSVATK.L	U	2	Oxidation (M)	824.9174	1647.8203	1647.8138	3.96	0	(31)	0.09	1	12627
	K.EQQAAVTSSIMQAMR.S	U	1		825.9035	1649.7924	1649.7865	3.61	0	39	0.0075	1	12652
	K.LFQFLQAEPHNSLGK.A		1		864.9608	1727.9071	1727.8995	4.40	0	24	0.26	1	13578
	K.SCQAMFQQINDSFR.L		1		866.3820	1730.7494	1730.7505	-0.64	0	81	1.8e-007	1	13611
	R.LCTQLEGLQSTVTGHVER.A	U	1		1014.5169	2027.0191	2027.0106	4.21	0	(47)	0.0013	1	16307
	R.LCTQLEGLQSTVTGHVER.A	U	1		676.6824	2027.0253	2027.0106	7.24	0	58	0.00011	1	16308
	R.GLVSTLQSATEQMAATVAGSVR.A		1		726.3821	2176.1246	2176.1158	4.05	0	(71)	5.1e-006	1	17269
	R.GLVSTLQSATEQMAATVAGSVR.A		1		1089.0697	2176.1248	2176.1158	4.17	0	144	2.3e-013	1	17270
tr|A0A024R1N1|A0A024R1N1_HUMAN	MYH9	Myosin, heavy polypeptide 9, non-muscle, isoform CRA_a OS=Homo sapiens OX=9606 GN=MYH9 PE=3 SV=1	227646	391	47(14)	30(9)	0.17	18%	A0A024R1N1_uniprot
	Peptide	Unique	Matches	Modification	Observed	Mr(expt)	Mr(calc)	ppm	Miss	Score	Expect	Rank	Query
	R.LNKQFR.T		1		403.2348	804.4550	804.4606	-6.98	1	1	1.9e+002	9	404
	K.QACVLMIK.A		3		481.7634	961.5123	961.5089	3.56	0	6	19	8	1753
	R.LEVNLQAMK.A		3		523.2817	1044.5489	1044.5637	-14.18	0	10	7.7	1	2827
	K.AKQTLENER.G	U	1		544.7822	1087.5498	1087.5621	-11.37	1	6	19	6	3410
	R.RGDLPFVVPR.R		1		578.3392	1154.6639	1154.6560	6.82	1	3	19	2	4652
	K.ALELDSNLYR.I		1		597.3141	1192.6136	1192.6088	4.08	0	24	0.3	1	5395
	K.TDLLLEPYNK.Y		3		603.3273	1204.6400	1204.6339	5.03	0	34	0.033	1	5604
	K.VKLQE->M<-EGTVK.S		1	Oxidation (M)	639.3423	1276.6700	1276.6697	0.27	1	4	30	6	6715
	K.EQLAKL->M<-ATLR.N		1	Oxidation (M)	645.3670	1288.7194	1288.7173	1.69	1	3	20	10	6904
	K.ADFCIIHYAGK.V		2		647.8182	1293.6219	1293.6176	3.36	0	23	0.26	1	6988
	K.EQADFAIEALAK.A		5		653.3406	1304.6667	1304.6612	4.24	0	69	8.3e-006	1	7195
	K.LQAQ->M<-KDC->M<-R.E		1	2 Oxidation (M)	656.8034	1311.5923	1311.5733	14.4	1	0	33	6	7332
	K.LDPHLVLDQLR.C		1		659.8789	1317.7431	1317.7405	2.03	0	11	3.2	1	7456
	K.VDYKADEWL->M<-K.N		1	Oxidation (M)	707.3303	1412.6460	1412.6646	-13.18	1	2	26	3	8914
	K.VIQYLAYVASSHK.S		1		739.9067	1477.7989	1477.7929	4.08	0	54	0.00023	1	10064
	R.VISGVLQLGNIVFK.K		1		743.9558	1485.8971	1485.8919	3.47	0	64	4.9e-006	1	10225
	K.DKADFCIIHYAGK.V		2		769.3835	1536.7524	1536.7395	8.41	1	7	13	1	10986
	K.VSHLLGINVTDFTR.G		2		786.4341	1570.8536	1570.8468	4.36	0	40	0.007	1	11519
	K.VSHLLGINVTDFTR.G		2		524.6253	1570.8541	1570.8468	4.68	0	(36)	0.015	1	11520
	R.NTDQASMPDNTAAQK.V		2		796.3561	1590.6976	1590.6944	2.03	0	40	0.0021	1	11766
	R.QLLQANPILEAFGNAK.T		1		863.9795	1725.9444	1725.9413	1.79	0	45	0.0015	1	13561
	K.NLPIYSEEIVEMYK.G		1		864.4369	1726.8592	1726.8487	6.08	0	75	2.6e-006	1	13568
	K.NLPIYSEEIVE->M<-YK.G		1	Oxidation (M)	872.4259	1742.8372	1742.8436	-3.67	0	(10)	5.6	1	13757
	K.ANLQIDQINTDLNLER.S		1		935.4759	1868.9372	1868.9592	-11.74	0	3	30	2	15067
	K.AKQTLENERGELANEVK.V	U	1		964.9946	1927.9746	1927.9963	-11.24	2	1	83	5	15592
	K.KKMEDSVGCLETAEEVK.R	U	1		976.9573	1951.9001	1951.9231	-11.74	2	2	46	5	15786
	K.YRFLSNGHVTIPGQQDK.D		1		980.5124	1959.0102	1958.9963	7.13	1	1	51	2	15847
	K.KMEDSVGCLETAEEVKR.K	U	1		495.9920	1979.9388	1979.9292	4.84	2	3	49	2	15987
	K.QFRTEMEDL->M<-SSKDDVGK.S		1	Oxidation (M)	1066.4963	2130.9781	2130.9562	10.3	2	0	58	7	16980
	K.ANLQIDQINTDLNLERSHAQK.N		1		807.7491	2420.2254	2420.2408	-6.34	1	1	55	8	18365
	K.IRELESQISELQEDLESERASR.N	U	1		873.0995	2616.2766	2616.2990	-8.56	2	1	56	6	19033
	K.SGFEPASLKEEVGEEAIVELVENGKK.V		1		930.1556	2787.4449	2787.4178	9.74	2	40	0.0042	1	19428
tr|A0A024RAC5|A0A024RAC5_HUMAN	RCC2	Epididymis secretory sperm binding protein OS=Homo sapiens OX=9606 GN=RCC2 PE=2 SV=1	56790	378	21(13)	14(9)	0.86	29%	A0A024RAC5_uniprot
	Peptide	Unique	Matches	Modification	Observed	Mr(expt)	Mr(calc)	ppm	Miss	Score	Expect	Rank	Query
	K.LWSWGR.N	U	1		402.7127	803.4109	803.4079	3.75	0	5	30	4	397
	R.VAIFIEK.T	U	1		410.2541	818.4937	818.4902	4.37	0	6	5.6	6	540
	K.LFDFPGR.G	U	2		426.2263	850.4380	850.4337	4.96	0	40	0.0052	1	833
	R.LVKLFDFPGR.G	U	1		596.3390	1190.6634	1190.6812	-14.91	1	2	91	3	5348
	R.VFSWGFGGYGR.L	U	2		616.7985	1231.5824	1231.5775	3.98	0	29	0.055	1	5911
	R.NLGQNLWGPHR.Y	U	1		646.3362	1290.6579	1290.6581	-0.17	0	5	20	1	6934
	R.IEYDCELVPR.R	U	1		647.3118	1292.6091	1292.6071	1.58	0	68	7.7e-006	1	6965
	K.DGQILPVPNVVVR.D	U	1		703.4141	1404.8137	1404.8089	3.40	0	38	0.0042	1	8797
	K.AGGAAVVITEPEHTK.E	U	2		740.3962	1478.7778	1478.7729	3.32	0	39	0.0081	1	10087
	R.LGHAEQKDEMVPR.L	U	1		755.3771	1508.7397	1508.7405	-0.54	1	61	9.9e-005	1	10582
	R.LGHAEQKDEMVPR.L	U	1		378.1930	1508.7430	1508.7405	1.61	1	(42)	0.0073	1	10583
	K.TKDGQILPVPNVVVR.D	U	1		817.9864	1633.9583	1633.9516	4.16	1	33	0.0053	1	12427
	K.TKDGQILPVPNVVVR.D	U	1		545.6605	1633.9597	1633.9516	5.01	1	(18)	0.16	1	12428
	R.LIEGLSHEVIVSAACGR.N	U	2		905.9787	1809.9428	1809.9407	1.18	0	80	6e-007	1	14470
	R.TVVSGSCAAHSLLITTEGK.L	U	1		966.0012	1929.9879	1929.9830	2.54	0	63	4.8e-005	1	15619
	R.NHTLALTETGSVFAFGENK.M	U	1		679.3412	2035.0019	2035.0011	0.42	0	(28)	0.098	1	16368
	R.NHTLALTETGSVFAFGENK.M	U	1		1018.5156	2035.0167	2035.0011	7.69	0	43	0.003	1	16369
tr|A0A0S2Z4J1|A0A0S2Z4J1_HUMAN	HSD17B4	Epididymis secretory sperm binding protein (Fragment) OS=Homo sapiens OX=9606 GN=HSD17B4 PE=2 SV=1	80092	366	20(7)	14(6)	0.38	27%	A0A0S2Z4J1_uniprot
	Peptide	Unique	Matches	Modification	Observed	Mr(expt)	Mr(calc)	ppm	Miss	Score	Expect	Rank	Query
	K.TALDAFGR.I		1		425.7258	849.4370	849.4345	3.04	0	15	2.4	1	826
	R.AYALAFAER.G		3		506.2675	1010.5204	1010.5185	1.91	0	29	0.057	1	2395
	R.VVLVTGAGAGLGR.A		2		585.3566	1168.6986	1168.6928	4.93	0	68	3.8e-006	1	4921
	R.IDVVVNNAGILR.D		2		641.8817	1281.7489	1281.7405	6.55	0	23	0.11	1	6806
	R.VLQQFADNDVSR.F		1		696.3502	1390.6859	1390.6841	1.29	0	27	0.13	1	8575
	R.ISDEDWDIIHR.V	U	1		699.8389	1397.6632	1397.6575	4.05	0	67	1e-005	1	8659
	R.GALVVVNDLGGDFK.G		2		702.3846	1402.7546	1402.7457	6.39	0	74	2.8e-006	1	8753
	K.LGLLGLANSLAIEGR.K		1		748.9475	1495.8803	1495.8722	5.45	0	80	2.1e-007	1	10400
	R.RVLQQFADNDVSR.F		1		774.4007	1546.7868	1546.7852	1.06	1	14	3.6	1	11136
	K.SMMGGGLAEIPGLSINFAK.V		1		946.9902	1891.9658	1891.9536	6.46	0	12	5.1	1	15288
	K.VLHGEQYLELYKPLPR.A		1		489.5259	1954.0744	1954.0676	3.49	0	13	1.7	2	15811
	R.TLGAIVRQKNHPMTPEAVK.A		1		1045.5710	2089.1275	2089.1466	-9.13	2	10	4.6	1	16714
	K.VQETGDIVISNAYVDLAPTSGTSAK.T		1		1268.6491	2535.2835	2535.2704	5.17	0	57	0.00011	1	18771
	K.VAVAIPNRPPDAVLTDTTSLNQAALYR.L		1		1433.7802	2865.5457	2865.5348	3.81	0	(25)	0.094	1	19559
	K.VAVAIPNRPPDAVLTDTTSLNQAALYR.L		1		956.1896	2865.5471	2865.5348	4.28	0	93	1.7e-008	1	19560
sp|Q02880|TOP2B_HUMAN	TOP2B	DNA topoisomerase 2-beta OS=Homo sapiens OX=9606 GN=TOP2B PE=1 SV=3	184122	335	41(15)	32(12)	0.30	21%	Q02880_uniprot
	Peptide	Unique	Matches	Modification	Observed	Mr(expt)	Mr(calc)	ppm	Miss	Score	Expect	Rank	Query
	K.LIEVVK.K	U	3		350.7354	699.4562	699.4531	4.49	0	25	0.18	1	6
	K.LPVNGFR.S	U	1		401.7331	801.4516	801.4497	2.38	0	13	4.3	1	379
	K.LPNYDAR.E		1		424.7179	847.4213	847.4188	2.97	0	8	12	5	800
	R.YGVFPLR.G		1		426.2443	850.4740	850.4701	4.59	0	11	3	1	835
	K.LCNIFSTK.F		1		491.7573	981.5000	981.4953	4.71	0	7	12	3	2007
	R.AYDLAGSCR.G	U	1		506.7298	1011.4450	1011.4444	0.67	0	12	1.4	1	2408
	R.IIPEITAMK.A	U	1		508.3026	1014.5907	1014.5783	12.2	0	5	29	6	2461
	K.VIHELANER.W	U	1		540.7949	1079.5753	1079.5723	2.74	0	27	0.12	1	3277
	K.LAQAEAAGLHK.V		1		554.8110	1107.6074	1107.6036	3.40	0	40	0.0056	1	3731
	K.DLIQMLVQR.G		1		558.3160	1114.6175	1114.6169	0.61	0	53	0.00027	1	3878
	R.DRYGVFPLR.G	U	1		561.8027	1121.5909	1121.5982	-6.48	1	2	88	8	4014
	K.SLAVSGLGVIGR.D	U	1		564.8430	1127.6715	1127.6663	4.64	0	43	0.0022	1	4116
	R.EVTFVPGLYK.I		2		576.8207	1151.6268	1151.6227	3.60	0	24	0.27	1	4587
	K.AGVSVKPFQVK.N	U	1		580.3469	1158.6792	1158.6761	2.65	0	9	2.9	1	4727
	R.RAYDLAGSCR.G	U	1		584.7814	1167.5483	1167.5455	2.43	1	37	0.01	1	4876
	K.DKLDETGVALK.V	U	1		594.8217	1187.6289	1187.6398	-9.15	1	10	8.1	3	5286
	K.GIPVVEHKVEK.V		1		412.2437	1233.7092	1233.7081	0.89	1	(0)	32	3	5965
	K.GIPVVEHKVEK.V		1		617.8622	1233.7098	1233.7081	1.37	1	18	0.56	1	5966
	R.NTVEITELPVR.T		2		635.8569	1269.6993	1269.6929	5.08	0	44	0.0023	1	6567
	K.LDKDIVALMTR.R	U	1		637.8635	1273.7124	1273.7064	4.69	1	39	0.0065	1	6662
	R.YIFTMLSTLAR.L	U	1		658.3639	1314.7132	1314.7006	9.62	0	17	1.4	1	7386
	R.HVDYVVDQVVGK.L	U	4		679.3618	1356.7091	1356.7038	3.90	0	60	9.8e-005	1	8135
	R.LLFPAVDDNLLK.F	U	1		679.3930	1356.7715	1356.7653	4.55	0	39	0.0056	1	8162
	K.EWLVGMLGAESTK.L		1		710.8618	1419.7091	1419.7068	1.62	0	6	18	1	9061
	K.ELILFSNSDNER.S		1		718.8577	1435.7009	1435.6943	4.61	0	35	0.025	1	9325
	K.IFDEILVNAADNK.Q		1		731.3865	1460.7584	1460.7511	5.00	0	48	0.0012	1	9794
	R.SIPSLVDGFKPGQR.K	U	1		750.9133	1499.8121	1499.8096	1.65	0	24	0.25	1	10459
	R.KEWLVGMLGAESTK.L		1		774.9169	1547.8192	1547.8017	11.3	1	2	44	7	11168
	K.GFQQISFVNSIATTK.G	U	1		820.9414	1639.8683	1639.8570	6.88	0	50	0.00064	1	12514
	R.MLDGLDPHPMLPNYK.N	U	1		870.9279	1739.8413	1739.8375	2.19	0	10	5.9	1	13721
	R.->M<-LDGLDPHP->M<-LPNYK.N	U	1	2 Oxidation (M)	886.9263	1771.8380	1771.8273	6.02	0	(2)	36	3	14084
	K.VSIDPESNIISIWNNGK.G	U	1		943.4890	1884.9635	1884.9581	2.84	0	25	0.21	1	15218
	K.VYVPALIFGQLLTSSNYDDDEKK.V	U	1		872.4491	2614.3255	2614.3166	3.38	1	56	0.00014	1	19029
	K.SGGCGAGAGVGGGNGALTWVTLFDQNNAAK.K	U	1		562.2725	2806.3259	2806.3093	5.91	0	2	38	2	19464
sp|P81605|DCD_HUMAN	DCD	Dermcidin OS=Homo sapiens OX=9606 GN=DCD PE=1 SV=2	11391	309	16(10)	7(5)	3.85	61%	P81605_uniprot
	Peptide	Unique	Matches	Modification	Observed	Mr(expt)	Mr(calc)	ppm	Miss	Score	Expect	Rank	Query
	K.AVGGLGKLGK.D	U	2		450.2883	898.5620	898.5600	2.28	1	6	8.8	2	1150
	R.QAPKPRKQR.S	U	1		554.8410	1107.6674	1107.6625	4.49	2	0	16	9	3733
	K.ENAGEDPGLAR.Q	U	3		564.7690	1127.5235	1127.5207	2.52	0	30	0.047	1	4108
	K.DAVEDLESVGK.G	U	3		581.2878	1160.5610	1160.5561	4.24	0	52	0.00032	1	4754
	R.SSLLEKGLDGAKK.A	U	1		673.3912	1344.7679	1344.7612	4.97	2	29	0.042	1	7954
	K.LGKDAVEDLESVGK.G	U	1		487.2597	1458.7572	1458.7566	0.41	1	(36)	0.018	1	9758
	K.LGKDAVEDLESVGK.G	U	4		730.3873	1458.7600	1458.7566	2.34	1	74	3e-006	1	9759
	K.GAVHDVKDVLDSVL.-	U	1		733.8980	1465.7815	1465.7777	2.58	1	75	1.6e-006	1	9871
sp|P78527|PRKDC_HUMAN	PRKDC	DNA-dependent protein kinase catalytic subunit OS=Homo sapiens OX=9606 GN=PRKDC PE=1 SV=3	473749	285	88(12)	50(11)	0.09	12%	P78527_uniprot
	Peptide	Unique	Matches	Modification	Observed	Mr(expt)	Mr(calc)	ppm	Miss	Score	Expect	Rank	Query
	K.LDLHLK.G	U	2		369.7305	737.4464	737.4436	3.84	0	21	0.17	3	72
	K.APGLGAFR.R	U	2		394.7256	787.4366	787.4341	3.18	0	14	4	1	267
	R.IAGFDER.V	U	14		404.2054	806.3962	806.3923	4.90	0	14	2.6	6	423
	K.ICYAKR.K	U	1		405.7133	809.4121	809.4218	-11.89	1	1	36	6	444
	R.VTVMASLR.R	U	3		438.7512	875.4879	875.4899	-2.26	0	20	0.55	1	998
	R.LLQIIER.Y	U	1		442.7835	883.5525	883.5491	3.91	0	29	0.024	1	1075
	K.VPADLLKR.A	U	1		456.2885	910.5624	910.5600	2.66	1	23	0.062	1	1241
	R.LPSNTLDR.L	U	2		458.2491	914.4835	914.4821	1.55	0	15	2.1	1	1295
	R.LLEEALLR.L	U	3		478.7935	955.5725	955.5702	2.40	0	15	1.3	2	1666
	K.IPALDLLIK.L	U	1		498.3349	994.6552	994.6426	12.6	0	3	2.6	1	2215
	K.ILDVMYSR.L	U	1		498.7658	995.5170	995.5110	6.05	0	6	13	3	2220
	K.LSL->M<-YARK.G	U	1	Oxidation (M)	499.2793	996.5440	996.5426	1.39	1	8	8.6	4	2240
	K.GAAGRTDLLR.L	U	1		515.3012	1028.5877	1028.5727	14.7	1	9	10	3	2689
	R.GIFTSEIGTK.Q	U	1		526.7866	1051.5586	1051.5550	3.41	0	20	0.52	1	2979
	K.->M<-KMIDSARK.Q	U	1	Oxidation (M)	365.8592	1094.5559	1094.5576	-1.53	2	2	50	10	3538
	R.LLPAELPAKR.V	U	1		554.3510	1106.6873	1106.6811	5.61	1	30	0.0058	1	3719
	R.IIIRGHDER.E	U	2		554.8110	1107.6074	1107.6149	-6.75	1	4	22	6	3731
	K.LLSITVRNAK.K	U	1		557.8478	1113.6811	1113.6870	-5.24	1	1	20	9	3858
	R.TYSVVPMTSR.L	U	2		570.7919	1139.5693	1139.5645	4.22	0	21	0.42	1	4343
	K.AALSALESFLK.Q	U	1		575.3312	1148.6479	1148.6441	3.34	0	41	0.0034	1	4560
	K.KKIPDTVLEK.V	U	1		585.8605	1169.7065	1169.7019	3.90	2	5	6.8	7	4938
	R.VTELALTASDR.Q	U	1		588.3180	1174.6215	1174.6194	1.87	0	28	0.14	1	5043
	R.LACDVDQVTR.Q	U	1		588.7898	1175.5650	1175.5605	3.86	0	50	0.0014	1	5061
	K.DFVQVMRHR.D	U	1		594.3167	1186.6189	1186.6030	13.4	1	6	21	4	5270
	K.GLSSLLCNFTK.S	U	1		620.3270	1238.6394	1238.6329	5.23	0	10	5.7	2	6055
	R->.<-QFINL->M<-LP->M<-K.E	U	1	Gln->pyro-Glu (N-term Q); 2 Oxidation (M)	417.2128	1248.6166	1248.6246	-6.47	0	11	7	2	6197
	R->.<-QFINL->M<-LP->M<-K.E	U	2	Gln->pyro-Glu (N-term Q); 2 Oxidation (M)	625.3156	1248.6167	1248.6246	-6.39	0	(10)	10	2	6198
	K.TQ->M<-TSAVREPK.L	U	1	Oxidation (M)	632.3179	1262.6212	1262.6289	-6.09	1	9	8.9	1	6455
	K.SLKHSPEDPEK.Y	U	1		633.8174	1265.6202	1265.6252	-3.91	1	3	26	3	6508
	R.QFINL->M<-LP->M<-K.E	U	1	2 Oxidation (M)	633.8243	1265.6340	1265.6512	-13.57	0	(2)	40	5	6515
	R.VTV->M<-ASLRRPK.R	U	3	Oxidation (M)	637.3818	1272.7490	1272.7336	12.1	1	9	3.9	2	6641
	K.KAALSALESFLK.Q	U	1		639.3709	1276.7273	1276.7390	-9.22	1	4	15	1	6727
	R.DQNILLGTTYR.I	U	2		647.3467	1292.6788	1292.6725	4.91	0	37	0.014	1	6974
	R.MSTSPEAFLALR.S	U	4		661.8446	1321.6746	1321.6700	3.52	0	61	4.4e-005	1	7560
	R.FMNAVFFLLPK.F	U	1		663.8695	1325.7245	1325.7206	2.92	0	9	20	1	7645
	K.HDVGAYMLMYK.G	U	1		664.3127	1326.6109	1326.6100	0.66	0	18	0.58	1	7650
	R.F->M<-NAVFFLLPK.F	U	1	Oxidation (M)	671.8647	1341.7148	1341.7155	-0.51	0	(8)	11	2	7921
	K.QNNFSLA->M<-KLLK.E	U	1	Oxidation (M)	711.8956	1421.7767	1421.7700	4.69	1	9	6.7	1	9101
	-.MAGSGAGVRCSLLR.L	U	1		717.8768	1433.7391	1433.7231	11.1	1	1	63	10	9277
	R.SLGPPQGEEDSVPR.D	U	2		734.3585	1466.7025	1466.7001	1.60	0	52	0.00033	1	9880
	R.ILELSGSSSEDSEK.V	U	1		740.8531	1479.6916	1479.6940	-1.61	0	27	0.11	1	10121
	R.NCISTVVHQGLIR.I	U	1		748.9083	1495.8020	1495.7929	6.04	0	40	0.0049	1	10393
	K->.<-QLKQHQNT->M<-EDK.F	U	1	Gln->pyro-Glu (N-term Q); Oxidation (M)	749.8549	1497.6953	1497.6882	4.74	1	0	32	3	10415
	R.NVDSNNKELSIAIR.G	U	1		786.9257	1571.8368	1571.8267	6.41	1	7	13	1	11526
	K->.<-QVSN->M<-VAKNAEMHK.N	U	1	Gln->pyro-Glu (N-term Q); Oxidation (M)	793.3877	1584.7608	1584.7388	13.9	1	(3)	30	3	11693
	K.QVSNMVAKNAEMHK.N	U	2		793.8893	1585.7640	1585.7704	-4.06	1	7	14	2	11705
	R.SDPGLLTNTMDVFVK.E	U	1		818.9202	1635.8258	1635.8178	4.87	0	41	0.0062	1	12451
	K.ETGLMYSI->M<-VHALR.A	U	2	Oxidation (M)	818.9210	1635.8275	1635.8113	9.92	0	0	68	2	12452
	K.LVINTEEVFRPYAK.H	U	1		839.9681	1677.9217	1677.9090	7.60	0	65	1.5e-005	1	13015
	K.GPESESEDHRASGEVR.T	U	1		871.3801	1740.7456	1740.7663	-11.90	1	5	4.5	3	13730
	K.TVSLLDENNVSSYLSK.N	U	1		884.9545	1767.8945	1767.8890	3.09	0	49	0.00095	1	14036
	K.QVSN->M<-VAKNAEMHKNK.L	U	2	Oxidation (M)	922.9567	1843.8988	1843.9032	-2.42	2	7	15	1	14826
	R.IMEFTTTLLNTSPEGWK.L	U	1		984.4932	1966.9719	1966.9710	0.46	0	26	0.16	1	15906
	K.LAGANPAVITCDELLLGHEK.A	U	1		707.7045	2120.0916	2120.0936	-0.94	0	(4)	29	2	16935
	K.LAGANPAVITCDELLLGHEK.A	U	1		1061.0542	2120.0938	2120.0936	0.13	0	6	16	1	16936
tr|A0A0K0K1K1|A0A0K0K1K1_HUMAN	HEL-S-278	Glyceraldehyde-3-phosphate dehydrogenase OS=Homo sapiens OX=9606 GN=HEL-S-278 PE=2 SV=1	44815	278	26(18)	4(2)	0.24	8%	A0A0K0K1K1_uniprot
	Peptide	Unique	Matches	Modification	Observed	Mr(expt)	Mr(calc)	ppm	Miss	Score	Expect	Rank	Query
	K.LTGMAFR.V		15		398.2144	794.4143	794.4109	4.28	0	53	0.00019	1	316
	K.LTG->M<-AFR.V		2	Oxidation (M)	406.2112	810.4079	810.4058	2.62	0	(33)	0.019	1	448
	K.GKLTGMAFR.V	U	2		490.7732	979.5318	979.5273	4.61	1	16	1.4	1	1984
	K.AGIALNDNFVK.L	U	6		581.3186	1160.6226	1160.6190	3.18	0	52	0.00044	1	4761
	K.YDSTHGRYKGSVEFR.N	U	1		901.4313	1800.8481	1800.8543	-3.45	2	2	36	3	14384
tr|Q6NVC0|Q6NVC0_HUMAN	SLC25A5	SLC25A5 protein (Fragment) OS=Homo sapiens OX=9606 GN=SLC25A5 PE=2 SV=1	35499	271	37(19)	12(7)	1.67	30%	Q6NVC0_uniprot
	Peptide	Unique	Matches	Modification	Observed	Mr(expt)	Mr(calc)	ppm	Miss	Score	Expect	Rank	Query
	R.GLGDCLVK.I		1		431.2286	860.4427	860.4426	0.08	0	9	9.4	2	852
	K.GAWSNVLR.G		2		451.7476	901.4807	901.4770	4.10	0	42	0.012	1	1181
	K.QIFLGGVDK.R		2		488.7799	975.5453	975.5389	6.49	0	10	6.6	1	1940
	K->.<-QIFLGGVDKR.T	U	2	Gln->pyro-Glu (N-term Q)	558.3146	1114.6147	1114.6135	1.09	1	(39)	0.016	1	3875
	K.EQGVLSFWR.G		3		561.2931	1120.5716	1120.5665	4.54	0	33	0.034	1	3996
	K.QIFLGGVDKR.T	U	5		566.8292	1131.6439	1131.6400	3.40	1	45	0.0013	1	4189
	K.QIFLGGVDKR.T	U	1		378.2225	1131.6458	1131.6400	5.05	1	(36)	0.011	1	4192
	K.LLLQVQHASK.Q		2		379.5659	1135.6759	1135.6713	4.06	0	(40)	0.0019	1	4262
	K.LLLQVQHASK.Q		2		568.8455	1135.6764	1135.6713	4.44	0	43	0.00094	1	4264
	R.LAADVGKAGAER.E	U	9		579.3195	1156.6244	1156.6200	3.77	1	27	0.12	1	4682
	R.AAYFGIYDTAK.G	U	2		610.3055	1218.5964	1218.5921	3.56	0	18	0.95	1	5785
	R.TRLAADVGKAGAER.E	U	1		472.2674	1413.7804	1413.7688	8.19	2	7	11	7	8944
	R.YFPTQALNFAFK.D		2		723.8769	1445.7393	1445.7343	3.47	0	51	0.00062	1	9527
	K.GTDIMYTGTLDCWR.K	U	2		844.8779	1687.7412	1687.7334	4.59	0	42	0.0032	1	13099
	R.KGTDIMYTGTLDCWR.K	U	1		908.9249	1815.8352	1815.8284	3.74	1	66	1e-005	1	14558
tr|A0A5H1ZRQ2|A0A5H1ZRQ2_HUMAN	DDX17	RNA helicase OS=Homo sapiens OX=9606 GN=DDX17 PE=1 SV=1	81073	263	36(13)	19(8)	0.43	25%	A0A5H1ZRQ2_uniprot
	Peptide	Unique	Matches	Modification	Observed	Mr(expt)	Mr(calc)	ppm	Miss	Score	Expect	Rank	Query
	R.GLDVEDVK.F		1		437.7308	873.4471	873.4444	3.14	0	40	0.03	1	968
	K.TIIFVETK.R		1		475.7831	949.5516	949.5484	3.35	0	8	4.7	2	1597
	R.LRGVKDGGR.R	U	3		479.2809	956.5473	956.5516	-4.49	2	7	19	1	1677
	R.LIDFLESGK.T		2		511.2844	1020.5543	1020.5491	5.04	0	24	0.23	1	2558
	K.STCIYGGAPK.G		2		527.2576	1052.5007	1052.4961	4.40	0	31	0.042	1	2989
	R.GGGGGGGKGGRSR.Y	U	4		530.2766	1058.5387	1058.5330	5.38	2	6	18	7	3091
	K.TIIFVETKR.R		1		553.8331	1105.6516	1105.6495	1.86	1	1	20	1	3683
	K.IVDQIRPDR.Q		1		556.3160	1110.6174	1110.6145	2.58	0	7	9.9	7	3810
	R.DMVGIAQTGSGK.T		1		582.2909	1162.5673	1162.5652	1.82	0	47	0.0016	1	4783
	R.GVEICIATPGR.L		3		586.8105	1171.6064	1171.6019	3.83	0	39	0.0086	1	4971
	K.APILIATDVASR.G		3		613.8609	1225.7072	1225.7030	3.45	0	56	0.00011	1	5821
	R.KIVDQIRPDR.Q		2		620.3623	1238.7100	1238.7095	0.44	1	13	1.7	1	6059
	R.KIVDQIRPDR.Q		1		413.9111	1238.7116	1238.7095	1.66	1	(6)	7.3	1	6060
	R.MLDMGFEPQIR.K		3		668.8253	1335.6361	1335.6315	3.42	0	53	0.00028	1	7816
	R.QTLMWSATWPK.E		2		674.8425	1347.6704	1347.6645	4.34	0	20	0.8	1	7995
	R.MLD->M<-GFEPQIR.K		1	Oxidation (M)	676.8224	1351.6302	1351.6264	2.81	0	(24)	0.19	1	8062
	R.CTYLVLDEADR.M		1		677.8187	1353.6229	1353.6235	-0.41	0	54	0.0002	1	8090
	R.DRGGFGARGGGGLPPK.K	U	1		749.8886	1497.7627	1497.7801	-11.62	2	2	37	2	10419
	R.SGKAPILIATDVASR.G		1		749.9351	1497.8557	1497.8515	2.82	1	26	0.091	1	10428
	K.FVINYDYPNSSEDYVHR.I	U	1		706.6589	2116.9550	2116.9490	2.82	0	37	0.0086	1	16898
	K.DHKLIQLMEEI->M<-AEKENK.T		1	Oxidation (M)	739.0339	2214.0798	2214.1024	-10.20	2	5	20	1	17487
sp|P41091|IF2G_HUMAN	EIF2S3	Eukaryotic translation initiation factor 2 subunit 3 OS=Homo sapiens OX=9606 GN=EIF2S3 PE=1 SV=3	51647	257	27(15)	17(11)	1.53	48%	P41091_uniprot
	Peptide	Unique	Matches	Modification	Observed	Mr(expt)	Mr(calc)	ppm	Miss	Score	Expect	Rank	Query
	R.DFTSEPR.L		1		426.1988	850.3831	850.3821	1.24	0	28	0.043	1	831
	K.IDPTLCR.A		1		437.7278	873.4411	873.4378	3.70	0	18	4.2	1	967
	R.LIGWGQIR.R		3		471.7817	941.5489	941.5447	4.51	0	27	0.086	1	1506
	K.HILILQNK.I		1		489.8104	977.6062	977.6022	4.09	0	17	0.17	1	1959
	R.LIGWGQIRR.G		1		549.8316	1097.6486	1097.6458	2.61	1	1	27	6	3566
	K.LMCKPIFSK.I	U	1		562.3030	1122.5915	1122.5929	-1.26	0	20	0.57	1	4024
	R.QDLTTLDVTK.L		2		567.3068	1132.5991	1132.5976	1.33	0	51	0.00053	1	4199
	K.LTPLSHEVISR.Q		3		626.3572	1250.6999	1250.6983	1.32	0	41	0.0033	1	6241
	R.RGVTIKPTVDDD.-		1		658.3498	1314.6851	1314.6780	5.47	1	26	0.2	1	7383
	K.VGQEIEVRPGIVSK.D	U	1		504.2933	1509.8581	1509.8515	4.36	0	(28)	0.046	1	10606
	K.VGQEIEVRPGIVSK.D	U	2		755.9366	1509.8586	1509.8515	4.72	0	53	0.00016	1	10607
	K.IVLTNPVCTEVGEK.I		1		779.9130	1557.8115	1557.8073	2.72	0	50	0.00087	1	11315
	R->.<-QATINIGTIGHVAHGK.S		1	Gln->pyro-Glu (N-term Q)	800.4377	1598.8608	1598.8529	4.94	0	31	0.044	1	11922
	R.QATINIGTIGHVAHGK.S		1		808.9482	1615.8818	1615.8794	1.47	0	(28)	0.1	1	12135
	R.SCGSSTPDEFPTDIPGTK.G		2		948.4216	1894.8287	1894.8255	1.69	0	32	0.012	1	15304
	K.LSKNEVLMVNIGSLSTGGR.V		1		659.0283	1974.0631	1974.0568	3.21	1	30	0.051	1	15957
	R.SFDVNKPGCEVDDLKGGVAGGSILK.G		1		854.7707	2561.2902	2561.2796	4.17	1	33	0.037	1	18855
	K.IVSLFAEHNDLQYAAPGGLIGVGTK.I		1		1285.6874	2569.3602	2569.3540	2.40	0	54	0.00019	1	18882
	K.IVSLFAEHNDLQYAAPGGLIGVGTK.I		1		857.4629	2569.3668	2569.3540	4.98	0	(26)	0.097	1	18883
	K.EQYEQILAFVQGTVAEGAPIIPISAQLK.Y		1		1005.2184	3012.6335	3012.6172	5.42	0	42	0.0015	1	19855
tr|A0A024R5Z7|A0A024R5Z7_HUMAN	ANXA2	Annexin OS=Homo sapiens OX=9606 GN=ANXA2 PE=2 SV=1	38808	253	27(11)	18(10)	2.14	52%	A0A024R5Z7_uniprot
	Peptide	Unique	Matches	Modification	Observed	Mr(expt)	Mr(calc)	ppm	Miss	Score	Expect	Rank	Query
	K.WISIMTER.S		1		518.2705	1034.5265	1034.5219	4.43	0	18	1.3	1	2758
	R.DLYDAGVKR.K		1		518.7765	1035.5384	1035.5349	3.41	1	22	0.5	1	2765
	K.WISI->M<-TER.S		1	Oxidation (M)	526.2672	1050.5199	1050.5168	2.92	0	(6)	15	5	2942
	R.DALNIETAIK.T		1		544.3057	1086.5969	1086.5921	4.47	0	12	5.8	1	3399
	R.QDIAFAYQR.R		1		556.2839	1110.5533	1110.5458	6.79	0	34	0.025	1	3803
	K.L->M<-VALAKGRR.A		1	Oxidation (M)	565.8528	1129.6910	1129.6754	13.9	2	20	0.13	2	4153
	K.TPAQYDASELK.A		1		611.8038	1221.5930	1221.5877	4.32	0	18	0.98	1	5790
	-.->M<-STVHEILCK.L		2	Oxidation (M)	617.2992	1232.5838	1232.5893	-4.46	0	1	38	3	5928
	R.TNQELQEINR.V		2		622.8175	1243.6204	1243.6156	3.86	0	33	0.039	1	6127
	K.DIISDTSGDFRK.L		1		677.3386	1352.6626	1352.6572	3.96	1	31	0.049	1	8072
	K.SLYYYIQQDTK.G		2		711.3558	1420.6971	1420.6874	6.82	0	31	0.053	1	9079
	K.SYSPYDMLESIR.K		1		730.8424	1459.6703	1459.6653	3.40	0	46	0.0011	1	9771
	K.GVDEVTIVNILTNR.S		1		771.9304	1541.8463	1541.8413	3.22	0	78	9.9e-007	1	11063
	K.SYSPYDMLESIRK.E		1		794.8889	1587.7633	1587.7603	1.91	1	43	0.011	1	11734
	K.TKGVDEVTIVNILTNR.S		1		591.3353	1770.9842	1770.9840	0.11	1	16	1.1	1	14073
	K.LSLEGDHSTPPSAYGSVK.A		1		615.6407	1843.9002	1843.8952	2.73	0	(31)	0.064	1	14828
	K.LSLEGDHSTPPSAYGSVK.A		2		922.9575	1843.9005	1843.8952	2.87	0	42	0.0046	1	14829
	K.TDLEKDIISDTSGDFRK.L		1		647.3280	1938.9622	1938.9534	4.50	2	24	0.31	1	15685
	R.RAEDGSVIDYELIDQDAR.D		2		1032.9910	2063.9674	2063.9760	-4.15	1	(44)	0.0017	1	16518
	R.RAEDGSVIDYELIDQDAR.D		1		689.0001	2063.9785	2063.9760	1.25	1	79	8.9e-007	1	16519
	K.AYTNFDAERDALNIETAIK.T		1		1078.0399	2154.0653	2154.0593	2.80	1	33	0.042	1	17117
	K.AYTNFDAERDALNIETAIK.T		1		719.0309	2154.0710	2154.0593	5.44	1	(9)	11	1	17118
tr|Q1KLZ0|Q1KLZ0_HUMAN	PS1TP5BP1	HCG15971, isoform CRA_a OS=Homo sapiens OX=9606 GN=PS1TP5BP1 PE=1 SV=1	42052	250	28(15)	12(9)	1.30	38%	Q1KLZ0_uniprot
	Peptide	Unique	Matches	Modification	Observed	Mr(expt)	Mr(calc)	ppm	Miss	Score	Expect	Rank	Query
	K.IIAPPER.K		4		398.2411	794.4677	794.4650	3.37	0	42	0.0017	1	324
	K.AGFAGDDAPR.A		2		488.7289	975.4431	975.4410	2.19	0	46	0.00078	1	1927
	R.DLTDYLMK.I		1		499.7491	997.4835	997.4790	4.54	0	1	34	3	2252
	R.GYSFTTTAER.E		3		566.7690	1131.5234	1131.5197	3.32	0	42	0.0024	1	4178
	K.EITALAPSTMK.I		2		581.3159	1160.6172	1160.6111	5.24	0	37	0.015	1	4759
	K.DSYVGDEAQSK.R		2		599.7653	1197.5161	1197.5150	0.95	0	26	0.043	1	5470
	R.AVFPSIVGRPR.H		2		599.8569	1197.6993	1197.6982	0.90	0	27	0.082	1	5480
	R.AVFPSIVGRPR.H		1		400.2410	1197.7013	1197.6982	2.53	0	(17)	0.77	1	5481
	K.DSYVGDEAQSKR.G		1		677.8178	1353.6211	1353.6161	3.70	1	30	0.048	1	8089
	K->.<-QEYDESGPSIVHR.K		1	Gln->pyro-Glu (N-term Q)	750.3420	1498.6694	1498.6688	0.38	0	23	0.14	1	10430
	K.SYELPDGQVITIGNER.F		2		895.9521	1789.8897	1789.8846	2.86	0	69	1e-005	1	14240
	R.VAPEEHPVLLTEAPLNPK.A		2		977.5385	1953.0623	1953.0571	2.69	0	55	0.00014	1	15803
	R.VAPEEHPVLLTEAPLNPK.A		2		652.0291	1953.0655	1953.0571	4.30	0	(35)	0.011	1	15804
	R.TTGIVMDSGDGVTHTVPIYEGYALPHAILR.L		1		1061.8807	3182.6204	3182.6071	4.19	0	57	0.00012	1	20027
	R.TTGIV->M<-DSGDGVTHTVPIYEGYALPHAILR.L		1	Oxidation (M)	1067.2130	3198.6172	3198.6020	4.76	0	(22)	0.37	1	20047
	R.TTGIV->M<-DSGDGVTHTVPIYEGYALPHAILR.L		1	Oxidation (M)	800.6621	3198.6193	3198.6020	5.43	0	(7)	11	1	20048
tr|Q53XC0|Q53XC0_HUMAN	EIF2S1	Eukaryotic translation initiation factor 2 subunit 1 OS=Homo sapiens OX=9606 GN=EIF2S1 PE=2 SV=1	36374	248	19(9)	11(6)	1.01	37%	Q53XC0_uniprot
	Peptide	Unique	Matches	Modification	Observed	Mr(expt)	Mr(calc)	ppm	Miss	Score	Expect	Rank	Query
	K.TVYSILR.H		1		426.2548	850.4951	850.4912	4.59	0	20	0.23	1	836
	R.NECVVVIR.V		1		494.7666	987.5187	987.5172	1.58	0	50	0.00078	1	2103
	R.YVMTTTTLER.T		2		607.8105	1213.6064	1213.6013	4.25	0	52	0.00035	1	5769
	K.RPGYGAYDAFK.H		1		622.8091	1243.6036	1243.5986	4.06	0	32	0.032	1	6125
	R.TAWVFDDKYK.R		1		636.8189	1271.6231	1271.6186	3.55	1	12	2.9	1	6606
	R.IGRNECVVVIR.V		1		657.8718	1313.7291	1313.7238	4.05	1	8	12	3	7361
	K.VVTDTDETELAR.Q	U	5		674.8356	1347.6566	1347.6518	3.56	0	74	1.4e-005	1	7992
	R.AGLNCSTENMPIK.I		1		717.8406	1433.6666	1433.6643	1.64	0	46	0.0011	1	9274
	R.AGLNCSTEN->M<-PIK.I		1	Oxidation (M)	725.8396	1449.6646	1449.6592	3.77	0	(21)	0.33	1	9592
	K.FPEVEDVVMVNVR.S		1		766.8973	1531.7800	1531.7705	6.22	0	(1)	65	4	10891
	R.TEGLSVLSQAMAVIK.E		1		773.9328	1545.8510	1545.8436	4.81	0	72	3.4e-006	1	11119
	K.FPEVEDVV->M<-VNVR.S		1	Oxidation (M)	774.8926	1547.7707	1547.7654	3.44	0	4	35	2	11161
	R.TEGLSVLSQA->M<-AVIK.E		1	Oxidation (M)	781.9292	1561.8438	1561.8385	3.40	0	(0)	61	3	11397
	R.ADIEVACYGYEGIDAVK.E		1		936.9409	1871.8672	1871.8611	3.23	0	26	0.12	1	15090
tr|Q6ZNK5|Q6ZNK5_HUMAN	FLJ00293	FLJ00293 protein (Fragment) OS=Homo sapiens OX=9606 GN=FLJ00293 PE=2 SV=1	93672	239	17(8)	15(7)	0.27	23%	Q6ZNK5_uniprot
	Peptide	Unique	Matches	Modification	Observed	Mr(expt)	Mr(calc)	ppm	Miss	Score	Expect	Rank	Query
	K.EPFYVR.C		1		405.7133	809.4121	809.4072	6.14	0	15	1.5	1	444
	-.LLRGSEDK.Q	U	1		459.2604	916.5063	916.4978	9.34	1	5	25	3	1319
	R.TLVTLEQSR.A		1		523.7973	1045.5800	1045.5768	3.14	0	13	5.5	1	2874
	R.LFEWVVNR.I		1		531.7929	1061.5713	1061.5658	5.14	0	37	0.016	1	3153
	K.VAAMGALQGLR.Q		2		543.8115	1085.6085	1085.6015	6.41	0	62	5.5e-005	1	3380
	K.RPLTAGTLFK.N		1		552.3344	1102.6543	1102.6499	3.99	0	10	2.7	1	3632
	R.LRAIYTIMR.W		1		379.5570	1135.6493	1135.6535	-3.75	1	1	31	9	4254
	R.LIPIIVLLLQK.A		1		631.9462	1261.8778	1261.8737	3.24	0	53	4.6e-006	1	6443
	R.LLYNSTDPTLR.A		2		646.8490	1291.6834	1291.6772	4.84	0	45	0.0028	1	6956
	K.NS->M<-VALVENLASK.E		1	Oxidation (M)	696.3541	1390.6936	1390.7126	-13.67	0	8	11	2	8576
	R.VIGFSPEEVESVHR.I		1		528.9409	1583.8009	1583.7944	4.14	0	38	0.011	1	11686
	R.DYLSSATDNPTASSLFAQR.L		1		1022.4799	2042.9453	2042.9545	-4.51	0	66	9.3e-006	1	16409
	K.AKVAA->M<-GALQGLRQDWGCR.R		1	Oxidation (M)	702.0194	2103.0364	2103.0466	-4.84	2	8	9.6	1	16806
	K.EGLAVAEEALVDHVAELTATPR.D		1		764.4031	2290.1876	2290.1805	3.11	0	56	0.00015	1	17851
	R.VMRAVPLEAVTGLSVTSGGDQLVVLHAR.G		1		719.6489	2874.5666	2874.5750	-2.90	1	1	52	1	19585
sp|P11387|TOP1_HUMAN	TOP1	DNA topoisomerase 1 OS=Homo sapiens OX=9606 GN=TOP1 PE=1 SV=2	91125	233	29(9)	18(6)	0.33	25%	P11387_uniprot
	Peptide	Unique	Matches	Modification	Observed	Mr(expt)	Mr(calc)	ppm	Miss	Score	Expect	Rank	Query
	K.ILSYNR.A		1		383.2173	764.4200	764.4181	2.57	0	38	0.0078	1	175
	R.LNTGILNK.H	U	1		436.7645	871.5144	871.5127	1.94	0	23	0.4	1	957
	K.IEPPGLFR.G		2		464.7686	927.5227	927.5178	5.34	0	8	9	1	1360
	R.AVALYFIDK.L		1		520.2961	1038.5777	1038.5750	2.66	0	26	0.1	1	2783
	K.YIMLNPSSR.I	U	1		540.7800	1079.5455	1079.5433	2.01	0	14	2.3	1	3273
	K.NLQLFMENK.Q		1		568.7942	1135.5738	1135.5695	3.77	0	22	0.44	1	4243
	K.MLDHEYTTK.E		1		569.2672	1136.5197	1136.5172	2.24	0	13	3.7	1	4271
	R.YYNKVPVEK.R	U	1		380.5416	1138.6031	1138.6022	0.73	1	(8)	9.2	2	4312
	R.YYNKVPVEK.R	U	1		570.3103	1138.6060	1138.6022	3.35	1	23	0.29	1	4313
	R.AVAILCNHQR.A	U	1		591.3150	1180.6154	1180.6135	1.65	0	41	0.0053	1	5155
	K.EEKVRASGDAK.I	U	2		595.3135	1188.6124	1188.6098	2.17	2	5	24	8	5317
	K.AQTEARKQMSK.E	U	1		639.3289	1276.6433	1276.6557	-9.75	2	1	62	5	6709
	K.ELTAPDENIPAK.I	U	5		649.3362	1296.6579	1296.6561	1.40	0	49	0.0007	1	7042
	K.HLQDLMEGLTAK.V	U	2		678.3585	1354.7025	1354.6915	8.14	0	66	1.4e-005	1	8110
	K.LEVQATDREENK.Q	U	1		716.3584	1430.7022	1430.7001	1.50	1	10	9.4	2	9234
	R.TYNASITLQQQLK.E	U	3		754.4143	1506.8139	1506.8042	6.48	0	51	0.00049	1	10560
	K.GPVFAPPYEPLPENVK.F	U	2		877.4647	1752.9148	1752.9087	3.48	0	29	0.07	1	13858
	R.AGNEKEEGETADTVGCCSLR.V	U	1		1091.9744	2181.9342	2181.9267	3.45	1	55	3.3e-005	1	17296
	K.NLQLF->M<-ENKQPEDDLFDR.L	U	1	Oxidation (M)	567.7783	2267.0839	2267.0528	13.7	1	2	45	4	17770
tr|A0A075B6Z2|A0A075B6Z2_HUMAN	TRAJ56	T cell receptor alpha joining 56 (Fragment) OS=Homo sapiens OX=9606 GN=TRAJ56 PE=4 SV=1	2220	207	54(37)	1(1)	1.81	38%	A0A075B6Z2_uniprot
	Peptide	Unique	Matches	Modification	Observed	Mr(expt)	Mr(calc)	ppm	Miss	Score	Expect	Rank	Query
	K.GITLSVRP.-	U	54		421.7600	841.5053	841.5022	3.80	0	40	0.0039	1	709
tr|B5BUD2|B5BUD2_HUMAN	RFC2	Replication factor C 2 isoform 1 (Fragment) OS=Homo sapiens OX=9606 GN=RFC2 PE=2 SV=1	39616	198	15(6)	13(5)	0.49	41%	B5BUD2_uniprot
	Peptide	Unique	Matches	Modification	Observed	Mr(expt)	Mr(calc)	ppm	Miss	Score	Expect	Rank	Query
	R.LEVFAR.E		1		367.7131	733.4116	733.4123	-0.84	0	24	0.2	1	59
	R.LMNVIEK.E		1		423.7434	845.4723	845.4680	5.06	0	6	24	7	777
	R.GIDVVRNK.I	U	1		450.7685	899.5224	899.5189	3.97	1	5	20	10	1156
	K.IIEPIQSR.C		1		478.2839	954.5532	954.5498	3.54	0	17	0.54	1	1647
	K.LTDAQILTR.L		2		515.7993	1029.5840	1029.5818	2.06	0	58	0.00011	1	2703
	K.TTSILCLAR.A	U	1		517.7897	1033.5649	1033.5590	5.71	0	11	5	2	2755
	R.RT->M<-EIYSKTTR.F		1	Oxidation (M)	701.3683	1400.7221	1400.7082	9.97	2	0	61	7	8717
	K.LNEIVGNEDTVSR.L		1		723.3676	1444.7205	1444.7158	3.30	0	45	0.0019	1	9505
	K.TTRFALACNASDK.I		1		727.8522	1453.6898	1453.6983	-5.89	1	5	16	3	9671
	R.EGNVPNIIIAGPPGTGK.T	U	2		817.4533	1632.8921	1632.8835	5.24	0	30	0.048	1	12405
	K.IAEGVNSLLQMAGLLAR.L	U	1		878.4983	1754.9820	1754.9713	6.14	0	99	5e-009	1	13885
	K.DAMLELNASNDRGIDVVR.N	U	1		994.4846	1986.9547	1986.9793	-12.37	1	1	53	3	16027
	K.IIILDEADSMTDGAQQALR.R	U	1		1030.5271	2059.0396	2059.0255	6.85	0	51	0.0011	1	16486
tr|M0QYT0|M0QYT0_HUMAN		RRM domain-containing protein (Fragment) OS=Homo sapiens OX=9606 PE=1 SV=1	36392	192	15(7)	9(5)	0.84	33%	M0QYT0_uniprot
	Peptide	Unique	Matches	Modification	Observed	Mr(expt)	Mr(calc)	ppm	Miss	Score	Expect	Rank	Query
	K.LNVCVSK.Q		1		410.2246	818.4347	818.4320	3.23	0	21	0.49	1	529
	R.FSTPEQAAK.N		1		489.7493	977.4840	977.4818	2.24	0	33	0.033	1	1952
	-.RMVYGLDQSK.M	U	1		598.8084	1195.6023	1195.6019	0.28	1	3	33	8	5444
	R.FSTPEQAAKNR.I		1		416.8788	1247.6144	1247.6258	-9.14	1	1	60	7	6179
	R.VFNVFCLYGNVEK.V		2		794.8987	1587.7829	1587.7756	4.64	0	53	0.001	1	11736
	R.AITHLNNNFMFGQK.L		2		817.9133	1633.8120	1633.8035	5.21	0	25	0.23	1	12415
	K.SDALETLGFLNHYQMK.N		1		933.9566	1865.8986	1865.8982	0.26	0	53	0.00088	1	15029
	K.SKPGAAMVEMADGYAVDR.A		1		623.2969	1866.8688	1866.8604	4.51	0	49	0.00072	1	15036
	K.SKPGAAMVEMADGYAVDR.A		2		934.4423	1866.8700	1866.8604	5.13	0	(38)	0.0079	1	15037
	K.SDALETLGFLNHYQ->M<-K.N		1	Oxidation (M)	941.9594	1881.9043	1881.8931	5.94	0	(7)	50	1	15189
	K.SKPGAAMVE->M<-ADGYAVDR.A		1	Oxidation (M)	942.4401	1882.8656	1882.8553	5.44	0	(12)	2.5	1	15196
	K.MFTAGIDLMDMASDILQPK.G		1		1049.0089	2096.0033	2095.9992	1.94	0	56	0.00015	1	16768
sp|Q7RTS7|K2C74_HUMAN	KRT74	Keratin, type II cytoskeletal 74 OS=Homo sapiens OX=9606 GN=KRT74 PE=1 SV=2	58229	189	36(10)	16(4)	0.32	25%	Q7RTS7_uniprot
	Peptide	Unique	Matches	Modification	Observed	Mr(expt)	Mr(calc)	ppm	Miss	Score	Expect	Rank	Query
	R.LIQRIR.C		1		399.7653	797.5160	797.5235	-9.41	1	11	1.4	6	345
	K.FASFIDK.V		2		414.2197	826.4248	826.4225	2.77	0	54	0.00019	1	596
	K.LLEGEECR.M		2		503.2380	1004.4615	1004.4597	1.79	0	34	0.012	1	2336
	R.YEVEINRR.T		2		539.7825	1077.5505	1077.5567	-5.72	1	8	12	1	3250
	K.FASFIDKVR.F		2		361.5387	1081.5944	1081.5920	2.16	1	(30)	0.043	1	3308
	K.FASFIDKVR.F		6		541.8057	1081.5968	1081.5920	4.38	1	57	9.9e-005	1	3314
	R.IRCEIGNVK.K	U	1		544.7962	1087.5778	1087.5808	-2.71	1	5	33	4	3415
	R.LDSELRSMR.D	U	5		553.7907	1105.5669	1105.5550	10.8	1	20	0.78	1	3667
	R.LDSELRS->M<-R.D	U	1	Oxidation (M)	561.7881	1121.5616	1121.5499	10.5	1	(9)	10	2	4010
	R.DLDLDSIIAEVR.M		1		679.8518	1357.6891	1357.7089	-14.60	0	2	1.4e+002	3	8169
	R.VRLDSELRS->M<-R.D	U	1	Oxidation (M)	689.3743	1376.7341	1376.7194	10.7	2	11	6.8	2	8329
	R.KQLETLSGDRVR.L		1		701.3863	1400.7581	1400.7736	-11.00	2	7	15	2	8725
	R.FLEQQNQVLETK.W		5		738.8939	1475.7733	1475.7620	7.65	0	44	0.0029	1	10029
	-.->M<-SRQLNIKSSGDK.G	U	2	Oxidation (M)	740.3887	1478.7629	1478.7511	7.99	2	4	43	6	10085
	K.NLEPILEGYISNLR.K	U	1		544.2954	1629.8644	1629.8726	-5.01	0	5	22	2	12351
	K.SSGDKGNFSVHSAVVPR.K	U	1		872.4553	1742.8960	1742.8700	14.9	1	2	94	2	13760
	K.KNLEPILEGYISNLR.K	U	1		879.9796	1757.9445	1757.9675	-13.07	1	4	38	8	13923
	K.WELLQQLDLNNCKK.N	U	1		901.4735	1800.9325	1800.9192	7.36	1	8	12	3	14388
tr|A0A0U1RRM4|A0A0U1RRM4_HUMAN	PTBP1	Polypyrimidine tract-binding protein 1 OS=Homo sapiens OX=9606 GN=PTBP1 PE=1 SV=1	62653	188	4(3)	2(2)	0.17	5%	A0A0U1RRM4_uniprot
	Peptide	Unique	Matches	Modification	Observed	Mr(expt)	Mr(calc)	ppm	Miss	Score	Expect	Rank	Query
	K.VLFSSNGGVVK.G	U	2		553.8162	1105.6179	1105.6132	4.26	0	29	0.055	1	3675
	R.IAIPGLAGAGNSVLLVSNLNPER.V		1		1138.1439	2274.2733	2274.2695	1.64	0	125	6.4e-012	1	17792
	R.IAIPGLAGAGNSVLLVSNLNPER.V		1		759.0986	2274.2741	2274.2695	1.99	0	(85)	6.8e-008	1	17793
tr|D3DUZ3|D3DUZ3_HUMAN	IFI16	Interferon, gamma-inducible protein 16, isoform CRA_a OS=Homo sapiens OX=9606 GN=IFI16 PE=4 SV=1	82827	181	39(7)	22(4)	0.42	33%	D3DUZ3_uniprot
	Peptide	Unique	Matches	Modification	Observed	Mr(expt)	Mr(calc)	ppm	Miss	Score	Expect	Rank	Query
	K.IDILHK.Q		2		369.7305	737.4464	737.4436	3.84	0	24	0.076	1	73
	K.VFNIDLK.E	U	3		424.7489	847.4832	847.4803	3.35	0	21	0.32	2	807
	-.->M<-SVK->M<-GKK.Y	U	1	2 Oxidation (M)	470.7558	939.4970	939.4881	9.41	2	3	18	5	1487
	K.VLNTSLKEK.F		1		516.3054	1030.5962	1030.6022	-5.89	1	6	15	6	2727
	K.VFNIDLKEK.F	U	1		553.3190	1104.6234	1104.6179	4.98	1	11	4	2	3657
	K.TVAKCQVTPR.R		1		580.3177	1158.6208	1158.6179	2.50	1	3	41	4	4716
	K.KTNPRNNDPK.S	U	1		592.3090	1182.6034	1182.6105	-6.03	2	2	77	2	5183
	K.TTIYEIQDDR.G		5		627.3048	1252.5951	1252.5935	1.22	0	58	8.1e-005	1	6260
	R.->M<-VKSLLSNDLK.L	U	1	Oxidation (M)	632.3509	1262.6872	1262.6904	-2.51	1	5	22	6	6460
	K.GLEVINDYHFR.M		1		681.8464	1361.6782	1361.6728	3.96	0	61	8.4e-005	1	8238
	K.TTIYEIQDDRGK.M		2		719.8620	1437.7094	1437.7100	-0.36	1	29	0.077	1	9352
	K.GSFVNGVFEVHKK.N	U	1		724.3915	1446.7685	1446.7620	4.54	1	1	67	5	9546
	K.LISE->M<-HSFIQIK.K	U	1	Oxidation (M)	731.3944	1460.7743	1460.7697	3.12	0	19	0.88	1	9795
	R.LTTINCEEGDKLK.L	U	1		760.8887	1519.7628	1519.7552	5.00	1	19	1	1	10653
	K.EVDATSPAPSTSSTVK.T	U	1		788.8896	1575.7647	1575.7628	1.23	0	7	12	1	11569
	K.QASGNIVYGVFMLHK.K		1		832.4363	1662.8580	1662.8552	1.69	0	(18)	1.3	1	12820
	K.QASGNIVYGVFMLHK.K		2		555.2943	1662.8611	1662.8552	3.55	0	30	0.079	1	12821
	R.TPQMPPTTPSSSFFTK.K	U	1		877.4309	1752.8473	1752.8393	4.55	0	(7)	11	2	13851
	R.TPQ->M<-PPTTPSSSFFTK.K	U	1	Oxidation (M)	885.4315	1768.8485	1768.8342	8.07	0	19	0.9	1	14044
	K.EV->M<-VLNATESFVYEPK.E	U	1	Oxidation (M)	936.4636	1870.9127	1870.9023	5.58	0	2	40	2	15081
	K.VLSTTKPFEYETPEMEK.K		1		1014.9971	2027.9797	2027.9761	1.76	0	31	0.047	1	16310
	K.VLSTTKPFEYETPEMEK.K		1		677.0009	2027.9809	2027.9761	2.37	0	(22)	0.34	1	16311
	K.VLSTTKPFEYETPE->M<-EK.K		1	Oxidation (M)	1022.9963	2043.9780	2043.9711	3.40	0	(19)	0.68	1	16416
	K.MREEYDKIQIADL->M<-EEK.F	U	2	Oxidation (M)	1079.0221	2156.0296	2156.0129	7.76	2	5	20	1	17137
	K.VLSTTKPFEYETPEMEKK.I		1		1079.0438	2156.0731	2156.0711	0.93	1	(32)	0.044	1	17141
	K.VLSTTKPFEYETPEMEKK.I		2		719.7007	2156.0802	2156.0711	4.23	1	36	0.015	1	17143
	K.VLSTTKPFEYETPE->M<-EKK.I		1	Oxidation (M)	725.0300	2172.0681	2172.0660	0.95	1	(12)	4.6	1	17224
	K.LPQEQSQLPNPSEASTTFPESHLR.T	U	1		898.4343	2692.2812	2692.3092	-10.43	0	15	1.6	1	19218
tr|A0MNN4|A0MNN4_HUMAN	SMU1	CDW3/SMU1 OS=Homo sapiens OX=9606 GN=SMU1 PE=2 SV=1	58134	180	13(7)	9(4)	0.32	19%	A0MNN4_uniprot
	Peptide	Unique	Matches	Modification	Observed	Mr(expt)	Mr(calc)	ppm	Miss	Score	Expect	Rank	Query
	R.LIMQYLK.E	U	1		454.7697	907.5247	907.5201	5.14	0	25	0.092	1	1221
	R.LMALLGQALK.W	U	2		529.3280	1056.6414	1056.6365	4.68	0	62	1.8e-005	1	3070
	R.YIHLENLLAR.S	U	2		621.3551	1240.6956	1240.6928	2.32	0	29	0.066	1	6074
	R.DTEMLATGAQDGK.I	U	1		668.8077	1335.6009	1335.5976	2.46	0	10	7.9	9	7815
	R.EGGDFVCCALSPR.G	U	2		734.3256	1466.6367	1466.6283	5.75	0	35	0.0064	1	9873
	K.IQSGQCLRRFER.A	U	1		775.3949	1548.7752	1548.7943	-12.31	2	6	54	4	11181
	R.DTEMLATGAQDGKIK.V	U	1		789.3978	1576.7811	1576.7767	2.82	1	2	51	2	11592
	K.DSSQILSASFDQTIR.I	U	2		834.4191	1666.8237	1666.8162	4.49	0	76	2e-006	1	12861
	K.SLGSTAGTDITVNSVILLPK.N	U	1		993.5624	1985.1102	1985.1045	2.89	0	46	0.00064	1	16017
tr|B2R491|B2R491_HUMAN	RPS4X	40S ribosomal protein S4 OS=Homo sapiens OX=9606 GN=RPS4X PE=2 SV=1	29807	166	18(9)	12(7)	1.09	47%	B2R491_uniprot
	Peptide	Unique	Matches	Modification	Observed	Mr(expt)	Mr(calc)	ppm	Miss	Score	Expect	Rank	Query
	R.LIYDTK.G	U	2		376.7142	751.4138	751.4116	2.92	0	19	0.33	1	106
	R.IGVITNR.E	U	3		386.7386	771.4627	771.4603	3.12	0	33	0.045	1	222
	R.FIKIDGK.V		1		410.7528	819.4911	819.4854	6.96	1	12	1.8	1	559
	R.LTIAEER.D		1		416.2335	830.4524	830.4498	3.15	0	53	0.00046	1	610
	R.LSNIFVIGK.G	U	3		495.8051	989.5956	989.5910	4.70	0	42	0.0025	1	2135
	K.GNKPWISLPR.G	U	1		584.3356	1166.6567	1166.6560	0.60	0	8	5.9	2	4863
	R.TIRYPDPLIK.V		1		608.3605	1214.7064	1214.7023	3.38	1	17	0.92	3	5779
	R.HPGSFDVVHVK.D		1		407.8841	1220.6304	1220.6302	0.10	0	12	4.8	1	5788
	R.ECLPLIIFLR.N	U	1		637.3738	1272.7331	1272.7264	5.29	0	41	0.0035	1	6640
	K.VNDTIQIDLETGK.I	U	2		723.3807	1444.7469	1444.7409	4.15	0	40	0.0069	1	9514
	K.FDTGNLCMVTGGANLGR.I	U	1		891.9167	1781.8189	1781.8189	0.02	0	43	0.002	1	14161
	R.TDITYPAGFMDVISIDK.T	U	1		943.4691	1884.9237	1884.9179	3.06	0	53	0.00028	1	15214
tr|B2MUD5|B2MUD5_HUMAN	ELA2	Neutrophil elastase (Fragment) OS=Homo sapiens OX=9606 GN=ELA2 PE=4 SV=1	21048	160	16(8)	5(2)	0.56	22%	B2MUD5_uniprot
	Peptide	Unique	Matches	Modification	Observed	Mr(expt)	Mr(calc)	ppm	Miss	Score	Expect	Rank	Query
	R.QVFAVQR.I	U	4		424.2441	846.4736	846.4712	2.86	0	24	0.33	1	793
	R.SNVCTLVR.G	U	3		474.7521	947.4897	947.4859	4.09	0	30	0.081	1	1581
	R.VVLGAHNLSR.R	U	7		533.3129	1064.6112	1064.6091	1.99	0	50	0.00036	1	3216
	R.RSNVCTLVR.G	U	1		552.8032	1103.5919	1103.5870	4.47	1	26	0.2	1	3646
	R.LGNGVQCLAMGWGLLGR.N	U	1		901.4688	1800.9229	1800.9127	5.67	0	73	4e-006	1	14385
tr|A8K521|A8K521_HUMAN		DNA helicase OS=Homo sapiens OX=9606 PE=2 SV=1	83015	154	30(6)	18(4)	0.26	30%	A8K521_uniprot
	Peptide	Unique	Matches	Modification	Observed	Mr(expt)	Mr(calc)	ppm	Miss	Score	Expect	Rank	Query
	R.LPDGLTR.R		2		386.2228	770.4309	770.4286	2.98	0	17	0.82	4	209
	R.FKEFLR.Q		1		420.2441	838.4735	838.4701	4.10	1	10	3	2	659
	R.IEKQLKR.R		1		457.7900	913.5655	913.5709	-5.90	2	4	17	9	1291
	K.AGITTTLNSR.C		1		517.2874	1032.5603	1032.5564	3.78	0	16	1.9	1	2750
	R.YII->M<-RSGAR.Q		4	Oxidation (M)	541.7872	1081.5599	1081.5702	-9.54	1	10	4.6	1	3302
	K.AIACLLFGGSR.K		1		582.8149	1163.6153	1163.6121	2.77	0	31	0.045	1	4807
	K.IPGIIIAASAVR.A		3		590.8760	1179.7375	1179.7339	3.06	0	56	1.8e-005	1	5144
	K.GSSAAGLTASVMR.D		1		604.3093	1206.6040	1206.6027	1.10	0	13	3.6	1	5635
	R.VLGIQVDTDGSGR.S		1		658.8469	1315.6792	1315.6732	4.52	0	66	0.00012	1	7418
	K.SIAPSIFGGTDMK.K		1		662.3351	1322.6557	1322.6540	1.28	0	21	0.4	1	7570
	R.SLKSD->M<-MSHLVK.I		1	Oxidation (M)	696.3474	1390.6801	1390.6948	-10.56	1	(1)	45	10	8573
	R.SLKSD->M<-->M<-SHLVK.I		1	2 Oxidation (M)	704.3585	1406.7024	1406.6898	8.96	1	9	9	3	8825
	R.GDINLL->M<-LGDPGTAK.S		5	Oxidation (M)	765.8890	1529.7634	1529.7759	-8.19	0	10	6.6	1	10807
	K.LQELPDAVPHGEMPR.H		2		844.9272	1687.8398	1687.8352	2.76	0	24	0.25	1	13102
	R.SFAGAVSPQEEEEFRR.L		1		919.9445	1837.8745	1837.8595	8.17	1	1	46	4	14773
	R.NTLTNIAMRPGLEGYALPR.K		1		696.3757	2086.1052	2086.0993	2.82	0	37	0.015	1	16693
	R.NFIMEGGAMVLADGGVVCIDEFDK.M		1		1294.1135	2586.2125	2586.1804	12.4	0	5	14	2	18927
	K.FVEKCSPIGVYTSGKGSSAAGLTASV->M<-R.D		1	Oxidation (M)	959.4670	2875.3791	2875.4208	-14.51	2	1	37	7	19591
	K.CSPIGVYTSGKGSSAAGLTASV->M<-RDPPSR.N	U	1	Oxidation (M)	975.8151	2924.4234	2924.4120	3.87	2	3	29	3	19700
tr|B4DPS0|B4DPS0_HUMAN		Protein-tyrosine-phosphatase OS=Homo sapiens OX=9606 PE=2 SV=1	66813	153	12(6)	11(6)	0.40	21%	B4DPS0_uniprot
	Peptide	Unique	Matches	Modification	Observed	Mr(expt)	Mr(calc)	ppm	Miss	Score	Expect	Rank	Query
	R.DGTIIHLK.Y	U	1		448.7652	895.5158	895.5127	3.44	0	1	21	4	1114
	R.VNAADIENR.V	U	1		501.2556	1000.4966	1000.4937	2.86	0	46	0.001	1	2297
	R.VGDQVTHIR.I	U	2		512.7810	1023.5475	1023.5462	1.28	0	43	0.0023	1	2595
	K.NILPFDHSR.V	U	1		549.7903	1097.5661	1097.5618	3.96	0	22	0.47	1	3562
	K.GEPWTFLVR.E	U	1		552.7976	1103.5807	1103.5764	3.88	0	14	3.4	1	3644
	K.GLDCDIDIQK.T	U	1		588.7819	1175.5492	1175.5492	-0.06	0	10	13	1	5059
	K.NQLLGPDENAK.T	U	1		599.8094	1197.6042	1197.5989	4.42	0	32	0.033	1	5472
	R.SGMVQTEAQYK.F	U	1		621.2964	1240.5782	1240.5758	1.98	0	27	0.067	1	6070
	R.TLQVSPLDNGDLIR.E	U	1		770.9220	1539.8294	1539.8257	2.45	0	37	0.012	1	11042
	R.IQNSGDFYDLYGGEK.F	U	1		853.3920	1704.7695	1704.7631	3.75	0	67	2.3e-005	1	13299
	R.ESLSQPGDFVLSVLSDQPK.A	U	1		1023.5212	2045.0279	2045.0317	-1.85	0	47	0.0017	1	16423
tr|A0A024RDQ8|A0A024RDQ8_HUMAN	RFC3	Replication factor C (Activator 1) 3, 38kDa, isoform CRA_a OS=Homo sapiens OX=9606 GN=RFC3 PE=4 SV=1	41328	150	11(6)	7(5)	0.47	22%	A0A024RDQ8_uniprot
	Peptide	Unique	Matches	Modification	Observed	Mr(expt)	Mr(calc)	ppm	Miss	Score	Expect	Rank	Query
	R.VVIQE->M<-LK.T	U	2	Oxidation (M)	488.2814	974.5482	974.5470	1.17	0	4	23	8	1915
	R.ELYGVGVEK.L	U	1		497.2691	992.5236	992.5179	5.78	0	33	0.034	1	2189
	R.IEHQTITTPSK.K	U	1		627.8391	1253.6637	1253.6616	1.68	0	31	0.045	1	6283
	K.VVLLTEVDKLTK.D	U	2		679.4219	1356.8293	1356.8228	4.80	1	54	3.3e-005	1	8166
	R.LDYHKEQAAQLR.N	U	2		736.3893	1470.7641	1470.7579	4.24	1	4	26	3	9953
	R.ETANAIVSQQTPQR.L	U	2		771.8997	1541.7849	1541.7798	3.32	0	50	0.0007	1	11055
	K.TVAQSQQLETNSQR.D	U	1		795.4002	1588.7857	1588.7805	3.30	0	43	0.0036	1	11746
tr|B4E3A8|B4E3A8_HUMAN		cDNA FLJ53963, highly similar to Leukocyte elastase inhibitor OS=Homo sapiens OX=9606 PE=2 SV=1	38775	148	11(5)	7(5)	0.51	20%	B4E3A8_uniprot
	Peptide	Unique	Matches	Modification	Observed	Mr(expt)	Mr(calc)	ppm	Miss	Score	Expect	Rank	Query
	K.LVLVNAIYFK.G		1		590.3627	1178.7109	1178.7063	3.90	0	48	0.00015	1	5131
	R.LGVQDLFNSSK.A	U	3		604.3223	1206.6300	1206.6245	4.59	0	43	0.0035	1	5639
	K.KIEEQLTLEK.L	U	1		615.8533	1229.6921	1229.6867	4.42	1	20	0.66	1	5878
	R.FQSLNADINKR.G	U	2		653.3505	1304.6864	1304.6837	2.07	1	47	0.0012	1	7203
	K.LEESYTLNSDLAR.L	U	1		755.8807	1509.7469	1509.7311	10.5	0	24	0.28	1	10597
	K.TFHFNTVEEVHSR.F	U	2		801.8874	1601.7602	1601.7587	0.97	0	44	0.0022	1	11950
	R.FKLEESYTLNSDLAR.L	U	1		893.4586	1784.9026	1784.8944	4.55	1	56	0.00021	1	14190
tr|B4DQN9|B4DQN9_HUMAN		Tubulin beta chain OS=Homo sapiens OX=9606 PE=2 SV=1	42096	148	18(5)	10(5)	0.46	26%	B4DQN9_uniprot
	Peptide	Unique	Matches	Modification	Observed	Mr(expt)	Mr(calc)	ppm	Miss	Score	Expect	Rank	Query
	R.YLTAAAVFR.G	U	3		506.2841	1010.5536	1010.5549	-1.26	0	12	3	3	2399
	R.FPGQLNADLR.K		4		565.8045	1129.5944	1129.5880	5.71	0	43	0.0043	1	4145
	K.LAVNMVPFPR.L		3		572.3220	1142.6294	1142.6270	2.05	0	45	0.0071	1	4440
	R.YLTAAAVFRGR.M	U	1		408.8950	1223.6631	1223.6775	-11.79	1	4	19	3	5802
	R.ISEQFTAMFR.R		1		615.3048	1228.5951	1228.5910	3.28	0	58	7.9e-005	1	5854
	R.KLAVNMVPFPR.L		1		424.5828	1270.7266	1270.7220	3.66	1	9	6.2	1	6598
	R.KLAVNMVPFPR.L		1		636.3736	1270.7326	1270.7220	8.39	1	(8)	9.2	4	6599
	R.IMNTFSVVPSPK.V		1		660.3548	1318.6950	1318.6955	-0.35	0	15	2.3	1	7476
	R.ALTVPELTQQVFDAK.N		1		830.4541	1658.8936	1658.8879	3.44	0	44	0.0029	1	12780
	R.YLTAAAVFRGR->M<-S->M<-K.E	U	1	2 Oxidation (M)	867.4535	1732.8925	1732.8753	9.98	2	3	38	3	13641
	K.LTTPTYGDLNHLVSATMSGVTTCLR.F		1		903.4507	2707.3302	2707.3310	-0.28	0	53	0.00054	1	19282
tr|B3KPS3|B3KPS3_HUMAN		Tubulin alpha chain OS=Homo sapiens OX=9606 PE=2 SV=1	46725	143	10(6)	5(5)	0.51	15%	B3KPS3_uniprot
	Peptide	Unique	Matches	Modification	Observed	Mr(expt)	Mr(calc)	ppm	Miss	Score	Expect	Rank	Query
	K.EIIDLVLDR.I		2		543.3155	1084.6164	1084.6128	3.34	0	33	0.025	1	3366
	R.LISQIVSSITASLR.F		1		744.4472	1486.8798	1486.8719	5.36	0	62	1.4e-005	1	10239
	R.SIQFVDWCPTGFK.V		1		792.8796	1583.7446	1583.7443	0.21	0	37	0.009	1	11685
	R.NLDIERPTYTNLNR.L		2		859.9493	1717.8840	1717.8747	5.41	0	35	0.026	1	13472
	R.IHFPLATYAPVISAEK.A		2		586.3288	1755.9646	1755.9559	4.92	0	(23)	0.24	1	13898
	R.IHFPLATYAPVISAEK.A		2		878.9907	1755.9668	1755.9559	6.17	0	46	0.0013	1	13899
sp|P11388|TOP2A_HUMAN	TOP2A	DNA topoisomerase 2-alpha OS=Homo sapiens OX=9606 GN=TOP2A PE=1 SV=3	175017	140	23(4)	20(4)	0.10	14%	P11388_uniprot
	Peptide	Unique	Matches	Modification	Observed	Mr(expt)	Mr(calc)	ppm	Miss	Score	Expect	Rank	Query
	K.YGVFPLR.G		1		426.2443	850.4740	850.4701	4.59	0	11	3	1	835
	K.LCNIFSTK.F		1		491.7573	981.5000	981.4953	4.71	0	7	12	3	2007
	K.NVTVKKTAAK.S	U	1		530.3350	1058.6554	1058.6448	10.0	2	1	17	4	3110
	R.EVTFVPGLYK.I		2		576.8207	1151.6268	1151.6227	3.60	0	24	0.27	1	4587
	K.LSNKELKPQK.S	U	1		592.8503	1183.6860	1183.6924	-5.42	1	1	33	6	5221
	K.GIPVVEHKVEK.M		1		412.2437	1233.7092	1233.7081	0.89	1	(0)	32	3	5965
	K.GIPVVEHKVEK.M		1		617.8622	1233.7098	1233.7081	1.37	1	18	0.56	1	5966
	K.KYDTVLDILR.D	U	1		618.3550	1234.6954	1234.6921	2.66	1	19	0.61	1	5989
	K.SFGSTCQLSEK.F	U	1		622.2869	1242.5593	1242.5551	3.42	0	8	4.3	1	6102
	R.HVDYVADQIVTK.L	U	2		694.3669	1386.7193	1386.7143	3.60	0	56	0.00019	1	8518
	K.ELILFSNSDNER.S		1		718.8577	1435.7009	1435.6943	4.61	0	35	0.025	1	9325
	K.IFDEILVNAADNK.Q		1		731.3865	1460.7584	1460.7511	5.00	0	48	0.0012	1	9794
	K.EQVLEPMLNGTEK.T	U	1		744.3768	1486.7391	1486.7337	3.62	0	12	5.9	1	10229
	R.KEWLLG->M<-LGAESAK.L	U	1	Oxidation (M)	774.9169	1547.8192	1547.8017	11.3	1	8	10	1	11168
	K.GFQQISFVNSIATSK.G	U	1		813.9350	1625.8554	1625.8413	8.69	0	67	1.2e-005	1	12278
	R.LMDGEEPLPMLPSYK.N	U	1		860.4218	1718.8291	1718.8259	1.84	0	8	8.2	1	13486
	K.K->M<-FKQTW->M<-DN->M<-GR.A	U	1	3 Oxidation (M)	860.8721	1719.7297	1719.7531	-13.61	2	1	11	1	13494
	K.RDPALNSGVSQKPDPAK.T	U	1		890.4826	1778.9506	1778.9275	13.0	1	1	87	5	14134
	K.LCNIFSTKFTVETASR.E	U	1		937.4675	1872.9205	1872.9404	-10.61	1	1	54	2	15099
	R.RL->M<-DGEEPLP->M<-LPSYK.N	U	1	2 Oxidation (M)	636.6476	1906.9209	1906.9168	2.14	1	1	43	4	15402
	R.KEWLLGMLGAESAKLNNQAR.F	U	1		1115.1022	2228.1898	2228.1735	7.31	2	2	26	1	17552
tr|V9HWC0|V9HWC0_HUMAN	HEL70	Epididymis luminal protein 70 OS=Homo sapiens OX=9606 GN=HEL70 PE=2 SV=1	67892	129	13(4)	11(3)	0.27	19%	V9HWC0_uniprot
	Peptide	Unique	Matches	Modification	Observed	Mr(expt)	Mr(calc)	ppm	Miss	Score	Expect	Rank	Query
	R.LGRDKYK.T	U	1		440.2514	878.4882	878.4974	-10.39	2	5	15	2	1033
	K.QLFDQVVK.T		1		488.7781	975.5417	975.5389	2.80	0	5	22	6	1938
	R.ALELEQER.K	U	1		494.2606	986.5066	986.5032	3.38	0	21	0.56	1	2076
	K.IGFPWSEIR.N		2		552.7969	1103.5792	1103.5764	2.57	0	32	0.053	1	3643
	K.APDFVFYAPR.L		2		591.8033	1181.5920	1181.5869	4.28	0	42	0.0031	1	5168
	K.YGDFNKEVHK.S		1		618.8034	1235.5923	1235.5935	-0.98	1	22	0.35	1	5993
	K.EALLQASRDQK.K	U	1		629.8379	1257.6613	1257.6677	-5.03	1	3	43	7	6365
	K.KAPDFVFYAPR.L		1		655.8511	1309.6876	1309.6819	4.34	1	43	0.0031	1	7302
	K.TANDMIHAENMRLGR.D	U	1		864.9260	1727.8375	1727.8195	10.4	1	9	8	1	13575
	K.FYPEDVSEELIQDITQR.L		1		1041.5101	2081.0057	2080.9953	5.00	0	66	1.5e-005	1	16623
	K.IAQDLEMYGVNYFSIKNK.K		1		1067.0249	2132.0352	2132.0612	-12.17	1	4	28	2	16987
tr|A0A024R8W0|A0A024R8W0_HUMAN	DDX48	RNA helicase OS=Homo sapiens OX=9606 GN=DDX48 PE=3 SV=1	47126	124	14(4)	10(4)	0.40	31%	A0A024R8W0_uniprot
	Peptide	Unique	Matches	Modification	Observed	Mr(expt)	Mr(calc)	ppm	Miss	Score	Expect	Rank	Query
	K.FMTDPIR.I	U	1		440.2242	878.4339	878.4320	2.10	0	17	1.1	1	1027
	K.QFFVAVER.E	U	2		498.2715	994.5284	994.5236	4.81	0	33	0.025	1	2211
	R.VLISTDVWAR.G	U	3		580.3303	1158.6461	1158.6397	5.51	0	45	0.0022	1	4724
	R.ETQALILAPTR.E	U	1		606.8520	1211.6894	1211.6874	1.70	0	28	0.056	1	5734
	K.ERESI->M<-KEFR.S	U	2	Oxidation (M)	670.8397	1339.6648	1339.6554	7.00	2	1	61	6	7878
	-.->M<-ATTAT->M<-ATSGSAR.K	U	1	2 Oxidation (M)	694.8053	1387.5960	1387.6072	-8.01	0	2	13	7	8526
	K.LDYGQHVVAGTPGR.V	U	1		735.3797	1468.7448	1468.7423	1.74	0	62	4.2e-005	1	9921
	K.->M<-LVLDEADEMLNK.G	U	1	Oxidation (M)	768.8680	1535.7215	1535.7211	0.28	0	1	55	6	10939
	R.GIYAYGFEKPSAIQQR.A		1		914.4769	1826.9392	1826.9315	4.21	0	24	0.26	1	14679
	R.YLPPATQVVLISATLPHEILEMTNK.F	U	1		926.8460	2777.5162	2777.5037	4.50	0	44	0.001	1	19412
sp|Q86YZ3|HORN_HUMAN	HRNR	Hornerin OS=Homo sapiens OX=9606 GN=HRNR PE=1 SV=2	283140	123	8(4)	5(3)	0.06	2%	Q86YZ3_uniprot
	Peptide	Unique	Matches	Modification	Observed	Mr(expt)	Mr(calc)	ppm	Miss	Score	Expect	Rank	Query
	R.YGQHGSGSRQSSGHGR.Q	U	1		829.3685	1656.7225	1656.7465	-14.50	1	2	12	1	12747
	R.GPYESGSGHSSGLGHQESR.S	U	1		482.9679	1927.8423	1927.8409	0.75	0	(20)	0.21	1	15582
	R.GPYESGSGHSSGLGHQESR.S	U	1		643.6215	1927.8426	1927.8409	0.87	0	65	6.8e-006	1	15584
	R->.<-QSLGHGQHGSGSGQSPSPSR.G	U	1	Gln->pyro-Glu (N-term Q)	965.9421	1929.8696	1929.8678	0.94	0	(32)	0.029	1	15614
	R->.<-QSLGHGQHGSGSGQSPSPSR.G	U	1	Gln->pyro-Glu (N-term Q)	644.2977	1929.8712	1929.8678	1.75	0	82	3.2e-007	1	15615
	R.SSSRGPYESGSGHSSGLGHQESR.S	U	1		782.6884	2345.0432	2345.0381	2.20	1	(4)	12	1	18044
	R.SSSRGPYESGSGHSSGLGHQESR.S	U	1		587.2692	2345.0476	2345.0381	4.05	1	18	0.48	1	18045
	R.HGSGSGQSSSYSPYGSGSGWSSSR.G	U	1		783.6644	2347.9715	2347.9690	1.04	0	22	0.038	1	18060
tr|B2RBB2|B2RBB2_HUMAN		cDNA, FLJ95416, highly similar to Homo sapiens phosphatidylinositol glycan, class S (PIGS), mRNA OS=Homo sapiens OX=9606 PE=2 SV=1	61818	123	6(3)	6(3)	0.17	16%	B2RBB2_uniprot
	Peptide	Unique	Matches	Modification	Observed	Mr(expt)	Mr(calc)	ppm	Miss	Score	Expect	Rank	Query
	R.LMVPVTVVFTR.E	U	1		631.3724	1260.7302	1260.7264	2.99	0	41	0.0026	1	6419
	M.AAAGAAATHLEVAR.G	U	1		654.8569	1307.6992	1307.6946	3.54	0	28	0.091	1	7271
	K.RTAVVRGI->M<-HR.E	U	1	Oxidation (M)	656.3658	1310.7170	1310.7354	-14.00	2	6	30	1	7324
	K.ISNIVIKDDVASEVYK.A		1		896.9933	1791.9721	1791.9618	5.77	1	32	0.029	1	14271
	K.SSLGYEITFSLLNPDPK.S	U	1		940.9761	1879.9376	1879.9567	-10.18	0	0	83	7	15171
	R.SVENLATATTTLTSLAQLLGK.I		1		1066.6031	2131.1917	2131.1736	8.52	0	104	8.4e-010	1	16985
tr|A0A024RAD5|A0A024RAD5_HUMAN	DDOST	Dolichyl-diphosphooligosaccharide--protein glycosyltransferase 48 kDa subunit OS=Homo sapiens OX=9606 GN=DDOST PE=3 SV=1	50841	122	16(7)	10(5)	0.37	19%	A0A024RAD5_uniprot
	Peptide	Unique	Matches	Modification	Observed	Mr(expt)	Mr(calc)	ppm	Miss	Score	Expect	Rank	Query
	R.IDPFVR.T	U	1		373.7142	745.4138	745.4123	2.11	0	18	1.7	1	80
	K.YSVQFK.L	U	1		386.2065	770.3983	770.3963	2.68	0	6	12	2	206
	R.ETHSLFFR.S	U	1		518.7664	1035.5182	1035.5138	4.24	0	21	0.52	1	2763
	K.SSLNPILFR.G	U	3		523.8060	1045.5974	1045.5920	5.14	0	35	0.018	1	2878
	K.TADDPSLSLIK.Y	U	1		580.3178	1158.6211	1158.6132	6.79	0	19	1.1	1	4717
	K.NTLLIAGLQAR.N	U	2		585.3563	1168.6981	1168.6928	4.54	0	44	0.0011	1	4920
	R.IDPFVRTFLK.K	U	1		618.3550	1234.6954	1234.7074	-9.71	1	6	11	3	5989
	R.WVFKEEGVLR.V	U	3		631.8508	1261.6870	1261.6819	4.03	1	32	0.041	1	6435
	R.TLVLLDNLNVR.E	U	2		635.3826	1268.7507	1268.7452	4.32	0	55	8.4e-005	1	6549
	K.LPDVYGVFQFK.V	U	1		656.8530	1311.6914	1311.6863	3.85	0	45	0.002	1	7336
sp|O75533|SF3B1_HUMAN	SF3B1	Splicing factor 3B subunit 1 OS=Homo sapiens OX=9606 GN=SF3B1 PE=1 SV=3	146479	121	18(7)	17(7)	0.17	15%	O75533_uniprot
	Peptide	Unique	Matches	Modification	Observed	Mr(expt)	Mr(calc)	ppm	Miss	Score	Expect	Rank	Query
	K.AVCKSKK.S	U	1		410.7390	819.4635	819.4636	-0.21	2	9	8.8	6	557
	R.QQAADLISR.T	U	1		501.2746	1000.5346	1000.5301	4.51	0	34	0.027	1	2300
	K.VIDRILYK.L	U	1		510.3093	1018.6041	1018.6175	-13.14	1	3	18	5	2524
	K.AIVNVIGMHK.M	U	1		541.3152	1080.6159	1080.6114	4.23	0	4	16	2	3287
	K.TEILPPFFK.H	U	1		546.3123	1090.6100	1090.6063	3.38	0	31	0.045	1	3479
	R.RT->M<-IISPER.L		1	Oxidation (M)	559.7963	1117.5780	1117.5914	-11.98	1	5	24	8	3914
	R.WDETPKTER.D	U	1		581.2805	1160.5464	1160.5462	0.16	1	5	13	7	4748
	R.KNRWDETPK.T	U	1		587.3129	1172.6112	1172.5938	14.8	2	12	11	1	4996
	K.MTPPIKDLLPR.L	U	2		640.8755	1279.7365	1279.7322	3.39	1	38	0.004	1	6774
	R.QLVDTTVELANK.V	U	1		665.8648	1329.7151	1329.7140	0.81	0	35	0.026	1	7716
	K.LDDLVRPYVHK.I	U	1		677.8761	1353.7376	1353.7405	-2.09	0	11	4	1	8095
	R.EQHLTKEEREIR.Q	U	1		784.4135	1566.8123	1566.8114	0.62	2	1	52	8	11469
	R.IVDDLKDEAEQYRK.M	U	1		861.4429	1720.8712	1720.8631	4.67	2	37	0.014	1	13520
	R.SLVEIIEHGLVDEQQK.V	U	1		918.9896	1835.9647	1835.9629	0.99	0	63	6.4e-005	1	14755
	R.AFAVVASALGIPSLLPFLK.A	U	1		957.5800	1913.1454	1913.1390	3.33	0	28	0.0094	1	15476
	R.KMV->M<-ETIEKI->M<-GNLGAADIDHK.L	U	1	2 Oxidation (M)	826.0804	2475.2195	2475.2171	0.96	2	4	26	3	18548
	R.GAEYVSAREWMRICFELLELLK.A	U	1		905.1386	2712.3938	2712.3767	6.31	2	5	19	1	19295
tr|V9HW26|V9HW26_HUMAN	HEL-S-123m	ATP synthase subunit alpha OS=Homo sapiens OX=9606 GN=HEL-S-123m PE=1 SV=1	59828	120	15(5)	7(1)	0.11	13%	V9HW26_uniprot
	Peptide	Unique	Matches	Modification	Observed	Mr(expt)	Mr(calc)	ppm	Miss	Score	Expect	Rank	Query
	K.APGIIPR.I	U	1		362.2299	722.4453	722.4439	2.01	0	22	0.073	1	26
	R.LLERAAK.M	U	2		400.7490	799.4835	799.4915	-10.08	1	21	0.5	6	360
	R.ELIIGDR.Q	U	1		408.2355	814.4565	814.4548	2.04	0	14	3.3	3	492
	R.ADGKISEQSDAK.L	U	1		624.8113	1247.6081	1247.5993	7.05	1	3	36	3	6175
	R.EAYPGDVFYLHSR.L	U	1		518.5864	1552.7375	1552.7310	4.14	0	(34)	0.02	1	11227
	R.EAYPGDVFYLHSR.L	U	6		777.3772	1552.7398	1552.7310	5.68	0	54	0.00021	1	11229
	R.ILGADTSVDLEETGR.V	U	1		788.3878	1574.7610	1574.7788	-11.31	0	3	42	2	11550
	K.QVAGTMKLELAQYR.E	U	1		804.4386	1606.8626	1606.8501	7.82	1	(6)	17	1	12018
	K.QVAGT->M<-KLELAQYR.E	U	1	Oxidation (M)	812.4347	1622.8548	1622.8450	6.06	1	6	16	5	12237
sp|O14776|TCRG1_HUMAN	TCERG1	Transcription elongation regulator 1 OS=Homo sapiens OX=9606 GN=TCERG1 PE=1 SV=2	124051	120	29(4)	15(4)	0.11	15%	O14776_uniprot
	Peptide	Unique	Matches	Modification	Observed	Mr(expt)	Mr(calc)	ppm	Miss	Score	Expect	Rank	Query
	K.IIKEDPR.C	U	3		435.7575	869.5003	869.4970	3.80	1	12	2.1	5	910
	K.IIQEPPHK.K	U	5		481.2738	960.5330	960.5392	-6.52	0	15	1.6	1	1736
	R.IEASLRER.E	U	5		487.2705	972.5265	972.5352	-8.98	1	12	5.3	9	1876
	K.LIQESDQHLK.D	U	2		605.8266	1209.6386	1209.6353	2.74	0	20	0.89	1	5687
	K.IMQAKEDFKK.M	U	1		413.2294	1236.6664	1236.6536	10.3	2	(4)	21	5	6025
	K.IMQAKEDFKK.M	U	1		619.3406	1236.6667	1236.6536	10.6	2	5	16	4	6026
	K.LIVAYVDDLDR.R	U	1		646.3543	1290.6941	1290.6820	9.38	0	55	0.00021	1	6944
	R.SSDVSWSDTRR.T	U	1		648.3042	1294.5938	1294.5902	2.82	1	11	3.3	2	7012
	K.EAA->M<-EAEIKAAR.E	U	2	Oxidation (M)	653.3257	1304.6369	1304.6394	-1.89	1	7	13	3	7187
	R.EALFNEFVAAAR.K	U	1		669.3496	1336.6847	1336.6775	5.35	0	34	0.026	1	7840
	R.SEQTKEIDRER.E	U	1		695.8428	1389.6711	1389.6848	-9.84	2	2	35	5	8550
	R.YLVLDCVPEER.R	U	1		696.8481	1391.6817	1391.6755	4.48	0	56	0.00019	1	8579
	K.LIVAYVDDLDRR.G	U	1		724.4017	1446.7888	1446.7831	3.95	1	13	3.2	1	9548
	R.GPPPPPTASEPTRR.S	U	1		730.3893	1458.7641	1458.7579	4.26	1	(3)	40	1	9762
	R.GPPPPPTASEPTRR.S	U	1		487.2631	1458.7674	1458.7579	6.47	1	12	9.2	1	9763
	K.NLDSEKEKELER.Q	U	1		745.3796	1488.7447	1488.7419	1.87	2	46	0.0017	1	10264
	R.GPAPPPNAVMRGPPPL->M<-RPPPPFG->M<-->M<-R.G	U	1	3 Oxidation (M)	971.8219	2912.4439	2912.4434	0.16	1	1	76	4	19678
sp|O43776|SYNC_HUMAN	NARS1	Asparagine--tRNA ligase, cytoplasmic OS=Homo sapiens OX=9606 GN=NARS1 PE=1 SV=1	63758	119	14(4)	9(4)	0.22	19%	O43776_uniprot
	Peptide	Unique	Matches	Modification	Observed	Mr(expt)	Mr(calc)	ppm	Miss	Score	Expect	Rank	Query
	R.AEQSRTR.R	U	1		424.2213	846.4279	846.4308	-3.32	1	10	6.7	5	784
	K.IGALEGYR.G	U	5		439.7416	877.4687	877.4657	3.33	0	41	0.0054	1	1023
	K.NL->M<-FLVLR.D	U	1	Oxidation (M)	511.2971	1020.5797	1020.5790	0.66	0	24	0.12	1	2560
	R.IFDSEEILAGYK.R	U	1		692.8549	1383.6953	1383.6922	2.25	0	19	0.8	1	8464
	R.RQGKNLMFLVLR.D	U	1		492.2978	1473.8716	1473.8602	7.76	2	4	9.3	2	10003
	R.LMTDTINEPILLCR.F	U	1		844.9435	1687.8725	1687.8637	5.23	0	52	0.0004	1	13105
	R.EGIDPTPYYWYTDQR.K	U	1		952.4327	1902.8508	1902.8424	4.40	0	61	2.2e-005	1	15370
	K.SPAGSIVHELNPNFQPPK.R	U	2		966.5037	1930.9928	1930.9901	1.38	0	40	0.026	1	15623
	R.LTESVDVL->M<-PNVGEIVGGSMR.I	U	1	Oxidation (M)	740.3747	2218.1022	2218.0974	2.20	0	5	26	1	17506
tr|Q6LES9|Q6LES9_HUMAN	RFC5	RFC5 protein (Fragment) OS=Homo sapiens OX=9606 GN=RFC5 PE=2 SV=1	38658	116	12(2)	11(2)	0.39	42%	Q6LES9_uniprot
	Peptide	Unique	Matches	Modification	Observed	Mr(expt)	Mr(calc)	ppm	Miss	Score	Expect	Rank	Query
	K.ALVTLSSGDMR.R	U	2		575.3023	1148.5901	1148.5860	3.58	0	50	0.00072	1	4544
	R.GVIEKFTENTR.F	U	1		647.3449	1292.6753	1292.6725	2.18	1	0	71	5	6973
	K.ALVTLSSGDMRR.A	U	1		653.3448	1304.6751	1304.6871	-9.13	1	2	42	3	7196
	R.FCLICNYLSK.I	U	1		659.3224	1316.6302	1316.6257	3.44	0	25	0.19	1	7427
	R.ALNILQSTN->M<-AFGK.V	U	1	Oxidation (M)	762.3984	1522.7823	1522.7813	0.65	0	6	21	2	10701
	K.IQLSSLIAAFQVTR.D	U	1		773.9561	1545.8975	1545.8879	6.27	0	84	7.8e-008	1	11121
	M.ETSALKQQEQPAATK.I	U	1		543.9603	1628.8590	1628.8369	13.5	1	0	75	10	12324
	R.FRFGPLTPELMVPR.L	U	1		830.4591	1658.9037	1658.8967	4.22	1	5	19	9	12783
	K.VTEETVYTCTGHPLK.S	U	1		867.9249	1733.8353	1733.8295	3.38	0	25	0.2	1	13648
	R.LEHVVEEEKVDISEDGMK.A	U	1		696.0076	2085.0009	2084.9936	3.50	1	17	1.1	1	16683
	K.FINEDRLPHLLLYGPPGTGK.T		1		746.4138	2236.2195	2236.2004	8.51	1	17	0.64	1	17582
tr|B5MCX3|B5MCX3_HUMAN	SEPTIN2	Septin-2 OS=Homo sapiens OX=9606 GN=SEPTIN2 PE=1 SV=1	37145	114	9(1)	6(1)	0.09	18%	B5MCX3_uniprot
	Peptide	Unique	Matches	Modification	Observed	Mr(expt)	Mr(calc)	ppm	Miss	Score	Expect	Rank	Query
	M.VVGESGLGK.S		1		423.2431	844.4717	844.4654	7.42	0	6	23	5	760
	K.VNIVPVIAK.A		1		476.8149	951.6153	951.6117	3.82	0	16	0.17	1	1622
	R.R->M<-QEMIAR.M		1	Oxidation (M)	525.7617	1049.5089	1049.5110	-2.00	1	(2)	38	6	2927
	R.R->M<-QE->M<-IAR.M		3	2 Oxidation (M)	533.7537	1065.4929	1065.5059	-12.22	1	7	8.6	2	3229
	R.YLHDESGLNRR.H		1		453.8968	1358.6685	1358.6691	-0.40	1	16	1.6	1	8196
	K.EAELRRMQEMIAR.M		1		816.9244	1631.8342	1631.8235	6.55	2	0	85	5	12382
	K.STLINSLFLTDLYPER.V		1		941.5079	1881.0013	1880.9884	6.88	0	114	2.7e-010	1	15185
tr|Q6FHX6|Q6FHX6_HUMAN	FEN1	Flap endonuclease 1 OS=Homo sapiens OX=9606 GN=FEN1 PE=2 SV=1	42908	113	13(4)	6(2)	0.16	18%	Q6FHX6_uniprot
	Peptide	Unique	Matches	Modification	Observed	Mr(expt)	Mr(calc)	ppm	Miss	Score	Expect	Rank	Query
	K.KAKTGAAGK.F	U	2		416.2517	830.4888	830.4974	-10.32	2	12	4.1	4	614
	K.VTGSLSSAK.R	U	4		425.2408	848.4671	848.4603	7.93	0	9	7.3	1	815
	R.AVDLIQKHK.S		1		526.3142	1050.6139	1050.6186	-4.47	1	0	14	1	2949
	K.LIADVAPSAIR.E	U	4		563.3386	1124.6627	1124.6553	6.54	0	40	0.0016	1	4081
	K.KLPIQEFHLSR.I		1		456.5998	1366.7775	1366.7721	3.99	1	15	1.1	1	8266
	R.QGGDVLQNEEGETTSHLMGMFYR.T	U	1		867.0625	2598.1657	2598.1479	6.84	0	68	4.1e-006	1	18974
sp|Q8N1N4|K2C78_HUMAN	KRT78	Keratin, type II cytoskeletal 78 OS=Homo sapiens OX=9606 GN=KRT78 PE=1 SV=2	57629	111	11(5)	6(4)	0.25	12%	Q8N1N4_uniprot
	Peptide	Unique	Matches	Modification	Observed	Mr(expt)	Mr(calc)	ppm	Miss	Score	Expect	Rank	Query
	R.LLEGEECR.M		2		503.2380	1004.4615	1004.4597	1.79	0	34	0.012	1	2336
	R.ATLENDFVVLK.K	U	1		624.8395	1247.6645	1247.6761	-9.31	0	5	22	1	6189
	K.->M<-ELEGKLEALR.E	U	1	Oxidation (M)	652.8542	1303.6938	1303.6805	10.2	1	5	22	9	7177
	R.YLDFSSIITEVR.A	U	1		721.8798	1441.7450	1441.7453	-0.22	0	56	0.00025	1	9436
	R.FLEQQNKVLETK.W		5		738.8970	1475.7795	1475.7984	-12.78	1	37	0.012	2	10032
	K.VQISQLHQEIQR.L	U	1		739.9059	1477.7973	1477.8001	-1.88	0	58	0.0001	1	10063
sp|Q6P2Q9|PRP8_HUMAN	PRPF8	Pre-mRNA-processing-splicing factor 8 OS=Homo sapiens OX=9606 GN=PRPF8 PE=1 SV=2	274738	109	21(4)	16(4)	0.06	8%	Q6P2Q9_uniprot
	Peptide	Unique	Matches	Modification	Observed	Mr(expt)	Mr(calc)	ppm	Miss	Score	Expect	Rank	Query
	R.LGQLAKWK.T		1		472.2899	942.5653	942.5651	0.30	1	11	3.4	4	1523
	K.ANPALYVLR.E		1		508.8013	1015.5880	1015.5814	6.45	0	38	0.01	1	2474
	K.FICISDLR.A	U	1		512.2698	1022.5251	1022.5219	3.16	0	20	0.58	1	2585
	R.AISAANLHLR.T	U	1		533.3126	1064.6106	1064.6090	1.44	0	65	1.2e-005	1	3215
	K.ALN->M<-AIPGGPK.F	U	2	Oxidation (M)	542.7899	1083.5653	1083.5746	-8.64	0	7	12	2	3349
	K.GYLPSHYER.V	U	1		561.2739	1120.5333	1120.5301	2.83	0	8	17	1	3983
	K.LTPSGYEWGR.Q	U	1		583.2878	1164.5611	1164.5564	4.09	0	25	0.22	1	4813
	R.QQIAEIEKQTK.E	U	1		439.2399	1314.6979	1314.7143	-12.49	1	2	54	8	7385
	R.TNHIYVSSDDIK.E	U	1		696.3461	1390.6777	1390.6729	3.49	0	30	0.057	1	8571
	K.DGVWNLQNEVTK.E	U	1		701.8618	1401.7090	1401.6888	14.4	0	1	66	10	8730
	R.KIIRDHGDMTNR.K	U	1		728.3682	1454.7218	1454.7412	-13.37	2	(3)	39	1	9691
	R.KIIRDHGD->M<-TNR.K	U	1	Oxidation (M)	736.3645	1470.7144	1470.7361	-14.74	2	4	24	3	9944
	R.QGYN->M<-LNLLIHR.K	U	1	Oxidation (M)	744.3959	1486.7773	1486.7714	3.96	0	5	23	2	10235
	R.FGNAFHLCREVLR.L	U	1		809.9177	1617.8209	1617.8198	0.67	1	6	30	4	12168
	K.EQSQLTATQTRTVNK.H	U	1		852.9430	1703.8714	1703.8802	-5.16	1	7	16	1	13292
	R.AQIAGYLYGVSPPDNPQVK.E	U	2		1009.0258	2016.0371	2016.0316	2.71	0	40	0.0059	1	16229
	R.AAV->M<-HDILDMMPEGIKQNK.A	U	1	Oxidation (M)	1079.0216	2156.0287	2156.0428	-6.55	1	(0)	54	4	17135
	R.AAVMHDILD->M<-MPEGIKQNK.A	U	1	Oxidation (M)	1079.0221	2156.0296	2156.0428	-6.10	1	(0)	55	7	17137
	R.AAV->M<-HDILD->M<-->M<-PEGIKQNK.A	U	1	3 Oxidation (M)	1095.0356	2188.0567	2188.0326	11.0	1	1	39	7	17327
tr|Q6NWZ1|Q6NWZ1_HUMAN	CKAP4	CKAP4 protein (Fragment) OS=Homo sapiens OX=9606 GN=CKAP4 PE=2 SV=1	67948	108	16(2)	10(2)	0.10	20%	Q6NWZ1_uniprot
	Peptide	Unique	Matches	Modification	Observed	Mr(expt)	Mr(calc)	ppm	Miss	Score	Expect	Rank	Query
	K.GLLDDLR.N	U	1		401.2287	800.4428	800.4392	4.47	0	8	23	8	366
	R.LALQALTEK.L	U	1		493.7998	985.5850	985.5808	4.28	0	17	1	1	2074
	R.TRSSTRSSTR.R	U	1		569.7982	1137.5818	1137.5850	-2.87	2	4	23	5	4300
	K.AVKQGESEVSR.I	U	2		397.2119	1188.6138	1188.6098	3.33	1	(13)	4.4	2	5319
	K.AVKQGESEVSR.I	U	5		595.3144	1188.6143	1188.6098	3.79	1	19	0.96	2	5321
	K.IETNENNLESAK.G	U	1		681.3310	1360.6474	1360.6470	0.32	0	7	13	1	8223
	R.SVGELPSTVESLQK.V	U	1		737.4011	1472.7877	1472.7722	10.5	0	12	5.3	1	9984
	R.ELVSLKQEQQAFK.E	U	1		774.4226	1546.8307	1546.8355	-3.11	1	1	49	2	11144
	R.ERDFTSLENTVEER.L	U	1		862.9099	1723.8051	1723.8013	2.24	1	25	0.18	1	13538
	R.STLQTMESDIYTEVR.E	U	1		886.9263	1771.8380	1771.8298	4.61	0	56	0.00015	1	14084
	R.LEGLGSSEADQDGLASTVR.S	U	1		952.9642	1903.9138	1903.9123	0.78	0	80	2.9e-006	1	15375
sp|Q9NVI7|ATD3A_HUMAN	ATAD3A	ATPase family AAA domain-containing protein 3A OS=Homo sapiens OX=9606 GN=ATAD3A PE=1 SV=2	71610	108	14(5)	9(4)	0.20	16%	Q9NVI7_uniprot
	Peptide	Unique	Matches	Modification	Observed	Mr(expt)	Mr(calc)	ppm	Miss	Score	Expect	Rank	Query
	R.ITVLEALR.H		2		457.7900	913.5655	913.5596	6.37	0	39	0.0059	1	1291
	K.LAQFDYGR.K		1		485.2456	968.4766	968.4716	5.18	0	11	3.4	1	1831
	R.LVR->M<-YFDK.Y		2	Oxidation (M)	544.2853	1086.5560	1086.5532	2.59	1	1	61	8	3393
	K.LFDWANTSR.R		1		555.2754	1108.5362	1108.5302	5.48	0	6	13	1	3764
	R.TAGTLFGEGFR.A		3		578.2965	1154.5785	1154.5720	5.57	0	38	0.017	1	4635
	K.RATEKISEDLR.A		1		659.3637	1316.7129	1316.7048	6.14	2	11	5.7	1	7437
	K.QQQLLNEENLR.K		2		692.8658	1383.7171	1383.7106	4.72	0	49	0.00081	1	8469
	R.VQDAVQQHQQKMCWLK.A		1		1014.0050	2025.9954	2025.9877	3.83	1	5	19	2	16300
	R.LLSRPQDALEGVVLSPSLEAR.V	U	1		750.7576	2249.2509	2249.2379	5.77	0	46	0.00055	1	17657
tr|A0A384N5Z8|A0A384N5Z8_HUMAN		Epididymis secretory sperm binding protein OS=Homo sapiens OX=9606 PE=2 SV=1	76216	106	15(3)	11(2)	0.23	15%	A0A384N5Z8_uniprot
	Peptide	Unique	Matches	Modification	Observed	Mr(expt)	Mr(calc)	ppm	Miss	Score	Expect	Rank	Query
	K.ANLSLLR.R	U	1		393.7466	785.4785	785.4759	3.36	0	13	3.5	2	248
	K.AELDDTPMR.G	U	1		524.2468	1046.4791	1046.4702	8.47	0	(0)	35	9	2882
	K.AELDDTP->M<-R.G	U	1	Oxidation (M)	532.2413	1062.4680	1062.4652	2.66	0	14	0.83	1	3168
	R.AVVIVDDRGR.S	U	1		550.3112	1098.6079	1098.6146	-6.08	1	1	37	2	3581
	R.REEEM->M<-IR.Q	U	2	Oxidation (M)	555.2507	1108.4868	1108.5005	-12.35	1	2	17	7	3752
	R.FATHAAALSVR.N	U	1		381.8815	1142.6226	1142.6196	2.58	0	(27)	0.37	1	4437
	R.FATHAAALSVR.N	U	1		572.3198	1142.6251	1142.6196	4.78	0	28	0.33	1	4439
	R.GGGGGRGGLHDFR.S	U	1		621.7997	1241.5848	1241.6014	-13.36	1	4	17	1	6086
	K.GIVEFASKPAAR.K	U	1		623.3518	1244.6891	1244.6877	1.10	0	32	0.039	1	6151
	K.AELDDTPMRGR.Q	U	1		630.8116	1259.6087	1259.5928	12.6	1	3	28	5	6392
	R.RREEE->M<-->M<-IR.Q	U	1	2 Oxidation (M)	641.3064	1280.5982	1280.5965	1.37	2	2	27	3	6778
	R.LFVGNLPADITEDEFKR.L	U	1		655.3451	1963.0134	1963.0051	4.26	1	53	0.0004	1	15873
	R.LFVGNLPADITEDEFKR.L	U	1		982.5208	1963.0269	1963.0051	11.1	1	(50)	0.00063	1	15875
	R.D->M<-R->M<-GGGGAMN->M<-GDPYGSGGQK.F	U	1	3 Oxidation (M)	1111.4497	2220.8849	2220.8657	8.64	1	5	1.2	1	17515
sp|Q9Y3I0|RTCB_HUMAN	RTCB	RNA-splicing ligase RtcB homolog OS=Homo sapiens OX=9606 GN=RTCB PE=1 SV=1	55688	106	21(6)	14(5)	0.41	31%	Q9Y3I0_uniprot
	Peptide	Unique	Matches	Modification	Observed	Mr(expt)	Mr(calc)	ppm	Miss	Score	Expect	Rank	Query
	K.LRPIAVIK.G	U	1		455.3180	908.6214	908.6171	4.70	0	18	0.016	1	1226
	K.LMFEELR.N	U	1		469.2468	936.4791	936.4739	5.60	0	11	5.9	2	1458
	R.SSMTFLTR.Q	U	1		471.7408	941.4671	941.4641	3.27	0	24	0.17	1	1502
	K.LADMGIAIR.V	U	5		480.2726	958.5305	958.5270	3.74	0	12	6.5	2	1693
	K.LAD->M<-GIAIR.V	U	1	Oxidation (M)	488.2696	974.5247	974.5219	2.88	0	(11)	6.5	9	1913
	R.GGGVGGFLPAMK.Q	U	2		545.7908	1089.5671	1089.5641	2.75	0	24	0.3	1	3464
	K.LVMEEAPESYK.N	U	1		648.3151	1294.6156	1294.6115	3.17	0	30	0.05	1	7016
	K.GQVCVMIHSGSR.G	U	1		665.8200	1329.6255	1329.6282	-2.05	0	4	37	9	7707
	K.GMAAAGNYAWVNR.S	U	1		690.8304	1379.6463	1379.6404	4.28	0	35	0.017	1	8356
	R.SYNDELQFLEK.I	U	1		693.3350	1384.6555	1384.6510	3.22	0	7	9.8	1	8484
	K.LADMGIAIRVASPK.L	U	1		721.4113	1440.8079	1440.8122	-2.98	1	3	25	1	9427
	K.QIGNVAALPGIVHR.S	U	1		482.2864	1443.8374	1443.8310	4.42	0	(33)	0.02	1	9492
	K.QIGNVAALPGIVHR.S	U	1		722.9285	1443.8425	1443.8310	7.95	0	52	0.00014	1	9493
	R.SS->M<-TFLTRQAFAK.V	U	1	Oxidation (M)	752.3838	1502.7530	1502.7551	-1.41	1	7	15	1	10509
	R.GLGHQVATDALVAMEK.A	U	1		820.4298	1638.8451	1638.8399	3.13	0	51	0.00058	1	12481
	R.TNLDESDVQPVKEQLAQAMFDHIPVGVGSK.G	U	1		1084.8807	3251.6204	3251.6133	2.20	1	0	61	3	20093
tr|A0A024RBS2|A0A024RBS2_HUMAN	RPLP0	60S acidic ribosomal protein P0 OS=Homo sapiens OX=9606 GN=RPLP0 PE=3 SV=1	34423	101	13(4)	9(4)	0.45	29%	A0A024RBS2_uniprot
	Peptide	Unique	Matches	Modification	Observed	Mr(expt)	Mr(calc)	ppm	Miss	Score	Expect	Rank	Query
	R.D->M<-LLANK.V		4	Oxidation (M)	410.7206	819.4266	819.4160	12.9	0	2	48	10	552
	R.GNVGFVFTK.E	U	2		484.7657	967.5169	967.5127	4.29	0	13	2.4	1	1825
	K.TSFFQALGITTK.I		1		657.3610	1312.7074	1312.7027	3.55	0	56	0.00015	1	7344
	K.AVVLMGKNT->M<-->M<-R.K	U	1	2 Oxidation (M)	691.8436	1381.6726	1381.6880	-11.15	1	6	27	9	8408
	R.GTIEILSDVQLIK.T		1		714.9229	1427.8311	1427.8235	5.33	0	43	0.0013	1	9191
	K.AVVLMGKNT->M<-->M<-RK.A	U	1	2 Oxidation (M)	755.8898	1509.7650	1509.7829	-11.89	2	4	28	3	10600
	R.GKAVVLMGKNTMMR.K	U	1		512.6152	1534.8237	1534.8146	5.93	2	2	35	5	10928
	R.VLALSVETDYTFPLAEK.V	U	1		948.5069	1894.9992	1894.9928	3.41	0	31	0.051	1	15312
	R.AGAIAPCEVTVPAQNTGLGPEK.T		1		1090.5582	2179.1019	2179.0943	3.48	0	31	0.047	1	17288
tr|A0A024R6C9|A0A024R6C9_HUMAN	DLST	Dihydrolipoyllysine-residue succinyltransferase component of 2-oxoglutarate dehydrogenase complex, mitochondrial OS=Homo sapiens OX=9606 GN=DLST PE=3 SV=1	49067	101	12(4)	7(1)	0.07	16%	A0A024R6C9_uniprot
	Peptide	Unique	Matches	Modification	Observed	Mr(expt)	Mr(calc)	ppm	Miss	Score	Expect	Rank	Query
	R.GLVVPVIR.N		4		426.7888	851.5630	851.5593	4.33	0	49	2.6e-005	1	843
	K.IKAAVEDPR.V	U	1		499.7867	997.5589	997.5556	3.26	1	5	14	5	2257
	K.LGFMSAFVK.A		1		500.2719	998.5292	998.5259	3.29	0	8	9.4	1	2277
	R.QRIAQRLK.E		1		506.8191	1011.6237	1011.6301	-6.29	2	0	23	5	2417
	M.LSRSRCVSR.A		1		560.8121	1119.6097	1119.5931	14.8	2	4	27	8	3966
	K.AKPAEAPAAAAPK.A		3		596.8356	1191.6566	1191.6611	-3.80	0	5	22	3	5373
	K.TPAFAESVTEGDVRWEK.A		1		961.4748	1920.9351	1920.9218	6.97	1	6	20	2	15526
tr|C9J3R0|C9J3R0_HUMAN	RCC1	Regulator of chromosome condensation (Fragment) OS=Homo sapiens OX=9606 GN=RCC1 PE=1 SV=9	28690	100	7(1)	6(1)	0.25	28%	C9J3R0_uniprot
	Peptide	Unique	Matches	Modification	Observed	Mr(expt)	Mr(calc)	ppm	Miss	Score	Expect	Rank	Query
	R.VPELFANR.G	U	1		473.2631	944.5117	944.5080	3.96	0	19	2	1	1542
	-.->M<-SPKRIAK.R	U	2	Oxidation (M)	473.7857	945.5568	945.5429	14.7	2	2	25	8	1557
	R.VFLWGSFR.H	U	1		506.2762	1010.5378	1010.5338	3.97	0	14	1.8	1	2396
	K.DNNGVIGLLEPMKK.S	U	1		764.4169	1526.8192	1526.8126	4.29	1	15	1.9	1	10757
	K.VVQVSAGDSHTAALTDDGR.V	U	1		949.9662	1897.9179	1897.9130	2.60	0	99	6.4e-009	1	15328
	R.DTSVEGSEMVPGKVELQEK.V	U	1		1031.5089	2061.0033	2060.9936	4.70	1	25	0.28	1	16490
sp|Q5D862|FILA2_HUMAN	FLG2	Filaggrin-2 OS=Homo sapiens OX=9606 GN=FLG2 PE=1 SV=1	249296	99	8(3)	7(3)	0.04	4%	Q5D862_uniprot
	Peptide	Unique	Matches	Modification	Observed	Mr(expt)	Mr(calc)	ppm	Miss	Score	Expect	Rank	Query
	R.SVVTVIDVFYK.Y	U	1		635.3602	1268.7059	1268.7017	3.35	0	69	6e-006	1	6546
	R.FSNSSSSNEFSK.C	U	1		660.7895	1319.5645	1319.5630	1.20	0	40	0.0021	1	7499
	K.QDGECGTLSKGELK.E	U	2		761.3715	1520.7284	1520.7141	9.40	1	8	11	2	10663
	R.LDFTEFLL->M<-IFK.L	U	1	Oxidation (M)	766.8964	1531.7782	1531.7996	-14.02	0	2	51	7	10888
	R.HSSWSEGEEHGYSSGHSR.G	U	1		672.6143	2014.8211	2014.8154	2.85	0	14	0.16	1	16213
	R.HQEEESETEEDEEDTPGHK.S	U	1		752.3025	2253.8856	2253.8781	3.33	0	38	0.00043	1	17688
	R.QSSYGQHGSGSSQSSGYGQYGSR.E	U	1		784.6645	2350.9716	2350.9799	-3.51	0	17	0.12	1	18076
tr|A0A024RCM3|A0A024RCM3_HUMAN	hCG_2005638	RNA helicase OS=Homo sapiens OX=9606 GN=hCG_2005638 PE=4 SV=1	49416	94	10(3)	9(3)	0.21	24%	A0A024RCM3_uniprot
	Peptide	Unique	Matches	Modification	Observed	Mr(expt)	Mr(calc)	ppm	Miss	Score	Expect	Rank	Query
	R.ILALARNK.S		1		449.7913	897.5680	897.5759	-8.89	1	8	3.6	4	1139
	R.ELAFQISK.E		1		468.2655	934.5164	934.5124	4.37	0	10	6.5	2	1434
	K.LKDNEKNR.K		1		508.7746	1015.5346	1015.5410	-6.33	2	9	17	4	2471
	R.ILVATNLFGR.G		2		552.3354	1102.6562	1102.6499	5.76	0	40	0.0026	1	3633
	K.HFILDECDK.M		1		588.7704	1175.5262	1175.5281	-1.60	0	1	23	4	5055
	R.DFLLKPELLR.A		1		622.3767	1242.7387	1242.7336	4.16	0	38	0.013	1	6117
	K.GSYVSIHSSGFR.D		1		648.8275	1295.6405	1295.6259	11.3	0	1	49	1	7026
	K.GLAITFVSDENDAK.I		1		740.3746	1478.7347	1478.7253	6.38	0	63	4.6e-005	1	10081
	R.->M<-TPHEKQV->M<-->M<-FSATLSKEIRPVCR.K		1	3 Oxidation (M)	975.4693	2923.3861	2923.4176	-10.80	2	3	30	5	19695
tr|A0A0S2Z4T1|A0A0S2Z4T1_HUMAN	MCM3	DNA helicase (Fragment) OS=Homo sapiens OX=9606 GN=MCM3 PE=2 SV=1	91551	94	17(3)	12(3)	0.15	16%	A0A0S2Z4T1_uniprot
	Peptide	Unique	Matches	Modification	Observed	Mr(expt)	Mr(calc)	ppm	Miss	Score	Expect	Rank	Query
	R.YVLCTAPR.A		1		490.2573	978.5000	978.4957	4.38	0	32	0.041	1	1964
	R.LIVNVNDLR.R	U	4		528.3098	1054.6049	1054.6135	-8.09	0	26	0.077	1	3024
	R.SKDIFDQLAK.S		1		582.8192	1163.6239	1163.6186	4.51	1	21	0.45	1	4808
	R.LIVNVNDLRR.K	U	1		606.3714	1210.7282	1210.7146	11.3	1	0	21	1	5710
	K.KEK->M<-VSAAFMK.K	U	1	Oxidation (M)	643.3380	1284.6615	1284.6570	3.49	2	(2)	46	3	6849
	R.LATAHAKAR->M<-SK.T		1	Oxidation (M)	650.8615	1299.7085	1299.7081	0.28	2	5	22	3	7116
	K.KEK->M<-VSAAF->M<-K.K	U	2	2 Oxidation (M)	651.3372	1300.6598	1300.6519	6.05	2	12	6.1	1	7131
	R.CSVLAAANPVYGR.Y		1		689.3547	1376.6948	1376.6871	5.63	0	33	0.034	1	8327
	K.TPMENIGLQDSLLSR.F		1		837.4331	1672.8517	1672.8454	3.75	0	79	1.1e-006	1	12932
	R.SVHYCPATKKTIER.R		1		845.4386	1688.8626	1688.8668	-2.46	2	1	54	3	13111
	R.LNARCSVLAAANPVYGR.Y		1		916.4705	1830.9264	1830.9523	-14.14	1	1	61	4	14704
	R.GSSGVGLTAAVTTDQETGER.R		1		968.4712	1934.9278	1934.9182	5.00	0	16	2.9	1	15654
	R.EAHAQSIGMNRLTESINR.D		1		1014.0050	2025.9954	2026.0014	-2.92	1	4	23	3	16300
tr|A0A1W2PPH1|A0A1W2PPH1_HUMAN	ME2	Malic enzyme OS=Homo sapiens OX=9606 GN=ME2 PE=1 SV=1	61810	88	7(2)	4(2)	0.11	9%	A0A1W2PPH1_uniprot
	Peptide	Unique	Matches	Modification	Observed	Mr(expt)	Mr(calc)	ppm	Miss	Score	Expect	Rank	Query
	R.LFTPDVIR.A	U	4		480.7819	959.5492	959.5440	5.36	0	30	0.055	1	1716
	K.ILFLGAGEGRK.A	U	1		580.8456	1159.6766	1159.6713	4.55	1	1	24	6	4746
	K.ALTSQLTDEELAQGR.L	U	1		816.4159	1630.8172	1630.8162	0.63	0	80	7.7e-007	1	12367
	R.HLHIKEKGKPL->M<-LNPR.T	U	1	Oxidation (M)	643.0359	1926.0858	1926.0985	-6.58	2	1	19	2	15563
tr|A0A1W2PNP0|A0A1W2PNP0_HUMAN	PIGT	GPI transamidase component PIG-T (Fragment) OS=Homo sapiens OX=9606 GN=PIGT PE=1 SV=1	66567	86	7(3)	7(3)	0.16	12%	A0A1W2PNP0_uniprot
	Peptide	Unique	Matches	Modification	Observed	Mr(expt)	Mr(calc)	ppm	Miss	Score	Expect	Rank	Query
	R.YAVLPR.E		1		359.7180	717.4214	717.4173	5.61	0	9	6.4	7	17
	K.VSIQFER.A	U	1		439.7383	877.4621	877.4658	-4.14	0	28	0.1	1	1021
	R.TFHIEEPR.T	U	1		514.7627	1027.5108	1027.5087	2.11	0	8	7.3	1	2663
	R.LYVHTLTITSK.G	U	1		638.3723	1274.7301	1274.7234	5.20	0	21	0.35	1	6676
	R.TLTEPCPLASESR.V	U	1		730.8585	1459.7024	1459.6977	3.21	0	36	0.017	1	9775
	K.GELSTLLYNTHPYR.A	U	1		832.4284	1662.8423	1662.8365	3.44	0	51	0.00075	1	12819
	R.AFPVLLLDTVPWYLR.L	U	1		902.0198	1802.0250	1802.0131	6.62	0	49	0.00027	1	14400
tr|A0A669KB53|A0A669KB53_HUMAN	STAT1	Signal transducer and activator of transcription OS=Homo sapiens OX=9606 GN=STAT1 PE=1 SV=1	91857	81	7(2)	5(2)	0.07	6%	A0A669KB53_uniprot
	Peptide	Unique	Matches	Modification	Observed	Mr(expt)	Mr(calc)	ppm	Miss	Score	Expect	Rank	Query
	R.EHETNGVAK.S		1		492.7419	983.4692	983.4672	2.03	0	3	19	8	2022
	K->.<-QKELDSKVR.N		1	Gln->pyro-Glu (N-term Q)	543.3034	1084.5923	1084.5877	4.25	2	4	26	3	3363
	K.ELSAVTFPDIIR.N		1		680.8793	1359.7440	1359.7398	3.07	0	73	6.6e-006	1	8212
	R.GLNVDQLNMLGEK.L		2		715.8708	1429.7270	1429.7235	2.47	0	37	0.014	1	9221
	R.GLNVDQLN->M<-LGEK.L		1	Oxidation (M)	723.8769	1445.7393	1445.7184	14.5	0	(4)	28	3	9527
	K.TLQNREHETNGVAK.S		1		798.9106	1595.8066	1595.8016	3.16	1	0	63	3	11862
tr|A0A0S2Z4Z9|A0A0S2Z4Z9_HUMAN	NONO	Non-POU domain containing octamer-binding isoform 1 (Fragment) OS=Homo sapiens OX=9606 GN=NONO PE=2 SV=1	54311	80	11(4)	9(4)	0.27	21%	A0A0S2Z4Z9_uniprot
	Peptide	Unique	Matches	Modification	Observed	Mr(expt)	Mr(calc)	ppm	Miss	Score	Expect	Rank	Query
	K.AGEVFIHK.D		1		450.7571	899.4997	899.4865	14.7	0	0	59	7	1153
	K.DKGFGFIR.L		1		470.2582	938.5018	938.4974	4.69	1	25	0.13	1	1472
	K.VELDNMPLR.G		1		543.7870	1085.5594	1085.5539	5.08	0	35	0.024	1	3376
	K.GIVEFSGKPAAR.K		2		616.3477	1230.6809	1230.6721	7.17	0	34	0.024	1	5891
	R.FACHSASLTVR.N	U	1		416.8788	1247.6144	1247.6081	5.07	0	33	0.035	1	6179
	R.AAPGAEFAPNKRR.R	U	1		692.8658	1383.7171	1383.7371	-14.43	2	8	11	3	8469
	R.KPGEKTFTQRSR.L		1		717.8952	1433.7758	1433.7739	1.36	2	10	8.4	1	9291
	R.MGQMAMGGA->M<-GINNR.G	U	1	Oxidation (M)	777.8408	1553.6671	1553.6571	6.44	0	2	8.4	1	11263
	R.MGQMA->M<-GGAMGINNR.G	U	1	Oxidation (M)	777.8415	1553.6685	1553.6571	7.38	0	(1)	10	1	11265
	R.FAQPGSFEYEYAMR.W		1		848.3779	1694.7413	1694.7399	0.85	0	45	0.00064	1	13180
sp|Q96AG4|LRC59_HUMAN	LRRC59	Leucine-rich repeat-containing protein 59 OS=Homo sapiens OX=9606 GN=LRRC59 PE=1 SV=1	35308	78	7(2)	6(2)	0.43	24%	Q96AG4_uniprot
	Peptide	Unique	Matches	Modification	Observed	Mr(expt)	Mr(calc)	ppm	Miss	Score	Expect	Rank	Query
	K.ATILDLSCNK.L	U	1		567.7969	1133.5792	1133.5750	3.67	0	23	0.37	1	4216
	K.LQQLPADFGR.L	U	2		572.8120	1143.6093	1143.6037	4.98	0	30	0.073	1	4463
	K.LVTLPVSFAQLK.N	U	1		658.4047	1314.7948	1314.7911	2.77	0	30	0.014	1	7399
	R.LVNLQHLDLLNNK.L	U	1		767.4475	1532.8805	1532.8674	8.49	0	59	2.6e-005	1	10909
	K.EANQAPKSKSGSRPR.K	U	1		806.9384	1611.8621	1611.8441	11.2	2	1	46	2	12062
	K.LTTLPSDFCGLTHLVK.L	U	1		901.4746	1800.9345	1800.9444	-5.49	0	5	23	1	14389
tr|M0R2Q4|M0R2Q4_HUMAN	FBL	rRNA 2'-O-methyltransferase fibrillarin (Fragment) OS=Homo sapiens OX=9606 GN=FBL PE=1 SV=1	29278	76	7(4)	7(4)	0.54	27%	M0R2Q4_uniprot
	Peptide	Unique	Matches	Modification	Observed	Mr(expt)	Mr(calc)	ppm	Miss	Score	Expect	Rank	Query
	M.KPGFSPR.G		1		394.7256	787.4366	787.4341	3.18	0	3	53	6	267
	-.->M<-KPGFSPR.G		1	Oxidation (M)	468.2487	934.4828	934.4695	14.2	0	1	65	7	1431
	R.GGRGGFGGGRGR.G		1		545.7908	1089.5671	1089.5540	12.0	2	4	33	10	3464
	R.TNIIPVIEDAR.H	U	1		620.8501	1239.6856	1239.6823	2.72	0	36	0.013	1	6068
	R.IVALNAHTFLR.N		1		627.8721	1253.7297	1253.7244	4.21	0	58	0.00011	1	6290
	R.VSISEGDDKIEYR.A		1		755.8786	1509.7426	1509.7311	7.66	1	31	0.048	1	10596
	K.LAAAILGGVDQIHIKPGAK.V		1		624.7104	1871.1093	1871.0992	5.40	0	23	0.044	1	15088
tr|A8KAH1|A8KAH1_HUMAN		L-serine-phosphatidylethanolamine phosphatidyltransferase OS=Homo sapiens OX=9606 PE=2 SV=1	56172	74	1(1)	1(1)	0.06	2%	A8KAH1_uniprot
	Peptide	Unique	Matches	Modification	Observed	Mr(expt)	Mr(calc)	ppm	Miss	Score	Expect	Rank	Query
	R.ILFIGGITAPTVR.Q	U	1		679.4162	1356.8178	1356.8129	3.63	0	74	6.4e-007	1	8164
tr|Q3LIE9|Q3LIE9_HUMAN	Nbla02942	Septin-7 OS=Homo sapiens OX=9606 GN=Nbla02942 PE=2 SV=1	49028	74	8(3)	5(2)	0.14	16%	Q3LIE9_uniprot
	Peptide	Unique	Matches	Modification	Observed	Mr(expt)	Mr(calc)	ppm	Miss	Score	Expect	Rank	Query
	K.VNIIPLIAK.A		4		490.8306	979.6466	979.6430	3.75	0	23	0.021	1	1990
	K.FEDYLNAESR.V		1		622.2827	1242.5509	1242.5517	-0.63	0	21	0.2	1	6101
	R.GFEFTLMVVGESGLGK.S		1		835.9309	1669.8473	1669.8386	5.21	0	2	71	1	12898
	K.SPLAQ->M<-EEERREHVAK.M		1	Oxidation (M)	642.6542	1924.9407	1924.9425	-0.92	2	4	32	3	15555
	K.NLEGYVGFANLPNQVYR.K	U	1		977.5012	1952.9879	1952.9744	6.88	0	73	2.7e-006	1	15799
sp|Q02413|DSG1_HUMAN	DSG1	Desmoglein-1 OS=Homo sapiens OX=9606 GN=DSG1 PE=1 SV=2	114702	73	11(1)	9(1)	0.03	12%	Q02413_uniprot
	Peptide	Unique	Matches	Modification	Observed	Mr(expt)	Mr(calc)	ppm	Miss	Score	Expect	Rank	Query
	R.EMQDLGGGER.M	U	1		546.2447	1090.4748	1090.4713	3.22	0	11	3.5	1	3469
	R.EQYGQYALAVR.G	U	1		649.3373	1296.6600	1296.6462	10.6	0	3	28	8	7044
	R.QEPSDSPMFIINR.N	U	1		767.3740	1532.7334	1532.7293	2.65	0	19	0.69	1	10900
	R.NKAEFHHSI->M<-SQYK.L	U	1	Oxidation (M)	868.4263	1734.8380	1734.8148	13.4	1	1	48	3	13659
	R.YV->M<-GNNPADLLAVDSR.T	U	1	Oxidation (M)	875.9289	1749.8432	1749.8356	4.38	0	73	3e-006	1	13825
	R.ALNSMGQDLERPLELR.V	U	1		921.4872	1840.9599	1840.9465	7.30	0	12	4.1	1	14811
	R.ALNS->M<-GQDLERPLELR.V	U	1	Oxidation (M)	929.4761	1856.9376	1856.9414	-2.06	0	(7)	14	1	14964
	R.ALNS->M<-GQDLERPLELR.V	U	1	Oxidation (M)	619.9919	1856.9540	1856.9414	6.78	0	(3)	38	1	14966
	K.IIRQEPSDSPMFIINR.N	U	1		958.5123	1915.0100	1914.9985	5.98	1	2	35	2	15486
	K.TSGMPEICQEYSGTLRR.N	U	1		992.9627	1983.9107	1983.9142	-1.76	1	8	5.8	1	16002
	R.ISGVGIDQPPYGIFVINQKTGEINITSIVDR.E	U	1		1115.2521	3342.7344	3342.7824	-14.34	1	2	29	1	20193
sp|Q9NVP1|DDX18_HUMAN	DDX18	ATP-dependent RNA helicase DDX18 OS=Homo sapiens OX=9606 GN=DDX18 PE=1 SV=2	75702	73	14(2)	13(2)	0.14	18%	Q9NVP1_uniprot
	Peptide	Unique	Matches	Modification	Observed	Mr(expt)	Mr(calc)	ppm	Miss	Score	Expect	Rank	Query
	R.GGGGGFGYQKTK.K	U	1		578.7918	1155.5691	1155.5673	1.54	1	8	9.1	1	4659
	R.ELAMQTFGVLK.E	U	1		618.8378	1235.6611	1235.6584	2.20	0	35	0.021	1	6001
	M.SHLP->M<-KLLRK.K	U	1	Oxidation (M)	619.8829	1237.7513	1237.7329	14.9	2	4	3.6	1	6046
	R.K->M<-VNDAEPDTK.K	U	1	Oxidation (M)	632.2988	1262.5831	1262.5813	1.47	1	0	40	7	6451
	R.QTMLFSATQTR.K		1		642.3275	1282.6405	1282.6340	5.06	0	28	0.095	1	6816
	K.KEPLYVGVDDDK.A		1		689.3469	1376.6792	1376.6824	-2.32	1	7	13	2	8326
	K.LGNGINIIVATPGR.L	U	1		697.9105	1393.8065	1393.8041	1.69	0	19	0.25	1	8621
	K.RK->M<-VNDAEPDTK.K	U	1	Oxidation (M)	473.9049	1418.6928	1418.6824	7.37	2	0	55	3	9040
	R.RQTMLFSATQTR.K		1		720.3729	1438.7313	1438.7351	-2.63	1	(7)	17	1	9373
	R.RQTMLFSATQTR.K		1		480.5879	1438.7418	1438.7351	4.70	1	17	1.3	1	9375
	K.TLAFLIPAVELIVK.L	U	1		763.9846	1525.9547	1525.9483	4.16	0	52	1.1e-005	1	10744
	K.KLMVFFSSCMSVK.Y		1		782.3869	1562.7592	1562.7659	-4.27	1	3	31	5	11416
	R.RQT->M<-LFSATQTRK.V		1	Oxidation (M)	792.4263	1582.8380	1582.8250	8.24	2	6	16	2	11680
	R.LLDH->M<-QNTPGFMYK.N	U	1	Oxidation (M)	855.9072	1709.7998	1709.7905	5.41	0	1	2.1e+002	8	13372
tr|B2RDW1|B2RDW1_HUMAN	HEL112	40S ribosomal protein S27a OS=Homo sapiens OX=9606 GN=HEL112 PE=2 SV=1	18296	71	20(3)	9(2)	0.66	44%	B2RDW1_uniprot
	Peptide	Unique	Matches	Modification	Observed	Mr(expt)	Mr(calc)	ppm	Miss	Score	Expect	Rank	Query
	-.MQIFVK.T		2		383.2209	764.4273	764.4255	2.37	0	19	0.7	1	177
	K.LAVLKYYK.V	U	1		499.3078	996.6011	996.6008	0.34	1	1	13	8	2246
	K.VDENGKISR.L	U	1		509.2655	1016.5165	1016.5251	-8.41	1	11	5.7	3	2482
	R.TLSDYNIQK.E		1		541.2838	1080.5531	1080.5451	7.36	0	21	0.58	1	3286
	-.->M<-QIFVKTLTGK.T		1	Oxidation (M)	641.3748	1280.7351	1280.7162	14.7	1	6	15	2	6789
	K.VDENGKISRLR.R	U	2		643.8581	1285.7016	1285.7102	-6.68	2	13	3.7	4	6874
	K.IQDKEGIPPDQQR.L		6		762.3951	1522.7756	1522.7740	1.08	1	26	0.17	1	10695
	K.IQDKEGIPPDQQR.L		1		508.5997	1522.7773	1522.7740	2.18	1	(9)	9.4	1	10696
	K.TITLEVEPSDTIENVK.A		3		894.4716	1786.9287	1786.9200	4.85	0	42	0.0049	1	14222
	K.TITLEVEPSDTIENVKAK.I		1		994.0349	1986.0551	1986.0521	1.55	1	(12)	4.1	1	16020
	K.TITLEVEPSDTIENVKAK.I		1		663.0264	1986.0573	1986.0521	2.62	1	31	0.045	1	16021
sp|Q8NFW8|NEUA_HUMAN	CMAS	N-acylneuraminate cytidylyltransferase OS=Homo sapiens OX=9606 GN=CMAS PE=1 SV=2	49033	69	8(3)	7(3)	0.22	16%	Q8NFW8_uniprot
	Peptide	Unique	Matches	Modification	Observed	Mr(expt)	Mr(calc)	ppm	Miss	Score	Expect	Rank	Query
	K.MAYYEMR.A	U	1		482.2090	962.4034	962.3990	4.61	0	13	0.84	1	1760
	K.DAIGISLLKK.S	U	1		529.3362	1056.6578	1056.6543	3.35	1	8	3	1	3072
	K.LAVVDEWRK.E	U	2		558.3154	1114.6162	1114.6135	2.43	1	40	0.0095	1	3876
	R.EVTEPLNLNPAK.R	U	1		662.8522	1323.6899	1323.7034	-10.19	0	7	35	4	7599
	R.EEGYDSVFSVVR.R	U	1		693.8313	1385.6480	1385.6463	1.25	0	40	0.0039	1	8498
	K.EVAYLGNEVSDEECLKR.V	U	1		1005.9769	2009.9392	2009.9364	1.39	1	16	0.98	1	16168
	K.VAEMIREEGYDSVFSVVR.R	U	1		696.0150	2085.0232	2085.0201	1.50	1	34	0.025	1	16684
tr|B3KW79|B3KW79_HUMAN		Carboxypeptidase OS=Homo sapiens OX=9606 PE=2 SV=1	54423	68	10(3)	6(3)	0.34	15%	B3KW79_uniprot
	Peptide	Unique	Matches	Modification	Observed	Mr(expt)	Mr(calc)	ppm	Miss	Score	Expect	Rank	Query
	K.FLSLPEVR.Q		4		480.7809	959.5473	959.5440	3.40	0	39	0.0087	1	1713
	K.SDSEVAGYIR.Q		1		548.7675	1095.5204	1095.5196	0.67	0	38	0.0067	1	3545
	R->.<-QVGDFHQVIIR.G	U	1	Gln->pyro-Glu (N-term Q)	647.8437	1293.6728	1293.6830	-7.86	0	17	1.7	1	6992
	R.QVGDFHQVIIR.G	U	1		656.3658	1310.7170	1310.7095	5.70	0	(2)	90	6	7324
	R.GGGHILPYDQPLR.A		1		711.8805	1421.7464	1421.7415	3.43	0	27	0.12	1	9100
	K.NNDFYVTGESYAGK.Y		1		782.8505	1563.6864	1563.6841	1.42	0	36	0.005	1	11421
	K.GDSGQPLFLTPYIEAGK.I		1		896.9524	1791.8902	1791.9043	-7.86	0	2	46	7	14270
tr|B3LEU8|B3LEU8_HUMAN	TMEM214	TMEM214 protein (Fragment) OS=Homo sapiens OX=9606 GN=TMEM214 PE=2 SV=1	76247	68	9(1)	7(1)	0.04	11%	B3LEU8_uniprot
	Peptide	Unique	Matches	Modification	Observed	Mr(expt)	Mr(calc)	ppm	Miss	Score	Expect	Rank	Query
	K.LTNQELLR.K		2		493.7826	985.5507	985.5556	-5.00	0	6	20	4	2065
	R.ALGEANGVWK.Y	U	1		522.7769	1043.5393	1043.5400	-0.66	0	1	54	5	2815
	R.RALGEANGVWK.Y	U	1		600.8348	1199.6551	1199.6411	11.7	1	5	23	2	5501
	K.KVATPPNQNQK.Q	U	2		612.8363	1223.6580	1223.6622	-3.41	1	6	13	1	5800
	R.RPGVGAGAGGRGGGR.N	U	1		641.3468	1280.6790	1280.6810	-1.55	1	2	87	3	6785
	K.SLSPFAITYLDR.L		1		691.8734	1381.7323	1381.7242	5.87	0	68	9.3e-006	1	8418
	K.ELLSSLTECLTVDPLSASVWR.Q	U	1		1188.5975	2375.1805	2375.2043	-10.00	0	5	19	5	18184
tr|K7EMW4|K7EMW4_HUMAN	NCLN	Nicalin OS=Homo sapiens OX=9606 GN=NCLN PE=1 SV=1	54953	67	6(1)	4(1)	0.06	9%	K7EMW4_uniprot
	Peptide	Unique	Matches	Modification	Observed	Mr(expt)	Mr(calc)	ppm	Miss	Score	Expect	Rank	Query
	-.->M<-AAEVLSRR.C	U	2	Oxidation (M)	524.7849	1047.5551	1047.5495	5.41	1	17	1.4	1	2907
	R.A->M<-AAVPQDVVR.Q	U	1	Oxidation (M)	586.8139	1171.6132	1171.6019	9.65	0	9	7.3	3	4975
	R.SSI->M<-DVRSRVDSK.T	U	2	Oxidation (M)	748.3859	1494.7573	1494.7460	7.54	2	5	29	9	10352
	R.ELETVAAHQFPEVR.F		1		813.4188	1624.8230	1624.8209	1.27	0	67	1.4e-005	1	12268
sp|O94906|PRP6_HUMAN	PRPF6	Pre-mRNA-processing factor 6 OS=Homo sapiens OX=9606 GN=PRPF6 PE=1 SV=1	107656	67	17(2)	14(2)	0.09	14%	O94906_uniprot
	Peptide	Unique	Matches	Modification	Observed	Mr(expt)	Mr(calc)	ppm	Miss	Score	Expect	Rank	Query
	K.AVVAQAVR.H	U	2		407.2523	812.4901	812.4868	4.08	0	7	6.5	10	468
	R.ESLEALLQR.A	U	1		529.7975	1057.5804	1057.5767	3.49	0	17	1.7	2	3077
	R.LVAGRIKNTF.-	U	1		559.8357	1117.6569	1117.6608	-3.42	2	0	30	7	3919
	K.LEWVQDNIR.A	U	1		586.8074	1171.6003	1171.5986	1.49	0	55	0.00022	1	4969
	K.LTPVPDSFFAK.H	U	1		407.8841	1220.6304	1220.6441	-11.29	0	2	45	7	5788
	R.KALEHVPNSVR.L	U	2		625.3535	1248.6925	1248.6938	-1.09	1	1	34	8	6211
	K.LESENDEYER.A	U	1		642.2737	1282.5329	1282.5313	1.27	0	38	0.0017	1	6813
	K.AREWFHRTVK.I	U	1		665.3721	1328.7296	1328.7102	14.6	2	5	61	5	7695
	K.IGQARNTLMDMR.L	U	1		703.3575	1404.7005	1404.6966	2.82	1	0	62	5	8793
	R.AVIGIGIEEEDRK.H	U	1		714.8940	1427.7735	1427.7620	8.09	1	26	0.2	1	9186
	R.GATGFTTRSDIGPAR.D	U	1		753.8973	1505.7801	1505.7587	14.3	1	1	9e+002	10	10545
	R.KIGQARNTL->M<-DMR.L	U	1	Oxidation (M)	775.4070	1548.7995	1548.7864	8.45	2	2	49	8	11183
	R.KIGQARNTL->M<-D->M<-R.L	U	1	2 Oxidation (M)	783.4077	1564.8009	1564.7814	12.5	2	(1)	86	5	11433
	K.LESENDEYERARR.L	U	1		833.9044	1665.7943	1665.7706	14.2	2	0	60	1	12849
	R.MERPKIQQQFSDLK.R	U	1		874.4634	1746.9123	1746.9087	2.10	1	5	23	10	13808
sp|P35251|RFC1_HUMAN	RFC1	Replication factor C subunit 1 OS=Homo sapiens OX=9606 GN=RFC1 PE=1 SV=4	128688	66	20(2)	14(2)	0.05	12%	P35251_uniprot
	Peptide	Unique	Matches	Modification	Observed	Mr(expt)	Mr(calc)	ppm	Miss	Score	Expect	Rank	Query
	K.LAI->M<-KR.K		4	Oxidation (M)	374.2298	746.4450	746.4473	-3.03	1	17	0.83	3	88
	K->.<-QSKYESSK.E		1	Gln->pyro-Glu (N-term Q)	470.2257	938.4369	938.4345	2.58	1	3	16	5	1470
	R.SNKK->M<-VASK.R		1	Oxidation (M)	504.7737	1007.5329	1007.5433	-10.39	2	5	19	8	2361
	R.YGGKVTGNVSK.K		1		555.3026	1108.5905	1108.5877	2.59	1	3	30	6	3774
	K.YEIAVETEMK.K		1		606.7926	1211.5706	1211.5744	-3.06	0	0	44	10	5720
	K.VKAAFTRAYNK.E	U	1		634.8652	1267.7159	1267.7037	9.65	2	3	19	2	6537
	K.IPIICMCNDR.N	U	1		646.3062	1290.5979	1290.5883	7.44	0	1	32	9	6923
	R.TVNMDYLSLLR.D	U	1		662.8524	1323.6902	1323.6857	3.41	0	50	0.0016	1	7600
	K.GAMMSIAFKEGLK.I	U	2		691.8664	1381.7182	1381.7097	6.14	1	14	2.7	2	8416
	K.ESVSPEDSEKKR.T		2		695.8474	1389.6803	1389.6736	4.83	2	4	30	4	8557
	R.IVQDLALHMSLR.T	U	1		698.3947	1394.7749	1394.7704	3.21	0	38	0.0079	1	8629
	R.IVQDLALH->M<-SLR.T	U	1	Oxidation (M)	706.3950	1410.7755	1410.7653	7.22	0	(0)	51	9	8891
	R.VEQIKGAM->M<-SIAFK.E	U	1	Oxidation (M)	784.9144	1567.8142	1567.8102	2.55	1	9	9.8	2	11479
	K.SSKPSKPEKDKEPR.K	U	1		806.9384	1611.8621	1611.8580	2.58	2	0	60	4	12062
	K.SSADKIGEVSSPKASSK.L		1		839.4488	1676.8830	1676.8581	14.9	2	4	1e+002	10	13001
tr|B2R858|B2R858_HUMAN		RNA helicase OS=Homo sapiens OX=9606 PE=2 SV=1	53582	66	16(2)	8(2)	0.20	19%	B2R858_uniprot
	Peptide	Unique	Matches	Modification	Observed	Mr(expt)	Mr(calc)	ppm	Miss	Score	Expect	Rank	Query
	K.TLKLPPK.D	U	1		398.7694	795.5243	795.5218	3.10	1	2	6.2	10	326
	R.VFHDFR.N	U	1		410.7100	819.4054	819.4028	3.22	0	22	0.48	1	542
	M.GLSSQNGQLR.G	U	8		530.2754	1058.5362	1058.5469	-10.04	0	16	1.8	2	3089
	R.NLVCTDLFTR.G	U	1		619.8154	1237.6163	1237.6125	3.06	0	23	0.34	1	6037
	K.GVTQYYAYVTER.Q	U	2		725.3563	1448.6981	1448.6936	3.11	0	42	0.004	1	9575
	R.QILLYSATFPLSVQK.F	U	1		854.4904	1706.9662	1706.9607	3.21	0	45	0.00084	1	13341
	K.VMATTGGTNLRDDIMR.L	U	1		875.9373	1749.8600	1749.8502	5.59	1	14	2.9	1	13826
	K.SLYVAEYHSEPVEDEKP.-	U	1		996.4694	1990.9242	1990.9160	4.12	0	6	13	3	16050
sp|P40222|TXLNA_HUMAN	TXLNA	Alpha-taxilin OS=Homo sapiens OX=9606 GN=TXLNA PE=1 SV=3	62195	66	10(1)	6(1)	0.05	10%	P40222_uniprot
	Peptide	Unique	Matches	Modification	Observed	Mr(expt)	Mr(calc)	ppm	Miss	Score	Expect	Rank	Query
	K.NGAAKQSNPK.S	U	3		507.7743	1013.5340	1013.5254	8.48	1	9	7.7	1	2429
	K.KNGAAKQSNPK.S	U	1		571.8189	1141.6233	1141.6203	2.57	2	3	37	3	4405
	K.KLIEQYELR.E	U	1		596.3387	1190.6628	1190.6659	-2.58	1	1	1.2e+002	3	5347
	R.ALQTERNDLNK.R	U	2		651.3349	1300.6552	1300.6735	-14.03	1	9	14	6	7128
	R.RPEGPGAQAPSSPR.V	U	1		469.5772	1405.7099	1405.7062	2.62	0	66	1.6e-005	1	8805
	R.RPEGPGAQAPSSPR.V	U	1		703.8622	1405.7099	1405.7062	2.65	0	(18)	1.1	1	8806
	K.SSEVFTTFKQEMEK.M	U	1		845.9109	1689.8072	1689.7920	9.03	1	7	13	2	13122
tr|A0A024R4F1|A0A024R4F1_HUMAN	HEL-S-17	2-phospho-D-glycerate hydro-lyase OS=Homo sapiens OX=9606 GN=HEL-S-17 PE=2 SV=1	47481	66	2(2)	1(1)	0.07	1%	A0A024R4F1_uniprot
	Peptide	Unique	Matches	Modification	Observed	Mr(expt)	Mr(calc)	ppm	Miss	Score	Expect	Rank	Query
	K.YNQLLR.I	U	2		403.7308	805.4470	805.4446	3.03	0	48	0.00099	1	410
tr|A0A140VK29|A0A140VK29_HUMAN		Testicular secretory protein Li 29 OS=Homo sapiens OX=9606 PE=2 SV=1	61808	66	6(2)	5(2)	0.11	10%	A0A140VK29_uniprot
	Peptide	Unique	Matches	Modification	Observed	Mr(expt)	Mr(calc)	ppm	Miss	Score	Expect	Rank	Query
	R.FLYIWPNAR.I	U	1		590.3202	1178.6258	1178.6236	1.85	0	12	3.8	1	5125
	K.MVAAVACAQVPK.I	U	1		622.8296	1243.6446	1243.6417	2.36	0	36	0.02	1	6130
	K.AFYGDTLVTGFAR.I	U	2		709.3608	1416.7071	1416.7038	2.36	0	49	0.00073	1	8988
	K.DGAK->M<-VAAVACAQVPK.I	U	1	Oxidation (M)	544.6071	1630.7995	1630.8171	-10.77	1	2	45	4	12364
	K.AATGEEVSAEDLGGADLHCRK.S	U	1		1093.5005	2184.9864	2185.0069	-9.39	1	3	20	2	17312
tr|B2R856|B2R856_HUMAN		Acyl-coenzyme A oxidase OS=Homo sapiens OX=9606 PE=2 SV=1	78249	65	6(2)	6(2)	0.09	12%	B2R856_uniprot
	Peptide	Unique	Matches	Modification	Observed	Mr(expt)	Mr(calc)	ppm	Miss	Score	Expect	Rank	Query
	K.FWVGNMGK.T	U	1		469.7329	937.4513	937.4480	3.54	0	9	15	2	1463
	R.FGASLGSLSSGR.V	U	1		569.7982	1137.5818	1137.5778	3.46	0	35	0.019	1	4300
	K.SLFLDLVELQR.G	U	1		666.8839	1331.7531	1331.7449	6.20	0	56	8.2e-005	1	7763
	K.SVDFLDAYPGILDQK.F	U	1		840.9318	1679.8491	1679.8407	5.02	0	30	0.082	1	13032
	R.DPKTLLP->M<-PGV->M<-VGDIGK.K	U	1	2 Oxidation (M)	634.0084	1899.0034	1898.9846	9.93	1	2	52	2	15338
	R.TTAHYDPATEEFIIHSPDFEAAK.F	U	1		864.0723	2589.1950	2589.2023	-2.84	0	20	1.1	1	18946
sp|Q86YV0|RASL3_HUMAN	RASAL3	RAS protein activator like-3 OS=Homo sapiens OX=9606 GN=RASAL3 PE=1 SV=2	112741	63	10(1)	7(1)	0.06	9%	Q86YV0_uniprot
	Peptide	Unique	Matches	Modification	Observed	Mr(expt)	Mr(calc)	ppm	Miss	Score	Expect	Rank	Query
	R.AGPGQLFWAER.F	U	1		616.3171	1230.6197	1230.6145	4.21	0	25	0.21	1	5883
	R.RVLSAPPKESR.T	U	1		620.3623	1238.7100	1238.7095	0.45	2	7	6.5	4	6059
	R.VALALEELDAPR.A	U	1		648.8647	1295.7148	1295.7085	4.90	0	63	2.1e-005	1	7031
	K.LAELQCEVAALR.E	U	1		686.8597	1371.7049	1371.7180	-9.53	0	5	24	2	8282
	R.WFPLLGAPAGAALR.A	U	4		480.6117	1438.8132	1438.8085	3.24	0	7	6.9	1	9400
	K.EELAAA->M<-VRVLRATGR.A	U	1	Oxidation (M)	586.9933	1757.9582	1757.9570	0.69	2	5	28	2	13924
	R.ALSHQEP->M<-VSTQPAPR.S	U	1	Oxidation (M)	882.9469	1763.8792	1763.8625	9.52	0	0	72	8	13985
sp|P11182|ODB2_HUMAN	DBT	Lipoamide acyltransferase component of branched-chain alpha-keto acid dehydrogenase complex, mitochondrial OS=Homo sapiens OX=9606 GN=DBT PE=1 SV=3	53852	63	12(2)	9(2)	0.19	22%	P11182_uniprot
	Peptide	Unique	Matches	Modification	Observed	Mr(expt)	Mr(calc)	ppm	Miss	Score	Expect	Rank	Query
	K.LSEVVGSGK.D	U	1		438.2427	874.4709	874.4760	-5.87	0	6	24	8	985
	R.VIDGATMSR.F	U	1		475.2433	948.4720	948.4699	2.22	0	19	1.2	1	1585
	K.LSDIGEGIR.E	U	3		480.2629	958.5113	958.5083	3.11	0	14	3.6	1	1689
	K.LSFMPFFLK.A	U	1		565.3118	1128.6091	1128.6042	4.37	0	32	0.053	1	4119
	K.AMVKT->M<-SAALK.I	U	2	Oxidation (M)	583.8215	1165.6284	1165.6199	7.31	1	5	17	6	4855
	K.LREELKPIAFAR.G	U	1		721.9277	1441.8409	1441.8405	0.29	1	20	0.26	2	9440
	K.SYLENPAFMLLDLK.-	U	1		827.4357	1652.8569	1652.8483	5.18	0	56	0.00018	1	12688
	K.NVQICSIFDIATELNR.L	U	1		946.9813	1891.9480	1891.9462	0.94	0	2	51	5	15287
[truncated: 1,503 more rows]

## Sheet: Supplementary Data 9B
Supplementary Data 9B rs2280381 sequence binding proteins identified by DAPA following MS
Accession	Gene Name	Description	Mass	Score	Matches	Sequences	emPAI	Coverage
tr|A0A024R1N1|A0A024R1N1_HUMAN	MYH9	Myosin, heavy polypeptide 9, non-muscle, isoform CRA_a OS=Homo sapiens OX=9606 GN=MYH9 PE=3 SV=1	227646	14643	502(362)	116(96)	12.31	58%	A0A024R1N1_uniprot
	Peptide	Unique	Matches	Modification	Observed	Mr(expt)	Mr(calc)	ppm	Miss	Score	Expect	Rank	Query
	K.ASITALEAK.I		2		452.2638	902.5131	902.5073	6.52	0	35	0.024	1	1090
	K.ADEWL->M<-K.N		1	Oxidation (M)	454.7152	907.4158	907.4109	5.37	0	15	1.5	1	1131
	K.FVSELWK.D		5		454.7498	907.4850	907.4803	5.09	0	35	0.015	1	1132
	K.DLEGLSQR.H		2		459.2403	916.4661	916.4614	5.14	0	37	0.015	1	1209
	R.VVFQEFR.Q		8		462.7538	923.4930	923.4865	7.04	0	47	0.00083	1	1244
	K.LVWVPSDK.S		3		472.2697	942.5249	942.5175	7.91	0	27	0.16	1	1444
	K->.<-QACVL->M<-IK.A		1	Gln->pyro-Glu (N-term Q); Oxidation (M)	481.2492	960.4839	960.4773	6.94	0	(6)	20	2	1629
	K.QACVLMIK.A		2		481.7649	961.5152	961.5089	6.60	0	(14)	3.2	1	1639
	R.NWQWWR.L		3		488.2364	974.4582	974.4511	7.24	0	17	1.1	1	1763
	K.QACVL->M<-IK.A		1	Oxidation (M)	489.7627	977.5109	977.5038	7.27	0	22	0.54	2	1793
	R.GDLPFVVPR.R		1		500.2879	998.5612	998.5549	6.27	0	34	0.021	1	2017
	R.CNGVLEGIR.I		1		509.2628	1016.5110	1016.5073	3.60	0	23	0.38	1	2200
	R.INKALDKTK.R		1		515.8123	1029.6100	1029.6182	-8.00	2	5	11	8	2348
	K.VKPLLQVSR.Q		1		520.3376	1038.6606	1038.6550	5.46	0	17	0.13	1	2463
	K.ASTRLKQLK.R		1		522.8221	1043.6296	1043.6451	-14.84	2	5	8.8	8	2516
	R.LEVNLQAMK.A		3		523.2926	1044.5706	1044.5637	6.62	0	45	0.0027	1	2524
	R.ALEEAMEQK.A		1		524.7546	1047.4946	1047.4906	3.81	0	31	0.038	1	2550
	R.LEVNLQA->M<-K.A		1	Oxidation (M)	531.2907	1060.5667	1060.5587	7.63	0	(36)	0.018	1	2698
	R.ALEEA->M<-EQK.A		1	Oxidation (M)	532.7522	1063.4898	1063.4855	4.06	0	(4)	19	4	2714
	K.KLVWVPSDK.S		1		357.8803	1070.6190	1070.6124	6.15	1	(19)	0.89	1	2781
	K.KLVWVPSDK.S		2		536.3171	1070.6197	1070.6124	6.82	1	40	0.007	1	2782
	K.FDQLLAEEK.T		6		546.7880	1091.5614	1091.5499	10.5	0	29	0.11	1	3055
	R.KQRSMAVAAR.K		1		559.3106	1116.6065	1116.6186	-10.76	2	1	59	6	3380
	R.RGDLPFVVPR.R		3		385.8951	1154.6636	1154.6560	6.54	1	(53)	0.00016	1	3892
	R.RGDLPFVVPR.R		5		578.3394	1154.6643	1154.6560	7.15	1	57	7e-005	1	3895
	R.TEMEDLMSSK.D		1		585.7590	1169.5034	1169.4944	7.69	0	(25)	0.039	1	4091
	R.TEMEDL->M<-SSK.D		1	Oxidation (M)	593.7546	1185.4947	1185.4893	4.56	0	42	0.00074	1	4316
	K.ALELDSNLYR.I		7		597.3155	1192.6164	1192.6088	6.43	0	53	0.00042	1	4399
	R.ALEQQVEEMK.T		4		602.8021	1203.5897	1203.5805	7.63	0	(42)	0.0044	1	4520
	K.TDLLLEPYNK.Y		6		603.3286	1204.6427	1204.6339	7.26	0	48	0.0013	1	4559
	R.ALEQQVEE->M<-K.T		2	Oxidation (M)	610.7952	1219.5759	1219.5754	0.40	0	45	0.0019	1	4718
	K.KFDQLLAEEK.T		1		610.8347	1219.6548	1219.6448	8.16	1	72	4.3e-006	1	4724
	R.AGVLAHLEEER.D		5		612.3264	1222.6381	1222.6306	6.20	0	60	7e-005	1	4759
	R.AGVLAHLEEER.D		3		408.5536	1222.6389	1222.6306	6.77	0	(43)	0.0037	1	4762
	R.EQLEEEEEAK.H		1		617.2819	1232.5493	1232.5408	6.90	0	5	7.8	2	4861
	K->.<-QVEDEKNSFR.E		1	Gln->pyro-Glu (N-term Q)	617.7909	1233.5672	1233.5626	3.77	1	50	0.00045	1	4893
	R.EMEAELEDER.K		1		625.7678	1249.5211	1249.5132	6.31	0	(39)	0.0013	1	5121
	K.KEEELQAALAR.V		2		629.3468	1256.6790	1256.6724	5.28	1	62	5.3e-005	1	5245
	K.KEEELQAALAR.V		1		419.9003	1256.6791	1256.6724	5.30	1	(51)	0.00061	1	5246
	K.LQE->M<-EGTVKSK.Y		1	Oxidation (M)	633.3261	1264.6377	1264.6333	3.47	1	1	59	6	5354
	R.E->M<-EAELEDER.K		1	Oxidation (M)	633.7642	1265.5139	1265.5081	4.56	0	48	0.00012	1	5370
	K.RDLGEELEALK.T		1		636.8448	1271.6750	1271.6721	2.31	1	4	28	4	5463
	R.YEILTPNSIPK.G		2		637.8578	1273.7011	1273.6918	7.36	0	32	0.037	1	5492
	K.VKLQE->M<-EGTVK.S		1	Oxidation (M)	639.3399	1276.6652	1276.6697	-3.47	1	1	52	3	5526
	K.VEAQLQELQVK.F		2		642.8664	1283.7182	1283.7085	7.58	0	38	0.0079	1	5614
	K.ADFCIIHYAGK.V		2		432.2148	1293.6227	1293.6176	3.95	0	(13)	2.7	1	5729
	K.ADFCIIHYAGK.V		4		647.8190	1293.6235	1293.6176	4.58	0	19	0.81	1	5730
	K.EQADFAIEALAK.A		3		653.3426	1304.6706	1304.6612	7.23	0	64	2.9e-005	1	5854
	R->.<-QLEEAEEEAQR.A		1	Gln->pyro-Glu (N-term Q)	657.7987	1313.5829	1313.5735	7.13	0	(28)	0.044	1	5920
	K.LDPHLVLDQLR.C		4		440.2572	1317.7498	1317.7405	7.05	0	34	0.016	1	5990
	K.LDPHLVLDQLR.C		5		659.8824	1317.7502	1317.7405	7.40	0	(33)	0.017	1	5992
	R.QLEEAEEEAQR.A		3		666.3107	1330.6068	1330.6000	5.07	0	56	0.0001	1	6127
	K.HEAMITDLEER.L		1		672.3203	1342.6261	1342.6187	5.50	0	45	0.0012	1	6271
	K.DVLLQVDDERR.N		2		679.3614	1356.7083	1356.6997	6.35	1	37	0.018	1	6455
	K.DVLLQVDDERR.N		1		453.2440	1356.7101	1356.6997	7.67	1	(23)	0.45	1	6458
	K.HEA->M<-ITDLEER.L		1	Oxidation (M)	680.3191	1358.6236	1358.6136	7.38	0	(42)	0.0023	1	6475
	R.EMEAELEDERK.Q		1		460.2117	1377.6134	1377.6082	3.78	1	45	0.0011	1	6694
	K->.<-QIATLHAQVADMK.K		1	Gln->pyro-Glu (N-term Q)	704.8693	1407.7240	1407.7180	4.22	0	(38)	0.01	1	7125
	K.KVEAQLQELQVK.F		3		706.9136	1411.8127	1411.8035	6.57	1	88	5.1e-008	1	7178
	K.KVEAQLQELQVK.F		1		471.6118	1411.8135	1411.8035	7.08	1	(39)	0.0035	1	7180
	K->.<-QIATLHAQVAD->M<-K.K		3	Gln->pyro-Glu (N-term Q); Oxidation (M)	712.8695	1423.7243	1423.7130	8.00	0	(47)	0.0012	1	7334
	K.QIATLHAQVADMK.K		1		713.3837	1424.7528	1424.7446	5.77	0	(49)	0.00074	1	7347
	K.QIATLHAQVAD->M<-K.K		1	Oxidation (M)	721.3781	1440.7417	1440.7395	1.51	0	58	0.0002	1	7538
	K.QIATLHAQVAD->M<-K.K		1	Oxidation (M)	481.2549	1440.7428	1440.7395	2.31	0	(31)	0.051	1	7539
	K.LKDVLLQVDDER.R		2		721.9006	1441.7867	1441.7776	6.28	1	84	2.5e-007	1	7546
	K.LKDVLLQVDDER.R		2		481.6045	1441.7916	1441.7776	9.71	1	(36)	0.013	1	7549
	K.VIQYLAYVASSHK.S		4		739.9082	1477.8018	1477.7929	6.06	0	77	1.2e-006	1	8083
	K.VIQYLAYVASSHK.S		3		493.6086	1477.8040	1477.7929	7.52	0	(54)	0.00022	1	8086
	R.VISGVLQLGNIVFK.K		2		743.9576	1485.9006	1485.8919	5.86	0	72	4.5e-007	1	8206
	R.VISGVLQLGNIVFK.K		1		496.3077	1485.9012	1485.8919	6.26	0	(51)	6.3e-005	1	8207
	K.RQLEEAEEEAQR.A		2		496.5774	1486.7104	1486.7011	6.25	1	(58)	9.9e-005	1	8214
	K.RQLEEAEEEAQR.A		1		744.3629	1486.7113	1486.7011	6.83	1	77	1.1e-006	1	8215
	K.IAQLEEQLDNETK.E		10		765.8921	1529.7696	1529.7573	8.07	0	70	9.4e-006	1	8853
	K.DKADFCIIHYAGK.V		1		769.3798	1536.7451	1536.7395	3.64	1	63	3.3e-005	1	8969
	R.KKVEAQLQELQVK.F		1		770.9597	1539.9049	1539.8984	4.21	2	97	4.3e-009	1	9022
	R.KKVEAQLQELQVK.F		1		514.3098	1539.9074	1539.8984	5.85	2	(29)	0.026	1	9023
	R->.<-QRYEILTPNSIPK.G		1	Gln->pyro-Glu (N-term Q)	771.4245	1540.8344	1540.8249	6.18	1	(34)	0.022	1	9030
	R.EDQSILCTGESGAGK.T		2		776.3544	1550.6943	1550.6882	3.91	0	57	0.00015	1	9175
	K.ITDVIIGFQACCR.G		1		776.8878	1551.7611	1551.7538	4.71	0	44	0.0024	1	9202
	K->.<-QIATLHAQVAD->M<-KK.K		1	Gln->pyro-Glu (N-term Q); Oxidation (M)	776.9157	1551.8169	1551.8079	5.77	1	48	0.0012	1	9211
	K->.<-QIATLHAQVAD->M<-KK.K		1	Gln->pyro-Glu (N-term Q); Oxidation (M)	518.2803	1551.8192	1551.8079	7.25	1	(25)	0.22	1	9212
	R.QRYEILTPNSIPK.G		1		779.9381	1557.8617	1557.8515	6.56	1	38	0.0086	1	9291
	R.QRYEILTPNSIPK.G		1		520.2946	1557.8619	1557.8515	6.67	1	(20)	0.55	1	9292
	R.ELEDATETADAMNR.E		2		783.3439	1564.6732	1564.6675	3.65	0	(61)	1.2e-005	1	9392
	K.VSHLLGINVTDFTR.G		2		786.4360	1570.8574	1570.8468	6.77	0	(61)	4.8e-005	1	9480
	K.VSHLLGINVTDFTR.G		5		524.6267	1570.8583	1570.8468	7.35	0	61	4.7e-005	1	9481
	K.AGKLDPHLVLDQLR.C		1		787.9605	1573.9065	1573.8940	7.91	1	0	16	3	9528
	R.ELEDATETADA->M<-NR.E		4	Oxidation (M)	791.3414	1580.6683	1580.6624	3.74	0	67	2.8e-006	1	9609
	K.NKHEAMITDLEER.L		1		793.3890	1584.7634	1584.7566	4.32	1	(45)	0.0016	1	9670
	K.NKHEAMITDLEER.L		1		529.2629	1584.7670	1584.7566	6.58	1	(52)	0.00033	1	9671
	K.LKDVLLQVDDERR.N		1		400.4797	1597.8896	1597.8788	6.80	2	(30)	0.045	1	9894
	K.LKDVLLQVDDERR.N		2		533.6378	1597.8915	1597.8788	7.95	2	51	0.00037	1	9896
	K.LKDVLLQVDDERR.N		1		799.9570	1597.8995	1597.8788	13.0	2	(21)	0.37	1	9899
	K.NKHEA->M<-ITDLEER.L		1	Oxidation (M)	801.3846	1600.7547	1600.7515	2.03	1	(53)	0.00026	1	9921
	K.NKHEA->M<-ITDLEER.L		1	Oxidation (M)	534.5928	1600.7567	1600.7515	3.24	1	75	1.5e-006	1	9922
	R.VISGVLQLGNIVFKK.E		1		808.0069	1613.9992	1613.9869	7.67	1	(17)	0.078	1	10111
	R.VISGVLQLGNIVFKK.E		1		539.0073	1614.0001	1613.9869	8.22	1	28	0.0051	1	10112
	R.IMGIPEEEQMGLLR.V		1		808.4167	1614.8189	1614.8109	4.98	0	47	0.0017	1	10123
	K->.<-QELEEICHDLEAR.V		1	Gln->pyro-Glu (N-term Q)	812.8723	1623.7299	1623.7199	6.21	0	88	4.3e-007	1	10239
	R.IMGIPEEEQ->M<-GLLR.V		1	Oxidation (M)	816.4164	1630.8183	1630.8058	7.66	0	(42)	0.0049	1	10344
	R.I->M<-GIPEEEQMGLLR.V		1	Oxidation (M)	816.4166	1630.8187	1630.8058	7.90	0	(26)	0.2	1	10345
	K.QELEEICHDLEAR.V		2		821.3872	1640.7599	1640.7464	8.21	0	(77)	8.8e-007	1	10536
	R.I->M<-GIPEEEQ->M<-GLLR.V		9	2 Oxidation (M)	824.4126	1646.8106	1646.8008	6.01	0	(46)	0.0025	1	10594
	R.IAEFTTNLTEEEEK.S		6		827.4007	1652.7868	1652.7781	5.31	0	101	4.1e-009	1	10688
	K.ALSLARALEEAMEQK.A		1		830.4283	1658.8420	1658.8661	-14.52	1	8	14	1	10761
	K.NFINNPLAQADWAAK.K		3		836.9319	1671.8492	1671.8369	7.38	0	89	1.1e-007	1	10942
	R.TEMEDLMSSKDDVGK.S		1		842.8794	1683.7442	1683.7331	6.59	1	(18)	0.38	1	11107
	R.TEMEDL->M<-SSKDDVGK.S		1	Oxidation (M)	850.8740	1699.7335	1699.7281	3.19	1	93	5.8e-009	1	11286
	R.TEMEDL->M<-SSKDDVGK.S		1	Oxidation (M)	567.5861	1699.7365	1699.7281	4.99	1	(46)	0.00031	1	11287
	R->.<-QLLQANPILEAFGNAK.T		5	Gln->pyro-Glu (N-term Q)	855.4703	1708.9261	1708.9148	6.63	0	(56)	0.00013	1	11425
	K->.<-QTLENERGELANEVK.V		2	Gln->pyro-Glu (N-term Q)	856.9316	1711.8487	1711.8377	6.46	1	(36)	0.019	1	11464
	R.TE->M<-EDL->M<-SSKDDVGK.S		1	2 Oxidation (M)	858.8718	1715.7290	1715.7230	3.50	1	(28)	0.019	1	11516
	R.TE->M<-EDL->M<-SSKDDVGK.S		1	2 Oxidation (M)	572.9183	1715.7330	1715.7230	5.83	1	(43)	0.00067	1	11517
	R.QLLQANPILEAFGNAK.T		1		576.3248	1725.9527	1725.9413	6.57	0	(53)	0.0002	1	11664
	R.QLLQANPILEAFGNAK.T		3		863.9847	1725.9548	1725.9413	7.81	0	83	1.9e-007	1	11666
	K.NLPIYSEEIVEMYK.G		1		864.4429	1726.8712	1726.8487	13.0	0	(42)	0.0044	1	11685
	K.QTLENERGELANEVK.V		2		865.4414	1728.8683	1728.8642	2.35	1	61	6.8e-005	1	11708
	K.QTLENERGELANEVK.V		2		577.2986	1728.8741	1728.8642	5.74	1	(29)	0.12	1	11709
	R->.<-QEEE->M<-->M<-AKEEELVK.V		1	Gln->pyro-Glu (N-term Q); 2 Oxidation (M)	869.3856	1736.7566	1736.7484	4.69	1	59	2.4e-005	1	11815
	R.QEEEM->M<-AKEEELVK.V		1	Oxidation (M)	869.8870	1737.7595	1737.7800	-11.83	1	(23)	0.13	1	11826
	K.NLPIYSEEIVE->M<-YK.G		1	Oxidation (M)	581.9589	1742.8548	1742.8436	6.37	0	(21)	0.98	1	11891
	K.NLPIYSEEIVE->M<-YK.G		5	Oxidation (M)	872.4354	1742.8562	1742.8436	7.19	0	89	1.6e-007	1	11895
	R.QEEE->M<-->M<-AKEEELVK.V		1	2 Oxidation (M)	877.8962	1753.7778	1753.7750	1.62	1	(48)	0.0026	1	12031
	R.QEEE->M<-->M<-AKEEELVK.V		1	2 Oxidation (M)	585.6004	1753.7794	1753.7750	2.51	1	(25)	0.52	1	12032
	K.LEEEQIILEDQNCK.L		3		880.9260	1759.8375	1759.8298	4.39	0	67	1.1e-005	1	12101
	R.LTEMETLQSQL->M<-AEK.L		5	Oxidation (M)	884.4326	1766.8506	1766.8430	4.28	0	(60)	6.1e-005	1	12184
	R.LTE->M<-ETLQSQLMAEK.L		1	Oxidation (M)	884.4357	1766.8569	1766.8430	7.87	0	(46)	0.0017	1	12186
	K.KQELEEICHDLEAR.V		2		885.4329	1768.8512	1768.8414	5.55	1	107	1.2e-009	1	12215
	K.KQELEEICHDLEAR.V		2		590.6255	1768.8548	1768.8414	7.61	1	(71)	5e-006	1	12217
	R.LTE->M<-ETLQSQL->M<-AEK.L		10	2 Oxidation (M)	892.4316	1782.8486	1782.8379	5.99	0	70	5.1e-006	1	12392
	K.HSQAVEELAEQLEQTK.R		6		920.4632	1838.9118	1838.9010	5.91	0	97	1.3e-008	1	13170
	K.HSQAVEELAEQLEQTK.R		4		613.9784	1838.9135	1838.9010	6.82	0	(65)	2.3e-005	1	13172
	K.K->M<-EDSVGCLETAEEVK.R		1	Oxidation (M)	920.9208	1839.8270	1839.8230	2.17	1	98	4.3e-009	1	13182
	R.EQLEEEEEAKHNLEK.Q		1		927.9426	1853.8706	1853.8642	3.43	1	74	4.5e-006	1	13332
	R.EQLEEEEEAKHNLEK.Q		1		618.9644	1853.8714	1853.8642	3.89	1	(52)	0.00063	1	13333
	R.EQLEEEEEAKHNLEK.Q		1		464.4753	1853.8723	1853.8642	4.33	1	(41)	0.0089	1	13334
	K.->M<-EDSVGCLETAEEVKR.K		1	Oxidation (M)	934.9267	1867.8388	1867.8292	5.19	1	98	4.4e-009	1	13469
	K.->M<-EDSVGCLETAEEVKR.K		1	Oxidation (M)	623.6206	1867.8400	1867.8292	5.80	1	(49)	0.00037	1	13470
	R.IAEFTTNLTEEEEKSK.S		1		934.9658	1867.9170	1867.9051	6.38	1	87	2.1e-007	1	13480
	R.IAEFTTNLTEEEEKSK.S		1		623.6468	1867.9187	1867.9051	7.31	1	(56)	0.00028	1	13481
	K.ANLQIDQINTDLNLER.S		5		935.4935	1868.9725	1868.9592	7.14	0	105	2.1e-009	1	13504
	K.ANLQIDQINTDLNLER.S		1		623.9993	1868.9762	1868.9592	9.09	0	(19)	0.89	1	13505
	K.KLEEEQIILEDQNCK.L		1		630.3196	1887.9371	1887.9247	6.54	1	(48)	0.0013	1	13711
	K.KLEEEQIILEDQNCK.L		4		944.9763	1887.9380	1887.9247	7.00	1	111	6.9e-010	1	13712
	K.TELEDTLDSTAAQQELR.S		3		960.4685	1918.9225	1918.9120	5.48	0	105	2e-009	1	14058
	K.AKQTLENERGELANEVK.V		1		643.6681	1927.9826	1927.9963	-7.07	2	0	87	2	14183
	R.HE->M<-PPHIYAITDTAYR.S		3	Oxidation (M)	965.9662	1929.9179	1929.9043	7.07	0	73	2.2e-005	1	14213
	R.HE->M<-PPHIYAITDTAYR.S		5	Oxidation (M)	644.3135	1929.9186	1929.9043	7.41	0	(60)	0.00046	1	14214
	K.LQVELDNVTGLLSQSDSK.S		1		649.3445	1945.0118	1945.0004	5.86	0	(73)	3.6e-006	1	14393
	K.LQVELDNVTGLLSQSDSK.S		4		973.5158	1945.0169	1945.0004	8.51	0	110	7e-010	1	14396
	R.LQQELDDLLVDLDHQR.Q		4		975.5043	1948.9941	1948.9854	4.46	0	124	2.4e-011	1	14451
	R.LQQELDDLLVDLDHQR.Q		7		650.6738	1948.9997	1948.9854	7.31	0	(86)	1.7e-007	1	14457
	K.TQLEELEDELQATEDAK.L		4		981.4681	1960.9216	1960.9113	5.27	0	97	8.2e-009	1	14562
	K.LQRELEDATETADAMNR.E		2		981.9607	1961.9068	1961.9112	-2.24	1	6	91	1	14615
	K.LQRELEDATETADAMNR.E		1		654.9769	1961.9088	1961.9112	-1.24	1	(1)	2.7e+002	2	14660
	K.LQRELEDATETADA->M<-NR.E		1	Oxidation (M)	660.3052	1977.8939	1977.9061	-6.19	1	(4)	1.2e+002	2	14963
	K.KMEDSVGCLETAEEVKR.K		1		660.9882	1979.9428	1979.9292	6.89	2	(18)	1.5	1	15021
	K.HSQAVEELAEQLEQTKR.V		2		998.5126	1995.0107	1995.0021	4.32	1	96	1.6e-008	1	15219
	K.HSQAVEELAEQLEQTKR.V		1		499.7604	1995.0124	1995.0021	5.18	1	(60)	7.1e-005	1	15220
	K.HSQAVEELAEQLEQTKR.V		5		666.0119	1995.0139	1995.0021	5.91	1	(76)	1.5e-006	1	15223
	R.TFHIFYYLLSGAGEHLK.T		1		499.7674	1995.0405	1995.0254	7.56	0	26	0.17	1	15227
	K.K->M<-EDSVGCLETAEEVKR.K		1	Oxidation (M)	666.3196	1995.9371	1995.9241	6.50	2	64	1.8e-005	1	15238
	K.KANLQIDQINTDLNLER.S		2		999.5409	1997.0673	1997.0541	6.62	1	120	4.9e-011	1	15251
	K.KANLQIDQINTDLNLER.S		2		666.6970	1997.0692	1997.0541	7.57	1	(32)	0.031	1	15253
	R.ELESQISELQEDLESER.A		1		1017.4804	2032.9461	2032.9436	1.24	0	62	2.1e-005	1	15576
	R.IIGLDQVAG->M<-SETALPGAFK.T		1	Oxidation (M)	678.6879	2033.0418	2033.0503	-4.20	0	(0)	1e+002	1	15631
	R.IIGLDQVAG->M<-SETALPGAFK.T		2	Oxidation (M)	1017.5360	2033.0573	2033.0503	3.46	0	62	5.7e-005	1	15637
	K.SMEAEMIQLQEELAAAER.A		1		1024.9929	2047.9713	2047.9554	7.77	0	(102)	3e-009	1	15800
	K.SMEAEMIQLQEELAAAER.A		1		683.6647	2047.9724	2047.9554	8.30	0	(67)	1.1e-005	1	15801
	K.S->M<-EAEMIQLQEELAAAER.A		1	Oxidation (M)	1032.9797	2063.9449	2063.9503	-2.60	0	(101)	2.8e-009	1	15959
	R->.<-QAQQERDELADEIANSSGK.G		4	Gln->pyro-Glu (N-term Q)	1036.4828	2070.9510	2070.9454	2.73	1	124	1.6e-011	1	16064
	R->.<-QAQQERDELADEIANSSGK.G		2	Gln->pyro-Glu (N-term Q)	691.3261	2070.9563	2070.9454	5.29	1	(68)	7.1e-006	1	16067
	K.S->M<-EAE->M<-IQLQEELAAAER.A		2	2 Oxidation (M)	1040.9861	2079.9576	2079.9452	5.96	0	105	1.4e-009	1	16126
	R.QAQQERDELADEIANSSGK.G		4		1044.9982	2087.9818	2087.9719	4.73	1	(83)	2.2e-007	1	16218
	R.QAQQERDELADEIANSSGK.G		4		697.0026	2087.9859	2087.9719	6.68	1	(46)	0.0012	1	16221
	K.N->M<-DPLNDNIATLLHQSSDK.F		4	Oxidation (M)	714.6804	2141.0193	2141.0059	6.25	0	94	5.9e-008	1	16681
	K.N->M<-DPLNDNIATLLHQSSDK.F		1	Oxidation (M)	1071.5171	2141.0196	2141.0059	6.42	0	(64)	5.1e-005	1	16682
	K.VEDMAELTCLNEASVLHNLK.E		1		1143.5619	2285.1092	2285.1031	2.67	0	(104)	6.7e-009	1	17735
	K.VEDMAELTCLNEASVLHNLK.E		1		762.7113	2285.1121	2285.1031	3.91	0	106	4.5e-009	1	17737
	K.VED->M<-AELTCLNEASVLHNLK.E		1	Oxidation (M)	1151.5623	2301.1100	2301.0981	5.18	0	(102)	4e-009	1	17833
	K.VED->M<-AELTCLNEASVLHNLK.E		3	Oxidation (M)	768.0465	2301.1177	2301.0981	8.54	0	(88)	9.4e-008	1	17835
	R.KGAGDGSDEEVDGKADGAEAKPAE.-		1		768.3492	2302.0257	2302.0197	2.63	2	30	0.026	1	17842
	K.IRELESQISELQEDLESER.A		2		1152.0757	2302.1368	2302.1288	3.49	1	117	1.6e-010	1	17843
	K.IRELESQISELQEDLESER.A		2		768.3882	2302.1429	2302.1288	6.13	1	(91)	6e-008	1	17847
	R.S->M<-->M<-QDREDQSILCTGESGAGK.T		1	2 Oxidation (M)	778.0034	2330.9884	2330.9777	4.60	1	60	1.1e-005	1	18051
	R.S->M<-->M<-QDREDQSILCTGESGAGK.T		1	2 Oxidation (M)	1166.5020	2330.9893	2330.9777	4.99	1	(36)	0.0027	1	18052
	K.MQQNIQELEEQLEEEESAR.Q		2		1167.0376	2332.0606	2332.0488	5.07	0	136	8.6e-013	1	18070
	K.MQQNIQELEEQLEEEESAR.Q		2		778.3629	2332.0669	2332.0488	7.77	0	(47)	0.00072	1	18072
	K.->M<-QQNIQELEEQLEEEESAR.Q		3	Oxidation (M)	1175.0342	2348.0538	2348.0437	4.29	0	(118)	5.2e-011	1	18140
	K.->M<-QQNIQELEEQLEEEESAR.Q		3	Oxidation (M)	783.6937	2348.0592	2348.0437	6.57	0	(47)	0.00069	1	18144
	R.INFDVNGYIVGANIETYLLEK.S		1		1193.1299	2384.2452	2384.2263	7.91	0	93	3.2e-008	1	18291
	K.KMQQNIQELEEQLEEEESAR.Q		2		821.0605	2460.1596	2460.1438	6.45	1	71	4.4e-006	1	18572
	K.LQQLFNHTMFILEQEEYQR.E		1		1234.1167	2466.2188	2466.2002	7.58	0	(93)	3.1e-008	1	18595
	R.IAQLEEELEEEQGNTELINDR.L		6		1236.5968	2471.1790	2471.1663	5.16	0	177	2.8e-016	1	18617
	R.IAQLEEELEEEQGNTELINDR.L		3		824.7346	2471.1820	2471.1663	6.37	0	(74)	5.3e-006	1	18619
	K.LQQLFNHT->M<-FILEQEEYQR.E		2	Oxidation (M)	1242.1115	2482.2083	2482.1951	5.35	0	95	2e-008	1	18672
	K.LQQLFNHT->M<-FILEQEEYQR.E		3	Oxidation (M)	828.4118	2482.2136	2482.1951	7.45	0	(91)	4.5e-008	1	18675
	K.LEGDSTDLSDQIAELQAQIAELK.M		2		1244.1351	2486.2557	2486.2388	6.82	0	136	1.5e-012	1	18703
	K.LEGDSTDLSDQIAELQAQIAELK.M		1		829.7602	2486.2587	2486.2388	8.04	0	(41)	0.0055	1	18704
	K.DFSALESQLQDTQELLQEENR.Q		9		1247.0924	2492.1703	2492.1667	1.45	0	120	5.4e-011	1	18719
	K.DFSALESQLQDTQELLQEENR.Q		4		831.7362	2492.1868	2492.1667	8.08	0	(79)	7.3e-007	1	18728
	K.LQLQEQLQAETELCAEAEELR.A		16		1251.1182	2500.2218	2500.2115	4.12	0	132	8.4e-012	1	18755
	K.LQLQEQLQAETELCAEAEELR.A		13		834.4166	2500.2281	2500.2115	6.64	0	(83)	2.6e-007	1	18762
	R.KLEGDSTDLSDQIAELQAQIAELK.M		1		1308.1807	2614.3468	2614.3337	4.99	1	155	2.1e-014	1	19239
	R.KLEGDSTDLSDQIAELQAQIAELK.M		3		872.4591	2614.3555	2614.3337	8.34	1	(92)	4e-008	1	19244
	K.SGFEPASLKEEVGEEAIVELVENGK.K		1		887.4537	2659.3394	2659.3228	6.23	1	41	0.0041	1	19358
	R.RKLEGDSTDLSDQIAELQAQIAELK.M		1		693.6210	2770.4548	2770.4348	7.21	2	(37)	0.016	1	19698
	R.RKLEGDSTDLSDQIAELQAQIAELK.M		1		924.4924	2770.4553	2770.4348	7.39	2	44	0.0032	1	19699
	K.SGFEPASLKEEVGEEAIVELVENGKK.V		1		697.8654	2787.4326	2787.4178	5.31	2	37	0.01	1	19756
	K.SGFEPASLKEEVGEEAIVELVENGKK.V		1		930.1566	2787.4479	2787.4178	10.8	2	(19)	0.57	1	19759
	R.DLGEELEALKTELEDTLDSTAAQQELR.S		1		1509.2463	3016.4781	3016.4724	1.90	1	131	6e-012	1	20358
	R.DLGEELEALKTELEDTLDSTAAQQELR.S		12		1006.5045	3016.4916	3016.4724	6.36	1	(118)	1.4e-010	1	20361
	K.N->M<-DPLNDNIATLLHQSSDKFVSELWK.D		1	Oxidation (M)	758.6305	3030.4929	3030.4757	5.67	1	(24)	0.42	1	20402
	K.N->M<-DPLNDNIATLLHQSSDKFVSELWK.D		1	Oxidation (M)	1011.1733	3030.4980	3030.4757	7.38	1	42	0.007	1	20403
	R.FLSNGHVTIPGQQDKD->M<-FQET->M<-EA->M<-R.I		1	3 Oxidation (M)	765.3533	3057.3840	3057.3631	6.84	1	35	0.0098	1	20437
	R.ALEQQVEEMKTQLEELEDELQATEDAK.L		1		1049.8428	3146.5065	3146.4812	8.03	1	(86)	9.6e-008	1	20573
	R.ALEQQVEE->M<-KTQLEELEDELQATEDAK.L		1	Oxidation (M)	1055.1732	3162.4978	3162.4761	6.86	1	114	2e-010	1	20589
sp|P78527|PRKDC_HUMAN	PRKDC	DNA-dependent protein kinase catalytic subunit OS=Homo sapiens OX=9606 GN=PRKDC PE=1 SV=3	473749	8384	430(258)	190(130)	2.57	52%	P78527_uniprot
	Peptide	Unique	Matches	Modification	Observed	Mr(expt)	Mr(calc)	ppm	Miss	Score	Expect	Rank	Query
	K.->M<-LKALK.L	U	1	Oxidation (M)	360.2285	718.4423	718.4411	1.74	1	8	3.7	6	30
	K.NILAFR.D	U	4		367.2243	732.4340	732.4282	7.93	0	25	0.11	3	75
	R.WVELAK.L	U	1		373.2179	744.4213	744.4170	5.78	0	20	1.5	1	109
	K.VPADLLK.R	U	2		378.2393	754.4641	754.4589	6.91	0	24	0.07	1	146
	R.AFLGELK.T		2		389.2315	776.4484	776.4432	6.68	0	24	0.18	1	234
	K.APGLGAFR.R	U	5		394.7270	787.4394	787.4341	6.81	0	45	0.0034	1	300
	K.IGELFSK.F		1		397.2283	792.4420	792.4381	4.93	0	33	0.053	1	326
	K.ELSIAIR.G		3		401.2476	800.4806	800.4756	6.24	0	29	0.11	1	358
	K.LLSITVR.N		1		401.2661	800.5176	800.5120	7.03	0	40	0.0024	1	361
	R.IAGFDER.V	U	3		404.2050	806.3955	806.3923	4.01	0	37	0.012	1	396
	R.LPPDVLR.W	U	6		405.2502	808.4859	808.4807	6.41	0	39	0.0021	1	408
	K.KHVSLNK.A	U	1		413.2492	824.4838	824.4868	-3.65	1	6	5.2	7	492
	K.VFLALAAK.G		2		416.7709	831.5272	831.5218	6.47	0	52	4.8e-005	1	549
	K.FIQTFGK.E	U	1		420.7364	839.4583	839.4541	5.00	0	25	0.17	1	579
	R.TFPVLLR.L		6		423.2683	844.5220	844.5171	5.84	0	21	0.21	1	635
	K.FKTLSEK.N	U	1		426.7425	851.4705	851.4752	-5.52	1	6	7.4	6	684
	R.SPNLWLK.D	U	2		429.2508	856.4871	856.4807	7.50	0	15	2.3	1	710
	K.LSL->M<-YAR.K	U	1	Oxidation (M)	435.2338	868.4530	868.4476	6.22	0	34	0.02	1	814
	R.VTVMASLR.R	U	1		438.7549	875.4952	875.4899	6.10	0	38	0.0088	1	879
	R.LLNFLMK.H	U	1		439.7646	877.5146	877.5095	5.82	0	50	0.00082	1	900
	R.LLQIIER.Y	U	6		442.7849	883.5553	883.5491	7.01	0	57	4.5e-005	1	945
	K.DWSNDVR.A	U	1		446.2022	890.3899	890.3882	1.82	0	28	0.027	1	972
	R.DLPSW->M<-K.F	U	1	Oxidation (M)	446.7178	891.4210	891.4160	5.56	0	4	24	8	983
	K.AAYLSDPR.A	U	1		446.7315	891.4483	891.4450	3.75	0	30	0.17	1	984
	R.VTV->M<-ASLR.R	U	1	Oxidation (M)	446.7516	891.4887	891.4848	4.38	0	(28)	0.12	1	987
	K.TQMTSAVR.E		1		447.2245	892.4344	892.4436	-10.40	0	5	22	7	988
	R.LLNFL->M<-K.H	U	3	Oxidation (M)	447.7623	893.5101	893.5044	6.34	0	(38)	0.0046	1	997
	K.SYVAWDR.E		1		448.7164	895.4183	895.4188	-0.56	0	12	2.1	1	1018
	K.SIELFYK.F	U	2		450.2494	898.4842	898.4800	4.64	0	28	0.069	1	1048
	K.SFPPLADR.F	U	4		451.7460	901.4774	901.4658	12.9	0	12	13	3	1076
	K.LLQDFNR.F	U	1		453.2484	904.4823	904.4767	6.21	0	35	0.026	1	1103
	K.EPSFDWK.N		4		454.7146	907.4146	907.4076	7.73	0	19	0.46	1	1129
	K.DFVQV->M<-R.H	U	1	Oxidation (M)	455.7288	909.4430	909.4379	5.63	0	22	0.31	1	1147
	K.VIAGLYQR.A	U	4		460.2740	918.5335	918.5287	5.29	0	34	0.027	1	1224
	K.YFEGVSPK.S		1		463.7378	925.4610	925.4545	6.96	0	50	0.00043	1	1260
	R.WPVAGQIR.A	U	1		463.7672	925.5199	925.5134	7.01	0	11	3.6	1	1262
	K.DYVDLFR.H		3		464.2356	926.4567	926.4498	7.47	0	13	2.1	1	1266
	K.MAVLALLAK.I	U	2		465.2996	928.5846	928.5779	7.15	0	(45)	0.00058	1	1301
	R.YAVPSAGLR.L		3		467.2644	932.5143	932.5080	6.82	0	34	0.022	1	1329
	K.TLVECWK.D	U	1		468.2394	934.4643	934.4582	6.45	0	25	0.26	1	1347
	R.LSFAVPFR.E		4		468.7716	935.5286	935.5229	6.11	0	46	0.00088	1	1365
	K.->M<-AVLALLAK.I	U	3	Oxidation (M)	473.2968	944.5791	944.5728	6.59	0	48	0.00046	1	1482
	R.LLPAELPAK.R	U	2		476.3007	950.5868	950.5800	7.15	0	31	0.008	1	1529
	R.LLEEALLR.L	U	3		478.7951	955.5756	955.5702	5.65	0	66	9e-006	1	1584
	R.MYAALGDPK.A	U	2		483.2445	964.4745	964.4688	5.96	0	27	0.14	1	1659
	K.SLNSIEFR.E		1		483.2598	964.5050	964.4978	7.54	0	37	0.011	1	1661
	K.LPVLAGCLK.G		1		485.7944	969.5742	969.5681	6.26	0	17	0.92	1	1719
	K.IPALDLLIK.L		3		498.3319	994.6493	994.6426	6.66	0	54	8.9e-006	1	1988
	K.ILDVMYSR.L	U	2		498.7655	995.5165	995.5110	5.55	0	33	0.025	1	1993
	K.DILETHLR.E	U	2		498.7806	995.5465	995.5400	6.60	0	36	0.01	1	1996
	K.LSL->M<-YARK.G	U	2	Oxidation (M)	499.2740	996.5335	996.5426	-9.15	1	8	9.3	4	1999
	R.EIFNFVLK.A		3		505.2924	1008.5702	1008.5644	5.77	0	16	0.94	1	2111
	K.ILDV->M<-YSR.L	U	2	Oxidation (M)	506.7644	1011.5143	1011.5059	8.31	0	(27)	0.098	1	2141
	K.FVPLLPGNR.S	U	4		506.8028	1011.5910	1011.5865	4.45	0	29	0.035	1	2143
	R.LLNTWTNR.Y	U	1		509.2810	1016.5475	1016.5403	7.04	0	38	0.014	1	2206
	K.IAPYSVEIK.N		2		510.2961	1018.5777	1018.5699	7.66	0	18	0.97	1	2229
	K.DCLSIPYR.L	U	3		512.2532	1022.4918	1022.4855	6.15	0	35	0.015	1	2251
	K.VCLDIIYK.M	U	3		512.2836	1022.5527	1022.5470	5.54	0	28	0.097	1	2256
	R.LPLISGFYK.L		3		519.3082	1036.6019	1036.5957	5.99	0	47	0.00049	1	2437
	R.SIGEYDVLR.G	U	2		526.2795	1050.5444	1050.5346	9.37	0	37	0.016	1	2596
	R.GIFTSEIGTK.Q	U	3		526.7889	1051.5632	1051.5550	7.83	0	35	0.018	1	2604
	K.AIRPQIDLK.R		2		351.8873	1052.6400	1052.6342	5.49	0	18	0.2	1	2620
	K.AIRPQIDLK.R		1		527.3273	1052.6401	1052.6342	5.61	0	(15)	0.39	1	2622
	R.DFGLLVFVR.K	U	2		533.3113	1064.6081	1064.6019	5.87	0	42	0.0023	1	2731
	R.LIFEKFSGK.D	U	1		534.8038	1067.5931	1067.6015	-7.88	1	5	12	2	2757
	R.GYGLFAGPCK.V		2		535.2643	1068.5141	1068.5063	7.37	0	26	0.093	1	2762
	K.FLCIFLEK.M		1		535.2950	1068.5755	1068.5678	7.25	0	21	0.5	1	2764
	K.RLSFAVPFR.E		1		546.8209	1091.6272	1091.6240	2.91	1	25	0.1	1	3066
	R.LQETLSAADR.C		1		552.2905	1102.5665	1102.5618	4.24	0	64	3.7e-005	1	3188
	R.LLPAELPAKR.V	U	1		369.9030	1106.6872	1106.6811	5.51	1	27	0.014	1	3263
	R.LLPAELPAKR.V	U	1		554.3511	1106.6876	1106.6811	5.83	1	(23)	0.033	1	3264
	R.IIIRGHDER.E	U	1		370.2137	1107.6193	1107.6149	4.00	1	1	44	10	3274
	K.YSCFALFVK.F		1		567.7903	1133.5661	1133.5580	7.21	0	40	0.01	1	3621
	R.HGDLPDIQIK.H	U	3		568.3134	1134.6123	1134.6033	7.91	0	45	0.0019	1	3644
	R.ICSKPVVLPK.G		1		380.9002	1139.6788	1139.6736	4.52	0	9	3.3	1	3713
	R.ICSKPVVLPK.G		1		570.8492	1139.6838	1139.6736	8.92	0	(6)	5	2	3714
	K.AALSALESFLK.Q		2		575.3323	1148.6501	1148.6441	5.26	0	54	0.00018	1	3820
	R.TYSVVP->M<-TSR.L	U	1	Oxidation (M)	578.7908	1155.5670	1155.5594	6.55	0	11	4	1	3906
	R.LGLPGDEVDNK.V	U	1		578.7997	1155.5848	1155.5772	6.61	0	40	0.02	1	3910
	K.DLCNTHLMR.V	U	1		387.1851	1158.5334	1158.5274	5.22	0	33	0.013	1	3950
	K.QGNLSSQVPLK.R	U	1		585.8314	1169.6483	1169.6404	6.72	0	30	0.051	1	4101
	R.VTELALTASDR.Q		3		588.3205	1174.6264	1174.6194	6.04	0	57	0.00017	1	4193
	R.LACDVDQVTR.Q		2		588.7901	1175.5656	1175.5605	4.39	0	63	6.5e-005	1	4201
	R.FNNYVDCMK.K	U	2		595.7559	1189.4973	1189.4896	6.46	0	31	0.01	1	4362
	K.LGNPIVPLNIR.L	U	2		603.3761	1204.7376	1204.7292	7.04	0	18	0.1	1	4570
	K.LATTILQHWK.K	U	1		605.8534	1209.6923	1209.6870	4.44	0	55	0.00031	1	4610
	K.LATTILQHWK.K	U	2		404.2389	1209.6950	1209.6870	6.65	0	(51)	0.00081	1	4611
	R.LLALNSLYSPK.I	U	2		609.8642	1217.7138	1217.7019	9.78	0	70	3e-006	1	4697
	R.AYVPALQMAFK.L		1		619.8388	1237.6631	1237.6529	8.22	0	(22)	0.35	1	4947
	K.GLSSLLCNFTK.S		2		620.3265	1238.6385	1238.6329	4.54	0	52	0.00043	1	4950
	R->.<-QFINL->M<-LP->M<-K.E		1	Gln->pyro-Glu (N-term Q); 2 Oxidation (M)	625.3243	1248.6341	1248.6246	7.59	0	(38)	0.011	1	5117
	R.QFINLMLP->M<-K.E		1	Oxidation (M)	625.8423	1249.6700	1249.6563	11.0	0	(34)	0.023	1	5133
	R.AYVPALQ->M<-AFK.L		1	Oxidation (M)	627.8362	1253.6579	1253.6478	8.07	0	34	0.026	1	5191
	K.TLCLEVVLCR.V	U	1		631.8346	1261.6546	1261.6523	1.87	0	40	0.0079	1	5312
	R.QFINL->M<-LP->M<-K.E		3	2 Oxidation (M)	633.8378	1265.6610	1265.6512	7.75	0	49	0.00078	1	5374
	K->.<-QITQSALLAEAR.S	U	1	Gln->pyro-Glu (N-term Q)	642.3560	1282.6975	1282.6881	7.32	0	(50)	0.00043	1	5590
	K.CKIPALDLLIK.L		1		642.3970	1282.7794	1282.7683	8.68	1	13	1.1	1	5598
	R.DQNILLGTTYR.I	U	3		647.3472	1292.6799	1292.6725	5.77	0	55	0.00026	1	5716
	K.QITQSALLAEAR.S	U	2		650.8690	1299.7234	1299.7146	6.72	0	68	1e-005	1	5798
	K.ECSPW->M<-SDFK.V	U	3	Oxidation (M)	651.7643	1301.5141	1301.5057	6.51	0	35	0.0012	1	5814
	R->.<-QCLPSLDLSCK.Q	U	1	Gln->pyro-Glu (N-term Q)	652.3105	1302.6064	1302.5948	8.91	0	38	0.011	1	5834
	M.AGSGAGVRCSLLR.L		1		652.3439	1302.6733	1302.6826	-7.17	1	2	47	6	5839
	K.DILPCLDGYLK.T		1		653.8434	1305.6723	1305.6639	6.48	0	28	0.2	1	5862
	R.MSTSPEAFLALR.S	U	3		661.8476	1321.6806	1321.6700	8.06	0	(54)	0.00027	1	6028
	K->.<-QLFSSLFSGILK.E	U	1	Gln->pyro-Glu (N-term Q)	661.8755	1321.7364	1321.7282	6.23	0	69	5.5e-006	1	6030
	R.FMNAVFFLLPK.F	U	1		663.8713	1325.7281	1325.7206	5.68	0	(40)	0.014	1	6077
	K.QGNLSSQVPLKR.L	U	1		663.8794	1325.7442	1325.7415	2.03	1	(54)	0.0006	1	6080
	K.QGNLSSQVPLKR.L	U	1		442.9228	1325.7465	1325.7415	3.71	1	61	9.7e-005	1	6081
	R.->M<-STSPEAFLALR.S	U	5	Oxidation (M)	669.8453	1337.6760	1337.6649	8.29	0	61	6.7e-005	1	6205
	R.LGASLAFNNIYR.E		3		669.8670	1337.7194	1337.7092	7.70	0	101	4.8e-009	1	6210
	K.QLFSSLFSGILK.E	U	1		670.3897	1338.7649	1338.7547	7.57	0	(65)	9.3e-006	1	6215
	R.F->M<-NAVFFLLPK.F	U	2	Oxidation (M)	671.8701	1341.7257	1341.7155	7.58	0	45	0.0021	1	6262
	K.HDVGAYML->M<-YK.G	U	1	Oxidation (M)	672.3140	1342.6135	1342.6050	6.36	0	21	0.19	1	6270
	R.LYSLALHPNAFK.R		3		458.5938	1372.7596	1372.7503	6.78	0	22	0.44	1	6641
	R.NELEIPGQYDGR.G	U	2		695.8386	1389.6626	1389.6524	7.29	0	55	0.00014	1	6832
	K.LNESTFDTQITK.K	U	2		698.8561	1395.6977	1395.6882	6.85	0	52	0.00051	1	6935
	K.QNNFSLAMKLLK.E	U	3		703.8975	1405.7804	1405.7751	3.74	1	(9)	5.5	7	7107
	K.QNNFSLAMKLLK.E	U	1		469.6027	1405.7862	1405.7751	7.91	1	(4)	19	3	7111
	K.GGSWIQEINVAEK.N	U	2		715.8739	1429.7332	1429.7201	9.18	0	36	0.017	1	7415
	K.DLLLNT->M<-SQEEK.A	U	5	Oxidation (M)	718.8550	1435.6954	1435.6864	6.25	0	51	0.00055	1	7479
	R.VVQMLGSLGGQINK.N		1		722.4070	1442.7995	1442.7915	5.54	0	(63)	2.7e-005	1	7564
	K.NLLIFENLIDLK.R	U	2		722.9296	1443.8447	1443.8337	7.64	0	47	0.00045	1	7584
	R.SQGCSEQVLTVLK.T	U	2		724.8798	1447.7450	1447.7341	7.52	0	69	9.2e-006	1	7662
	R.VVQ->M<-LGSLGGQINK.N		3	Oxidation (M)	730.4051	1458.7956	1458.7865	6.29	0	69	1.6e-005	1	7807
	R.SLGPPQGEEDSVPR.D	U	6		734.3619	1466.7092	1466.7001	6.19	0	77	2e-006	1	7939
	R.ILELSGSSSEDSEK.V	U	2		740.8581	1479.7016	1479.6940	5.14	0	86	1.6e-007	1	8112
	K.NLLTVTSSDE->M<-MK.S		1	Oxidation (M)	742.8552	1483.6959	1483.6898	4.09	0	(8)	6.3	1	8156
	R.NCISTVVHQGLIR.I		1		499.6084	1495.8034	1495.7929	6.98	0	(48)	0.00068	1	8351
	R.NCISTVVHQGLIR.I		1		748.9091	1495.8036	1495.7929	7.11	0	72	3.3e-006	1	8352
	K.NLLTVTSSDE->M<-->M<-K.S		2	2 Oxidation (M)	750.8535	1499.6925	1499.6847	5.17	0	43	0.0019	1	8394
	K.QDWVDGEPTEAEK.D	U	1		752.3422	1502.6699	1502.6525	11.6	0	6	6.2	3	8471
	R.APPCEYKDWLTK.M	U	2		754.3710	1506.7275	1506.7177	6.52	1	25	0.26	1	8529
	R.APPCEYKDWLTK.M	U	1		503.2504	1506.7295	1506.7177	7.82	1	(20)	0.86	1	8530
	K.NILEESLCELVAK.Q	U	1		759.4064	1516.7983	1516.7807	11.6	0	60	6.9e-005	1	8675
	K.HSSLITPLQAVAQR.D	U	1		507.6263	1519.8572	1519.8471	6.67	0	(16)	0.92	1	8719
	K.HSSLITPLQAVAQR.D	U	1		760.9365	1519.8584	1519.8471	7.44	0	52	0.00023	1	8720
	K.Q->M<-FLTQTDTGDDR.V		2	Oxidation (M)	772.3386	1542.6627	1542.6621	0.40	0	60	1.5e-005	1	9052
	K.DVDF->M<-YVELIQR.C		1	Oxidation (M)	772.3834	1542.7523	1542.7388	8.72	0	2	32	1	9053
	K.KGGSWIQEINVAEK.N	U	2		779.9191	1557.8237	1557.8151	5.54	1	115	3.3e-010	1	9287
	K.KGGSWIQEINVAEK.N	U	1		520.2824	1557.8254	1557.8151	6.63	1	(30)	0.087	1	9288
	K.NLSSNEAISLEEIR.I		5		787.9094	1573.8043	1573.7947	6.09	0	109	2e-009	1	9520
	K.EVYAAAAEVLGLILR.Y	U	1		529.9786	1586.9139	1586.9032	6.78	0	(68)	2.9e-006	1	9702
	K.EVYAAAAEVLGLILR.Y	U	1		794.4643	1586.9140	1586.9032	6.85	0	75	5e-007	1	9703
	K.NLLIFENLIDLKR.R	U	1		800.9799	1599.9452	1599.9348	6.49	1	29	0.015	1	9920
	R.YNFPVEVEVPMER.K	U	2		804.8928	1607.7711	1607.7654	3.56	0	69	3.9e-005	1	10014
	R.GFPPSASLCLLDLVK.W	U	2		808.9439	1615.8733	1615.8644	5.51	0	56	0.00017	1	10143
	K.DFSAFINLVEFCR.E		1		809.3958	1616.7771	1616.7657	7.02	0	63	9.4e-005	1	10149
	K.CL->M<-DQATDPNILGR.T	U	1	Oxidation (M)	810.3853	1618.7559	1618.7443	7.18	0	11	4.2	1	10175
	K.FYQGFLFSEKPEK.N	U	1		810.4091	1618.8037	1618.8031	0.34	0	14	2.9	2	10179
	K.ETGLMYSIMVHALR.A		1		540.9502	1619.8288	1619.8163	7.67	0	62	5.2e-005	1	10191
	R.YNFPVEVEVP->M<-ER.K	U	2	Oxidation (M)	812.8923	1623.7700	1623.7603	5.98	0	(59)	0.00033	1	10242
	R.LGLIEWLENTVTLK.D	U	2		814.9706	1627.9267	1627.9185	5.06	0	78	4.5e-007	1	10307
	R.AQEPESGLSEETQVK.C	U	2		816.3947	1630.7749	1630.7686	3.85	0	82	3.9e-007	1	10342
	K.ETGL->M<-YSIMVHALR.A		1	Oxidation (M)	546.2822	1635.8249	1635.8113	8.31	0	(33)	0.037	1	10424
	K.LSDFNDITNMLLLK.M	U	1		818.9406	1635.8665	1635.8542	7.57	0	82	4.6e-007	1	10430
	R.KNILEESLCELVAK.Q	U	1		549.3029	1644.8868	1644.8756	6.77	1	74	2.7e-006	1	10572
	R.SDPGLLTNT->M<-DVFVK.E		3	Oxidation (M)	826.9193	1651.8241	1651.8127	6.86	0	65	0.00027	1	10680
	K.LSDFNDITN->M<-LLLK.M	U	1	Oxidation (M)	826.9385	1651.8624	1651.8491	8.06	0	(71)	6.6e-006	1	10682
	K.LVINTEEVFRPYAK.H	U	1		839.9677	1677.9207	1677.9090	7.01	0	52	0.00027	1	11032
	K.LVINTEEVFRPYAK.H	U	2		560.3149	1677.9230	1677.9090	8.35	0	(34)	0.018	1	11034
	R.EFFSTIVVDAIDVLK.S	U	1		848.4705	1694.9264	1694.9131	7.83	0	67	8.9e-006	1	11238
	R.E->M<-KPVIFLDVFLPR.V		1	Oxidation (M)	573.9919	1718.9538	1718.9429	6.32	0	(55)	0.00017	1	11588
	R.E->M<-KPVIFLDVFLPR.V		2	Oxidation (M)	860.4868	1718.9590	1718.9429	9.32	0	67	8.2e-006	1	11589
	K.->M<-DP->M<-NIWDDIITNR.C	U	2	2 Oxidation (M)	883.4030	1764.7915	1764.7811	5.89	0	93	1.7e-008	1	12166
	K.TVSLLDENNVSSYLSK.N	U	4		884.9587	1767.9029	1767.8890	7.86	0	103	3.5e-009	1	12202
	R.RYNFPVEVEVP->M<-ER.K	U	2	Oxidation (M)	594.2974	1779.8704	1779.8614	5.08	1	37	0.021	1	12349
	R.HNLEIIKTLVECWK.D	U	1		891.9855	1781.9565	1781.9498	3.76	1	1	57	6	12374
	R.VLEQLIVAHFP->M<-QSR.E	U	3	Oxidation (M)	595.3250	1782.9532	1782.9451	4.56	0	(23)	0.45	1	12404
	R.VLEQLIVAHFP->M<-QSR.E	U	3	Oxidation (M)	892.4859	1782.9572	1782.9451	6.83	0	55	0.00032	1	12405
	R.QKVCLDIIYK->M<-->M<-PK.L	U	1	2 Oxidation (M)	600.3128	1797.9166	1797.9191	-1.39	2	3	35	5	12612
	R.TVGALQVLGTEAQSSLLK.A	U	2		908.0212	1814.0278	1814.0149	7.10	0	75	8.7e-007	1	12837
	R.TVGALQVLGTEAQSSLLK.A	U	1		605.6834	1814.0284	1814.0149	7.43	0	(37)	0.0055	1	12838
	R.->M<-EVQEQEEDISSLIR.S	U	4	Oxidation (M)	911.4348	1820.8549	1820.8462	4.82	0	106	1.5e-009	1	12909
	K.KCDSWWAKDSPLETK.M	U	1		925.9365	1849.8584	1849.8669	-4.59	2	4	18	1	13297
	R.YKEVYAAAAEVLGLILR.Y	U	1		627.0320	1878.0741	1878.0614	6.75	1	83	6.7e-008	1	13602
	R.EQQHVMEELFQSSFR.R	U	1		947.9445	1893.8745	1893.8679	3.46	0	(72)	1e-005	1	13773
	R.EQQHVMEELFQSSFR.R	U	1		632.2997	1893.8772	1893.8679	4.90	0	(26)	0.51	1	13774
	R.SSRL->M<-DEFKIGELFSK.F		1	Oxidation (M)	634.9917	1901.9533	1901.9557	-1.26	2	3	36	5	13859
	K.LLLQGEADQSLLTFIDK.A	U	5		952.5295	1903.0444	1903.0302	7.45	0	132	3.9e-012	1	13887
	R.EQQHV->M<-EELFQSSFR.R	U	2	Oxidation (M)	955.9434	1909.8722	1909.8629	4.88	0	76	3.4e-006	1	13967
	R.EQQHV->M<-EELFQSSFR.R	U	2	Oxidation (M)	637.6332	1909.8777	1909.8629	7.78	0	(54)	0.00053	1	13970
	R.ATQQQHDFTLTQTADGR.S	U	1		959.4615	1916.9084	1916.8977	5.60	0	105	1.6e-009	1	14041
	R.ATQQQHDFTLTQTADGR.S	U	1		639.9771	1916.9095	1916.8977	6.16	0	(43)	0.003	1	14042
	K.VAACELLHSMV->M<-FMLGK.A		1	Oxidation (M)	651.6573	1951.9500	1951.9392	5.56	0	45	0.0022	1	14485
	R.IMEFTTTLLNTSPEGWK.L	U	1		984.4971	1966.9796	1966.9710	4.36	0	94	2.3e-008	1	14852
	R.I->M<-EFTTTLLNTSPEGWK.L	U	1	Oxidation (M)	992.4981	1982.9815	1982.9659	7.88	0	(94)	2.7e-008	1	15044
	K.NLDLAVLELMQSSVDNTK.M	U	1		995.5226	1989.0307	1989.0088	11.0	0	82	7e-007	1	15098
	R.AFLGELKTQ->M<-TSAVREPK.L		1	Oxidation (M)	506.2781	2021.0832	2021.0615	10.7	2	1	44	3	15495
	K.SLGTIQQCCDAIDHLCR.I	U	2		682.9806	2045.9201	2045.9081	5.86	0	(61)	1.9e-005	1	15767
	K.SLGTIQQCCDAIDHLCR.I	U	1		1023.9688	2045.9229	2045.9081	7.24	0	81	2.1e-007	1	15770
	K.INQVFHGSCITEGNELTK.T	U	1		1024.0059	2045.9972	2045.9840	6.42	0	46	0.0017	1	15775
	K.INQVFHGSCITEGNELTK.T	U	2		683.0095	2046.0066	2045.9840	11.0	0	(42)	0.004	1	15779
	K.QLASGLLELAFAFGGLCER.L	U	1		1026.5393	2051.0641	2051.0510	6.38	0	105	2.7e-009	1	15860
	R.GSCVTQVGLLESVYEMFR.K	U	1		1038.0016	2073.9886	2073.9864	1.09	0	71	3.9e-006	1	16089
	K.AVAFFLESIAMHDIIAAEK.C	U	1		692.7047	2075.0921	2075.0761	7.72	0	(55)	0.00019	1	16095
	K.AVAFFLESIAMHDIIAAEK.C	U	1		1038.5592	2075.1038	2075.0761	13.4	0	(47)	0.0011	1	16097
	R.ELLNPVVEFVSHPSTTCR.E	U	1		1043.0317	2084.0489	2084.0361	6.16	0	58	0.0006	1	16197
	R.ELLNPVVEFVSHPSTTCR.E	U	1		695.6910	2084.0511	2084.0361	7.21	0	(39)	0.046	1	16198
	R.GSCVTQVGLLESVYE->M<-FR.K	U	1	Oxidation (M)	1046.0040	2089.9935	2089.9813	5.85	0	(62)	3.8e-005	1	16253
	K.AVAFFLESIA->M<-HDIIAAEK.C	U	2	Oxidation (M)	698.0367	2091.0882	2091.0710	8.22	0	(72)	4e-006	1	16275
	K.AVAFFLESIA->M<-HDIIAAEK.C	U	1	Oxidation (M)	1046.5521	2091.0897	2091.0710	8.92	0	83	3e-007	1	16276
	K.ATQ->M<-PEGGQGAPP->M<-YQLYK.R		3	2 Oxidation (M)	1049.9876	2097.9605	2097.9500	5.05	0	51	0.00029	1	16317
	K.DVLIQGLIDENPGLQLIIR.N	U	1		1060.1177	2118.2208	2118.2048	7.54	0	99	1.7e-009	1	16497
	K.DVLIQGLIDENPGLQLIIR.N	U	1		707.0818	2118.2235	2118.2048	8.83	0	(86)	2.8e-008	1	16498
	K.LAGANPAVITCDELLLGHEK.A	U	2		707.7101	2120.1084	2120.0936	7.00	0	77	1.1e-006	1	16508
	R.IIANALSSEPACLAEIEEDK.A	U	1		1087.0442	2172.0738	2172.0620	5.47	0	93	3.4e-008	1	17017
	K.LQSVQALTEIQEFISFISK.Q	U	1		727.7366	2180.1879	2180.1729	6.89	0	89	4.6e-008	1	17074
	K.LPVLAGCLKGLSSLLCNFTK.S		1		1096.0869	2190.1593	2190.1905	-14.24	1	3	28	2	17180
	K.SLEYCSTASIDSENPPDLNK.I	U	2		1120.5116	2239.0086	2238.9950	6.08	0	78	4.9e-007	1	17479
	R.RGSCVTQVGLLESVYE->M<-FR.K	U	1	Oxidation (M)	749.7057	2246.0952	2246.0824	5.73	1	64	2.8e-005	1	17528
	K.IWSEPFYQETYLPY->M<-IR.S	U	1	Oxidation (M)	1126.5466	2251.0787	2251.0659	5.67	0	40	0.009	1	17555
	K.IWSEPFYQETYLPY->M<-IR.S	U	1	Oxidation (M)	751.3685	2251.0836	2251.0659	7.83	0	(30)	0.087	1	17556
	R->.<-QLYEPLV->M<-QLIHWFTNNK.K		1	Gln->pyro-Glu (N-term Q); Oxidation (M)	1137.0832	2272.1519	2272.1351	7.43	0	66	1.9e-005	1	17676
	K.LCYDAFTEN->M<-AGENQLLER.R	U	2	Oxidation (M)	1145.5123	2289.0101	2289.0042	2.60	0	119	4.7e-011	1	17770
	K.LCYDAFTEN->M<-AGENQLLER.R	U	2	Oxidation (M)	764.0142	2289.0208	2289.0042	7.29	0	(38)	0.0065	1	17772
	R.QLYEPLV->M<-QLIHWFTNNK.K		1	Oxidation (M)	764.0673	2289.1800	2289.1616	8.02	0	(30)	0.063	1	17774
	R.STVLTP->M<-FVETQASQGTLQTR.T	U	4	Oxidation (M)	1156.0916	2310.1685	2310.1526	6.91	0	85	1.9e-007	1	17923
	R.STVLTP->M<-FVETQASQGTLQTR.T	U	3	Oxidation (M)	771.0655	2310.1746	2310.1526	9.55	0	(65)	2e-005	1	17925
	K.LTPLPEDNS->M<-NVDQDGDPSDR.M	U	1	Oxidation (M)	1166.0082	2330.0018	2329.9969	2.12	0	50	0.00011	1	18045
	K.GQAVTLLPFFTSLTGGSLEELR.R	U	1		1168.6370	2335.2594	2335.2424	7.28	0	56	9.5e-005	1	18089
	K.GQAVTLLPFFTSLTGGSLEELR.R	U	1		779.4281	2335.2625	2335.2424	8.61	0	(4)	13	1	18090
	R.IIANALSSEPACLAEIEEDKAR.R	U	1		1200.6135	2399.2125	2399.2002	5.14	1	98	1.3e-008	1	18336
	R.IIANALSSEPACLAEIEEDKAR.R	U	4		800.7455	2399.2146	2399.2002	6.02	1	(92)	5.4e-008	1	18337
	K.GQAVTLLPFFTSLTGGSLEELRR.V	U	1		1246.6892	2491.3639	2491.3435	8.19	1	(28)	0.034	1	18716
	K.GQAVTLLPFFTSLTGGSLEELRR.V	U	1		831.4639	2491.3698	2491.3435	10.6	1	33	0.011	1	18717
	R.SDPGLLTNT->M<-DVFVKEPSFDWK.N		1	Oxidation (M)	848.0823	2541.2252	2541.2098	6.07	1	55	0.00021	1	18987
	K.ITAQSIEELCAVNLYGPDAQVDR.S	U	1		1281.6337	2561.2528	2561.2431	3.76	0	118	9.4e-011	1	19058
	K.ITAQSIEELCAVNLYGPDAQVDR.S	U	1		854.7612	2561.2617	2561.2431	7.24	0	(31)	0.051	1	19059
	R.KEEENASVIDSAELQAYPALVVEK.M	U	2		878.1215	2631.3427	2631.3279	5.64	1	(76)	1.6e-006	1	19287
	R.KEEENASVIDSAELQAYPALVVEK.M	U	1		1316.6810	2631.3475	2631.3279	7.46	1	85	1.9e-007	1	19288
	R.GSCVTQVGLLESVYE->M<-FRKDDPR.L	U	1	Oxidation (M)	901.4401	2701.2984	2701.2840	5.31	2	11	5.4	1	19501
	K.IWSEPFYQETYLPY->M<-IRSKLK.L	U	1	Oxidation (M)	903.4671	2707.3795	2707.3719	2.78	2	1	68	9	19517
	K.FLDALELSQSP->M<-LLELMTEVLCR.E	U	1	Oxidation (M)	1362.6937	2723.3729	2723.3584	5.34	0	(70)	6.9e-006	1	19559
	K.FLDALELSQSP->M<-LLELMTEVLCR.E	U	1	Oxidation (M)	908.7994	2723.3763	2723.3584	6.59	0	77	1.2e-006	1	19560
	K.LDQGGVIQDFINALDQLSNPELLFK.D	U	1		929.8323	2786.4750	2786.4491	9.32	0	16	1.7	1	19752
	K.LGLSYTPLAEVGLNALEEWSIYIDR.H		1		941.4990	2821.4751	2821.4538	7.54	0	(48)	0.00071	1	19887
	K.LGLSYTPLAEVGLNALEEWSIYIDR.H		1		1411.7470	2821.4793	2821.4538	9.07	0	77	8.6e-007	1	19888
	K.VYELLGLLGEVHPSE->M<-INNAENLFR.A		1	Oxidation (M)	958.4952	2872.4639	2872.4429	7.31	0	41	0.0045	1	19989
	R.AGLLHNILPSQSTDLHHSVGTELLSLVYK.G	U	1		1048.2407	3141.7003	3141.6822	5.76	0	(35)	0.0055	1	20563
	R.AGLLHNILPSQSTDLHHSVGTELLSLVYK.G	U	1		629.3475	3141.7013	3141.6822	6.06	0	(23)	0.11	1	20564
	R.AGLLHNILPSQSTDLHHSVGTELLSLVYK.G	U	1		786.4352	3141.7116	3141.6822	9.35	0	49	0.00025	1	20565
	R.SSFDWLTGSSTDPLVDHTSPSSDSLLFAHK.R	U	1		809.3924	3233.5405	3233.5153	7.78	0	57	9.3e-005	1	20674
	K.DVLKEEGVSFLINTFEGGGCGQPSGILAQPTLLYLR.G	U	1		1293.6848	3878.0326	3877.9924	10.4	1	99	3.2e-009	1	21365
	R.YPEETLSLMTKEISSVPCWQFISWISH->M<-VALLDK.D	U	1	Oxidation (M)	1352.3309	4053.9710	4053.9930	-5.44	1	0	34	3	21491
	R.ELLNPVVEFVSHPSTTCREQ->M<-YNILMWIHDNYR.D	U	1	Oxidation (M)	1027.7516	4106.9773	4106.9441	8.08	1	5	12	2	21548
	K.LTPLPEDNS->M<-NVDQDGDPSDR->M<-EVQEQEEDISSLIR.S	U	2	2 Oxidation (M)	1378.6268	4132.8587	4132.8325	6.34	1	19	0.21	1	21609
	R.AFQHLSEAVQAAEEEAQPPSWSCGPAAGVIDAY->M<-TLADFCDQQLR.K	U	1	Oxidation (M)	1246.0695	4980.2487	4980.2429	1.17	0	59	1.1e-005	1	22050
tr|A0A024R3T8|A0A024R3T8_HUMAN	PARP1	Poly [ADP-ribose] polymerase OS=Homo sapiens OX=9606 GN=PARP1 PE=4 SV=1	113811	4586	251(138)	55(44)	8.66	58%	A0A024R3T8_uniprot
	Peptide	Unique	Matches	Modification	Observed	Mr(expt)	Mr(calc)	ppm	Miss	Score	Expect	Rank	Query
	R.YWIFR.S	U	6		392.7130	783.4115	783.4068	6.06	0	27	0.053	1	267
	R.LLWHGSR.T	U	1		434.7425	867.4705	867.4715	-1.18	0	1	34	6	774
	K.ELLIFNK.Q	U	5		438.7654	875.5162	875.5116	5.23	0	22	0.23	1	880
	R.DSEEAEIIR.K	U	1		531.2594	1060.5042	1060.5036	0.58	0	62	3.8e-005	1	2695
	K.AEPVEVVAPR.G	U	4		533.8018	1065.5890	1065.5818	6.68	0	48	0.00076	1	2744
	K.GFSLLATEDK.E	U	1		540.7856	1079.5566	1079.5499	6.23	0	20	0.64	1	2893
	K.MIFDVESMK.K	U	1		550.2665	1098.5185	1098.5089	8.73	0	33	0.015	1	3132
	K.MIFDVES->M<-K.K	U	1	Oxidation (M)	558.2631	1114.5116	1114.5039	6.92	0	(20)	0.29	1	3349
	K.GIYFADMVSK.S	U	3		565.7856	1129.5566	1129.5478	7.82	0	51	0.00042	1	3559
	K.->M<-IFDVES->M<-K.K	U	1	2 Oxidation (M)	566.2608	1130.5070	1130.4988	7.31	0	(12)	1.4	1	3572
	K.GIYFAD->M<-VSK.S	U	2	Oxidation (M)	573.7835	1145.5525	1145.5427	8.53	0	(42)	0.0036	1	3778
	K.LPKPVQDLIK.M	U	2		384.2471	1149.7194	1149.7121	6.31	0	(23)	0.038	1	3840
	K.LPKPVQDLIK.M	U	2		575.8676	1149.7207	1149.7121	7.43	0	33	0.0038	1	3842
	K.TLGDFAAEYAK.S	U	7		593.2980	1184.5814	1184.5713	8.49	0	38	0.0092	1	4306
	R.WYHPGCFVK.N	U	1		597.2833	1192.5520	1192.5488	2.66	0	6	28	1	4390
	K.AQNDLIWNIK.D	U	2		607.8358	1213.6571	1213.6455	9.55	0	27	0.14	1	4652
	K.MIFDVES->M<-KK.A	U	1	Oxidation (M)	622.3103	1242.6060	1242.5988	5.82	1	(17)	0.9	1	5023
	K.->M<-IFDVES->M<-KK.A	U	1	2 Oxidation (M)	630.3074	1258.6003	1258.5937	5.22	1	41	0.0029	1	5273
	K.->M<-IFDVES->M<-KK.A	U	1	2 Oxidation (M)	420.5409	1258.6008	1258.5937	5.65	1	(10)	4.8	1	5274
	K.AMVEYEIDLQK.M	U	2		669.8367	1337.6589	1337.6537	3.92	0	(24)	0.37	1	6199
	K.A->M<-VEYEIDLQK.M	U	6	Oxidation (M)	677.8344	1353.6543	1353.6486	4.19	0	53	0.00034	1	6400
	R.KGDEVDGVDEVAK.K	U	1		454.2262	1359.6568	1359.6518	3.66	1	(54)	0.0004	1	6484
	R.KGDEVDGVDEVAK.K	U	2		680.8388	1359.6629	1359.6518	8.20	1	91	9.4e-008	1	6486
	K.VFSATLGLVDIVK.G	U	2		681.4105	1360.8064	1360.7966	7.17	0	80	1.2e-007	1	6509
	K.SKLPKPVQDLIK.M	U	2		455.9568	1364.8485	1364.8391	6.91	1	25	0.014	1	6545
	K.SKLPKPVQDLIK.M	U	1		683.4330	1364.8515	1364.8391	9.10	1	(5)	1.3	1	6547
	K.LQLLEDDKENR.Y	U	2		458.2422	1371.7047	1371.6994	3.92	1	(36)	0.017	1	6618
	K.LQLLEDDKENR.Y	U	6		686.8617	1371.7088	1371.6994	6.89	1	65	2.3e-005	1	6623
	R.TTNFAGILSQGLR.I	U	4		689.3824	1376.7502	1376.7412	6.55	0	78	1.3e-006	1	6685
	K->.<-QQVPSGESAILDR.V	U	4	Gln->pyro-Glu (N-term Q)	691.8535	1381.6925	1381.6838	6.32	0	66	1.7e-005	1	6740
	K.QQVPSGESAILDR.V	U	7		700.3674	1398.7202	1398.7103	7.07	0	(63)	2.7e-005	1	6994
	R.FYTLIPHDFG->M<-K.K	U	1	Oxidation (M)	495.5828	1483.7265	1483.7170	6.38	0	(18)	0.87	1	8162
	R.FYTLIPHDFG->M<-K.K	U	6	Oxidation (M)	742.8715	1483.7284	1483.7170	7.68	0	26	0.15	1	8165
	K.KPPLLNNADSVQAK.V	U	3		747.9180	1493.8215	1493.8202	0.90	0	92	2.7e-008	1	8325
	K.KPPLLNNADSVQAK.V	U	3		498.9499	1493.8279	1493.8202	5.20	0	(91)	3.4e-008	1	8328
	R.HPDVEVDGFSELR.W	U	5		750.3657	1498.7169	1498.7052	7.78	0	70	6.9e-006	1	8386
	R.HPDVEVDGFSELR.W	U	4		500.5799	1498.7178	1498.7052	8.35	0	(56)	0.00016	1	8389
	R.->M<-AI->M<-VQSP->M<-FDGK.V	U	6	3 Oxidation (M)	751.8434	1501.6722	1501.6615	7.12	0	84	1.2e-007	1	8444
	K.RKGDEVDGVDEVAK.K	U	1		506.2602	1515.7589	1515.7529	3.97	2	8	11	3	8660
	K.GFSLLATEDKEALK.K	U	2		761.4165	1520.8184	1520.8086	6.48	1	38	0.01	1	8727
	K.VVDRDSEEAEIIR.K	U	4		510.9324	1529.7755	1529.7685	4.54	1	(44)	0.0031	1	8856
	K.VVDRDSEEAEIIR.K	U	4		765.8968	1529.7790	1529.7685	6.87	1	59	0.00011	1	8859
	R.IAPPEAPVTGYMFGK.G	U	2		789.4092	1576.8039	1576.7959	5.06	0	50	0.00067	1	9568
	R.IAPPEAPVTGYMFGK.G	U	1		526.6091	1576.8054	1576.7959	5.99	0	(7)	15	1	9569
	R.IAPPEAPVTGY->M<-FGK.G	U	2	Oxidation (M)	531.9401	1592.7984	1592.7909	4.70	0	(19)	0.97	1	9803
	R.IAPPEAPVTGY->M<-FGK.G	U	6	Oxidation (M)	797.4075	1592.8004	1592.7909	5.98	0	(48)	0.0013	1	9807
	R.VVSEDFLQDVSASTK.S	U	7		812.9137	1623.8128	1623.7992	8.41	0	96	1.6e-008	1	10251
	K.GFSLLATEDKEALKK.Q	U	3		550.6455	1648.9147	1648.9035	6.76	2	(49)	0.00049	1	10631
	K.GFSLLATEDKEALKK.Q	U	3		825.4647	1648.9149	1648.9035	6.88	2	64	1.4e-005	1	10632
	K.GFSLLATEDKEALKK.Q	U	2		413.2363	1648.9162	1648.9035	7.68	2	(20)	0.33	1	10633
	K.VVDRDSEEAEIIRK.Y	U	1		829.9411	1657.8676	1657.8635	2.51	2	(15)	1.9	1	10748
	K.VVDRDSEEAEIIRK.Y	U	1		553.6301	1657.8686	1657.8635	3.07	2	38	0.011	1	10749
	K.VVDRDSEEAEIIRK.Y	U	1		415.4747	1657.8698	1657.8635	3.82	2	(11)	5.3	1	10751
	K.->M<-VDPEKPQLG->M<-IDR.W	U	3	2 Oxidation (M)	554.2758	1659.8055	1659.7960	5.68	0	(13)	3.1	1	10784
	K.->M<-VDPEKPQLG->M<-IDR.W	U	1	2 Oxidation (M)	830.9105	1659.8065	1659.7960	6.31	0	21	0.56	1	10785
	R.VGTVIGSNKLEQMPSK.E	U	1		563.3002	1686.8787	1686.8974	-11.12	1	0	74	6	11149
	K.AQNDLIWNIKDELK.K	U	1		567.3098	1698.9074	1698.8940	7.88	1	(32)	0.035	1	11282
	K.AQNDLIWNIKDELK.K	U	1		850.4641	1698.9135	1698.8940	11.5	1	75	2e-006	1	11283
	K.SDAYYCTGDVTAWTK.C	U	4		869.3781	1736.7415	1736.7352	3.65	0	62	8.8e-006	1	11813
	R.EELGFRPEYSASQLK.G	U	1		585.2997	1752.8774	1752.8682	5.23	0	(35)	0.018	1	12019
	R.EELGFRPEYSASQLK.G	U	3		877.4472	1752.8798	1752.8682	6.63	0	66	1.5e-005	1	12020
	K.K->M<-VDPEKPQLG->M<-IDR.W	U	1	2 Oxidation (M)	894.9564	1787.8983	1787.8910	4.09	1	32	0.05	1	12468
	K.K->M<-VDPEKPQLG->M<-IDR.W	U	1	2 Oxidation (M)	596.9746	1787.9018	1787.8910	6.07	1	(22)	0.45	1	12469
	R.GGSDDSSKDPIDVNYEK.L	U	3		913.4123	1824.8101	1824.8014	4.82	1	68	8.7e-006	1	12953
	R.GGSDDSSKDPIDVNYEK.L	U	2		609.2786	1824.8139	1824.8014	6.85	1	(26)	0.14	1	12954
	K.AQNDLIWNIKDELKK.V	U	2		610.0079	1827.0020	1826.9890	7.10	2	33	0.067	1	13021
	K.AQNDLIWNIKDELKK.V	U	3		457.7580	1827.0028	1826.9890	7.54	2	(27)	0.24	1	13023
	K.AQNDLIWNIKDELKK.V	U	1		914.5095	1827.0044	1826.9890	8.41	2	(20)	1.2	1	13024
	K.FYPLEIDYGQDEEAVK.K	U	3		958.4582	1914.9018	1914.8887	6.85	0	60	6.9e-005	1	14015
	K.LEQ->M<-PSKEDAIEHFMK.L	U	1	Oxidation (M)	487.9871	1947.9194	1947.9070	6.35	1	(22)	0.41	1	14436
	K.LEQ->M<-PSKEDAIEHFMK.L	U	1	Oxidation (M)	650.3138	1947.9197	1947.9070	6.52	1	87	1.1e-007	1	14437
	K.LEQ->M<-PSKEDAIEHF->M<-K.L	U	1	2 Oxidation (M)	982.9632	1963.9118	1963.9019	5.06	1	(17)	1.4	1	14827
	K.LEQ->M<-PSKEDAIEHF->M<-K.L	U	1	2 Oxidation (M)	655.6446	1963.9119	1963.9019	5.10	1	(33)	0.042	1	14828
	K.LEQ->M<-PSKEDAIEHF->M<-K.L	U	1	2 Oxidation (M)	491.9858	1963.9139	1963.9019	6.10	1	(11)	7	1	14829
	K.GGAAVDPDSGLEHSAHVLEK.G	U	2		994.9925	1987.9704	1987.9599	5.28	0	87	1.2e-007	1	15083
	K.GGAAVDPDSGLEHSAHVLEK.G	U	4		663.6644	1987.9713	1987.9599	5.71	0	(48)	0.00091	1	15084
	K.GGAAVDPDSGLEHSAHVLEK.G	U	2		498.0007	1987.9736	1987.9599	6.86	0	(31)	0.051	1	15086
	K.NREELGFRPEYSASQLK.G	U	2		1012.5180	2023.0215	2023.0123	4.56	1	(32)	0.045	1	15508
	K.NREELGFRPEYSASQLK.G	U	3		675.3488	2023.0244	2023.0123	6.02	1	(20)	0.77	1	15510
	K.NREELGFRPEYSASQLK.G	U	2		506.7642	2023.0277	2023.0123	7.61	1	35	0.024	1	15514
	K.FYPLEIDYGQDEEAVKK.L	U	1		682.0062	2042.9967	2042.9837	6.36	1	47	0.0012	1	15725
	K.KFYPLEIDYGQDEEAVK.K	U	3		1022.5057	2042.9969	2042.9837	6.50	1	67	1.3e-005	1	15727
	K.VEMLDNLLDIEVAYSLLR.G	U	1		1053.5660	2105.1175	2105.1078	4.62	0	115	2.2e-010	1	16391
	K.VE->M<-LDNLLDIEVAYSLLR.G	U	4	Oxidation (M)	1061.5668	2121.1190	2121.1027	7.67	0	(80)	7e-007	1	16517
	K.SLQELFLAHILSPWGAEVK.A	U	2		1069.5916	2137.1685	2137.1572	5.33	0	95	1e-008	1	16655
	K.SLQELFLAHILSPWGAEVK.A	U	3		713.3970	2137.1693	2137.1572	5.67	0	(53)	0.00017	1	16656
	K.KFYPLEIDYGQDEEAVKK.L	U	1		1086.5505	2171.0865	2171.0786	3.65	2	56	0.00017	1	17002
	K.KFYPLEIDYGQDEEAVKK.L	U	2		724.7051	2171.0934	2171.0786	6.82	2	(32)	0.037	1	17004
	K.KFYPLEIDYGQDEEAVKK.L	U	1		543.7814	2171.0966	2171.0786	8.29	2	(23)	0.33	1	17005
	K.NTHATTHNAYDLEVIDIFK.I	U	1		551.2785	2201.0849	2201.0753	4.37	0	(21)	0.57	1	17255
	K.NTHATTHNAYDLEVIDIFK.I	U	3		734.7033	2201.0881	2201.0753	5.82	0	(52)	0.00048	1	17257
	K.NTHATTHNAYDLEVIDIFK.I	U	1		1101.5529	2201.0912	2201.0753	7.22	0	87	1.4e-007	1	17259
	R.VADGMVFGALLPCEECSGQLVFK.S	U	1		843.0785	2526.2138	2526.1957	7.17	0	(19)	0.63	1	18901
	R.VADG->M<-VFGALLPCEECSGQLVFK.S	U	1	Oxidation (M)	1272.1097	2542.2049	2542.1906	5.63	0	67	1.1e-005	1	18995
	R.VADG->M<-VFGALLPCEECSGQLVFK.S	U	1	Oxidation (M)	848.4100	2542.2083	2542.1906	6.94	0	(39)	0.0077	1	18996
	R.VGTVIGSNKLEQ->M<-PSKEDAIEHF->M<-K.L	U	1	2 Oxidation (M)	940.8054	2819.3943	2819.3833	3.87	2	(9)	9.2	1	19879
	R.VGTVIGSNKLEQ->M<-PSKEDAIEHF->M<-K.L	U	1	2 Oxidation (M)	705.8561	2819.3955	2819.3833	4.29	2	11	5.3	1	19880
	K.SANYCHTSQGDPIGLILLGEVALGNMYELK.H	U	1		1088.5505	3262.6298	3262.6002	9.07	0	57	0.00012	1	20714
	K.SANYCHTSQGDPIGLILLGEVALGN->M<-YELK.H	U	1	Oxidation (M)	1093.8771	3278.6094	3278.5951	4.36	0	(52)	0.00036	1	20727
	R->.<-QIQAAYSILSEVQQAVSQGSSDSQILDLSNR.F	U	1	Gln->pyro-Glu (N-term Q)	1659.8348	3317.6551	3317.6375	5.31	0	(94)	2.1e-008	1	20807
	R->.<-QIQAAYSILSEVQQAVSQGSSDSQILDLSNR.F	U	2	Gln->pyro-Glu (N-term Q)	1106.8949	3317.6629	3317.6375	7.64	0	(105)	1.9e-009	1	20808
	R.QIQAAYSILSEVQQAVSQGSSDSQILDLSNR.F	U	1		1668.3485	3334.6825	3334.6641	5.52	0	168	9.4e-016	1	20847
	R.QIQAAYSILSEVQQAVSQGSSDSQILDLSNR.F	U	3		1112.5704	3334.6895	3334.6641	7.62	0	(135)	2e-012	1	20849
	R.QIQAAYSILSEVQQAVSQGSSDSQILDLSNR.F	U	1		834.6807	3334.6935	3334.6641	8.84	0	(29)	0.077	1	20850
	K.RQIQAAYSILSEVQQAVSQGSSDSQILDLSNR.F	U	1		1164.6030	3490.7873	3490.7652	6.33	1	115	1.2e-010	1	21006
	R.IFPPETSASVAATPPPSTASAPAAVNSSASADKPLSN->M<-K.I	U	5	Oxidation (M)	946.7275	3782.8811	3782.8672	3.65	0	(26)	0.11	1	21278
	R.IFPPETSASVAATPPPSTASAPAAVNSSASADKPLSN->M<-K.I	U	6	Oxidation (M)	1261.9719	3782.8939	3782.8672	7.05	0	63	2.5e-005	1	21285
sp|Q13813|SPTN1_HUMAN	SPTAN1	Spectrin alpha chain, non-erythrocytic 1 OS=Homo sapiens OX=9606 GN=SPTAN1 PE=1 SV=3	285163	4275	179(113)	108(76)	2.65	55%	Q13813_uniprot
	Peptide	Unique	Matches	Modification	Observed	Mr(expt)	Mr(calc)	ppm	Miss	Score	Expect	Rank	Query
	R.KG->M<-LEK.S		1	Oxidation (M)	361.1994	720.3843	720.3840	0.45	1	3	35	7	41
	K.F->M<-LFR.E	U	2	Oxidation (M)	365.1928	728.3710	728.3680	4.18	0	25	0.37	1	61
	R.FLADFR.D	U	2		384.7084	767.4022	767.3966	7.33	0	37	0.0079	1	206
	K.LVQYLR.E	U	1		396.2432	790.4719	790.4701	2.28	0	40	0.0039	1	323
	R.LQQLFR.D	U	1		402.7422	803.4698	803.4654	5.56	0	35	0.016	1	382
	R.FQFFQR.D		3		436.7271	871.4396	871.4341	6.34	0	25	0.12	1	842
	R.DLAALEDK.V	U	1		437.7279	873.4413	873.4443	-3.51	0	6	76	3	860
	R.IDGITIQAR.Q	U	3		493.7886	985.5626	985.5556	7.06	0	21	0.56	1	1871
	K.LDILDQER.A	U	1		501.2700	1000.5255	1000.5189	6.58	0	28	0.12	1	2035
	R.DLTGVQNLR.K	U	2		508.2831	1014.5517	1014.5458	5.84	0	49	0.00075	1	2167
	R.GLVSSDELAK.D	U	2		509.7768	1017.5390	1017.5342	4.72	0	17	2.3	1	2218
	K.IKSMAASRR.A	U	1		510.2886	1018.5627	1018.5705	-7.67	2	12	4.5	4	2227
	R->.<-QKLEDSYR.F		1	Gln->pyro-Glu (N-term Q)	511.2533	1020.4920	1020.4876	4.35	1	31	0.054	1	2234
	K.KLLEATELK.G	U	1		522.8221	1043.6296	1043.6226	6.70	1	12	1.9	2	2516
	R.KQKLADSLR.L	U	1		529.8254	1057.6363	1057.6244	11.3	2	7	7.1	9	2668
	K.LIDVNHYAK.D	U	1		358.1999	1071.5778	1071.5713	6.13	0	36	0.027	1	2789
	K.LIDVNHYAK.D	U	2		536.7963	1071.5781	1071.5713	6.38	0	(27)	0.25	1	2790
	R.SLQQLAEER.S	U	2		537.2861	1072.5576	1072.5513	5.91	0	42	0.0044	1	2799
	R.DLASVQALLR.K	U	4		543.3221	1084.6296	1084.6240	5.13	0	64	2.1e-005	1	2965
	K.LLEAQSHFR.K		1		367.5337	1099.5793	1099.5774	1.74	0	(41)	0.0055	1	3147
	K.LLEAQSHFR.K		1		550.7972	1099.5799	1099.5774	2.28	0	51	0.00056	1	3148
	R.DLAALEDKVK.A	U	1		551.3148	1100.6151	1100.6077	6.70	1	26	0.18	1	3166
	K.LLVGSEDYGR.D	U	3		554.7897	1107.5649	1107.5560	8.02	0	39	0.0088	1	3266
	K.ITALDEFATK.L	U	2		554.8025	1107.5904	1107.5812	8.35	0	53	0.00038	1	3272
	K.DLIGVQNLLK.K	U	1		556.8400	1111.6654	1111.6601	4.76	0	45	0.00087	1	3331
	R->.<-QEQIDNQTR.I	U	1	Gln->pyro-Glu (N-term Q)	557.7613	1113.5081	1113.5051	2.77	0	31	0.021	1	3341
	R.MNEVISLWK.K	U	1		560.3010	1118.5874	1118.5794	7.13	0	46	0.002	1	3402
	R.LKAQ->M<-IEKR.S	U	3	Oxidation (M)	566.8314	1131.6483	1131.6434	4.34	2	9	5.7	5	3604
	R.->M<-NEVISLWK.K	U	1	Oxidation (M)	568.2983	1134.5821	1134.5743	6.89	0	(38)	0.059	1	3636
	K.SSEEIESAFR.A	U	1		577.7727	1153.5309	1153.5251	5.00	0	23	0.17	1	3875
	R.LAQFVEHWK.E	U	2		386.5444	1156.6114	1156.6029	7.31	0	25	0.22	1	3924
	R.LAQFVEHWK.E	U	1		579.3157	1156.6169	1156.6029	12.1	0	(11)	5	2	3925
	K.GLNGKVSDLEK.A	U	1		580.3182	1158.6219	1158.6244	-2.16	1	4	31	9	3956
	K.EELYQNLTR.E	U	1		583.3016	1164.5886	1164.5775	9.55	0	28	0.39	1	4035
	K.DLTNVQNLQK.K	U	1		586.8200	1171.6255	1171.6197	4.93	0	28	0.11	1	4130
	K.DVTGAEALLER.H	U	2		587.3124	1172.6103	1172.6037	5.65	0	69	2.5e-005	1	4145
	R.DLSSVQTLLTK.Q	U	2		602.8481	1203.6817	1203.6711	8.86	0	42	0.0031	1	4523
	R.DVDETISWIK.E	U	2		603.3105	1204.6064	1204.5976	7.36	0	45	0.0027	1	4530
	R.AALLELWELR.R	U	1		607.3555	1212.6965	1212.6866	8.16	0	68	7.9e-006	1	4640
	K.ADVVESWIGEK.E	U	2		616.8147	1231.6148	1231.6085	5.19	0	27	0.16	1	4845
	K.RDTINGRFQK.I	U	1		412.2322	1233.6749	1233.6578	13.8	2	4	24	6	4903
	K.AKLGDSHDLQR.F	U	1		620.3325	1238.6505	1238.6367	11.1	1	6	18	2	4952
	K->.<-QKLDILDQER.A	U	1	Gln->pyro-Glu (N-term Q)	620.8339	1239.6532	1239.6459	5.86	1	42	0.0038	1	4970
	K.GEIDAHEDSFK.S	U	1		624.2826	1246.5507	1246.5466	3.34	0	39	0.0042	1	5078
	K.QKLDILDQER.A	U	1		629.3479	1256.6812	1256.6724	7.01	1	(34)	0.03	1	5251
	K.EQL->M<-ASDDFGR.D	U	1	Oxidation (M)	642.7833	1283.5520	1283.5452	5.26	0	27	0.036	1	5602
	K.GDILTLLNSTNK.D	U	1		644.8627	1287.7109	1287.7034	5.82	0	24	0.3	1	5658
	R.GKDLIGVQNLLK.K	U	1		433.2689	1296.7848	1296.7765	6.35	1	36	0.0032	1	5768
	K.VLETAEDIQER.R		2		651.8329	1301.6512	1301.6463	3.80	0	45	0.0024	1	5826
	R.KVEDLFLTFAK.K	U	1		437.5860	1309.7361	1309.7282	6.03	1	(44)	0.0013	1	5886
	R.KVEDLFLTFAK.K	U	1		655.8764	1309.7382	1309.7282	7.69	1	58	4.2e-005	1	5887
	R.GVID->M<-GNSLIER.G	U	3	Oxidation (M)	660.3401	1318.6656	1318.6551	7.99	0	77	1.4e-006	1	5997
	R.SQLLGSAHEVQR.F	U	1		662.8546	1323.6945	1323.6895	3.81	0	79	1.9e-006	1	6044
	R.SQLLGSAHEVQR.F	U	1		442.2389	1323.6949	1323.6895	4.10	0	(59)	0.00019	1	6045
	K.KKLLEAQSHFR.K		1		678.8835	1355.7524	1355.7673	-11.01	2	7	30	2	6445
	R.DTEQVDNW->M<-SK.Q	U	1	Oxidation (M)	684.7927	1367.5708	1367.5663	3.23	0	25	0.036	1	6571
	R.AALLELWELRR.Q	U	1		457.2738	1368.7996	1368.7877	8.66	1	24	0.12	1	6592
	K.RWSQLLANSAAR.K	U	2		686.8747	1371.7348	1371.7371	-1.65	1	6	19	4	6628
	R.EELITNWEQIR.T	U	1		715.8752	1429.7358	1429.7201	11.0	0	39	0.0089	1	7416
	K.TKQDEVNAAWQR.L	U	1		482.5769	1444.7090	1444.7059	2.14	1	27	0.1	1	7590
	R.ENLLEEQGSIALR.Q	U	2		736.3973	1470.7800	1470.7678	8.32	0	78	9.1e-007	1	7991
	R.L->M<-VHTVATFNSIK.E	U	1	Oxidation (M)	492.9378	1475.7916	1475.7806	7.43	0	25	0.19	1	8067
	R.L->M<-VHTVATFNSIK.E	U	1	Oxidation (M)	738.9031	1475.7917	1475.7806	7.51	0	(25)	0.22	1	8068
	R.DADETKEWIEEK.N	U	1		746.8484	1491.6822	1491.6729	6.27	1	18	0.68	1	8304
	R.EANELQQWINEK.E	U	2		751.3722	1500.7298	1500.7208	6.00	0	36	0.015	1	8426
	R.->M<-QHNLEQQIQAR.N	U	1	Oxidation (M)	504.5866	1510.7381	1510.7310	4.67	0	43	0.0028	1	8584
	K.EKEQL->M<-ASDDFGR.D	U	1	Oxidation (M)	771.3484	1540.6822	1540.6828	-0.34	1	35	0.0068	1	9025
	K.HALLEADVAAHQDR.I	U	1		515.9320	1544.7740	1544.7695	2.91	0	69	9.1e-006	1	9091
	K.HQALQAEIAGHEPR.I	U	1		519.6044	1555.7915	1555.7855	3.83	0	56	0.00018	1	9260
	K.REELITNWEQIR.T	U	2		793.9236	1585.8326	1585.8212	7.19	1	(32)	0.062	1	9682
	K.REELITNWEQIR.T	U	1		529.6187	1585.8341	1585.8212	8.14	1	48	0.0014	1	9683
	R.ELPTAFDYVEFTR.S	U	1		794.3948	1586.7750	1586.7617	8.40	0	56	0.00035	1	9693
	K.KHEAFETDFTVHK.D	U	1		530.2654	1587.7743	1587.7682	3.88	1	43	0.01	1	9707
	K.KHEAFETDFTVHK.D	U	1		397.9514	1587.7765	1587.7682	5.23	1	(41)	0.019	1	9708
	K.KHEAFETDFTVHK.D	U	1		794.8956	1587.7767	1587.7682	5.38	1	(9)	30	1	9709
	K.LIQEQHPEEELIK.T	U	2		803.4321	1604.8496	1604.8409	5.39	0	56	0.00019	1	9977
	K.LIQEQHPEEELIK.T	U	1		535.9581	1604.8524	1604.8409	7.13	0	(11)	5.4	1	9979
	K.HQAFEAELHANADR.I	U	1		536.9227	1607.7462	1607.7440	1.34	0	(58)	0.00052	1	10012
	K.HQAFEAELHANADR.I	U	1		804.8810	1607.7475	1607.7440	2.17	0	72	2.1e-005	1	10013
	K.LDENSAFLQFNWK.A	U	1		806.3987	1610.7828	1610.7729	6.16	0	55	0.00019	1	10055
	R.QFQDAGHFDAENIK.K	U	1		810.3792	1618.7439	1618.7376	3.89	0	40	0.0039	1	10174
	R.LAALADQWQFLVQK.S	U	1		815.9571	1629.8996	1629.8879	7.22	0	70	4.4e-006	1	10336
	R.LQQSHPLSATQIQVK.R	U	1		839.4721	1676.9297	1676.9210	5.19	0	42	0.0023	1	11016
	R.LQQSHPLSATQIQVK.R	U	1		559.9845	1676.9317	1676.9210	6.39	0	(36)	0.01	1	11017
	R.AQLADSFHLQQFFR.D	U	2		569.9616	1706.8630	1706.8529	5.92	0	(50)	0.0028	1	11396
	R.AQLADSFHLQQFFR.D	U	1		854.4404	1706.8663	1706.8529	7.86	0	96	6e-008	1	11397
	K.GNA->M<-VEEGHFAAEDVK.A	U	1	Oxidation (M)	860.3858	1718.7570	1718.7570	0.03	0	82	2.8e-007	1	11571
	R.LIQSHPESAEDLQEK.C	U	1		862.4311	1722.8476	1722.8424	3.03	0	67	1.2e-005	1	11629
	R.LIQSHPESAEDLQEK.C	U	1		575.2904	1722.8494	1722.8424	4.06	0	(46)	0.0014	1	11630
	K.TATDEAYKDPSNLQGK.V	U	1		579.9499	1736.8278	1736.8217	3.54	1	(52)	0.00038	1	11820
	K.TATDEAYKDPSNLQGK.V	U	1		869.4219	1736.8292	1736.8217	4.33	1	84	2.3e-007	1	11821
	K.LSDDNTIGKEEIQQR.L	U	2		873.4400	1744.8654	1744.8591	3.62	1	94	6.7e-008	1	11916
	K.LSDDNTIGKEEIQQR.L	U	1		582.6292	1744.8658	1744.8591	3.82	1	(53)	0.00082	1	11917
	R.QFQDAGHFDAENIKK.K	U	1		583.2873	1746.8400	1746.8325	4.30	1	11	8.2	1	11946
	K.DEVAARMNEVISLWK.K	U	1		880.9590	1759.9034	1759.8927	6.10	1	9	11	2	12111
	K->.<-QVEELYHSLLELGEK.R	U	1	Gln->pyro-Glu (N-term Q)	885.4580	1768.9015	1768.8883	7.44	0	(67)	1.5e-005	1	12219
	K.QVEELYHSLLELGEK.R	U	1		596.3151	1785.9235	1785.9148	4.87	0	(41)	0.0062	1	12439
	K.QVEELYHSLLELGEK.R	U	1		893.9695	1785.9244	1785.9148	5.36	0	86	2.2e-007	1	12440
	K.LIQNNHYA->M<-EDVATR.R	U	1	Oxidation (M)	895.9308	1789.8471	1789.8417	3.04	0	73	2.4e-006	1	12480
	K.LIQNNHYA->M<-EDVATR.R	U	1	Oxidation (M)	597.6232	1789.8479	1789.8417	3.44	0	(52)	0.00037	1	12481
	K.HQAFEAEVQANSGAIVK.L		1		899.9623	1797.9101	1797.9009	5.11	0	94	2.2e-008	1	12608
	K.HQAFEAEVQANSGAIVK.L		1		600.3128	1797.9166	1797.9009	8.71	0	(40)	0.0056	1	12612
	R.DLAALGDKVNSLGETAER.L	U	1		929.9910	1857.9675	1857.9432	13.1	1	43	0.0095	1	13376
	R.->M<-->M<-LDQCLELQLFHR.D	U	2	2 Oxidation (M)	622.6323	1864.8750	1864.8634	6.20	0	73	4.8e-006	1	13438
	K.KFEEFQTD->M<-AAHEER.V	U	1	Oxidation (M)	628.6144	1882.8213	1882.8156	3.06	1	86	5.3e-008	1	13657
	R.SSLSSAQADFNQLAELDR.Q	U	2		976.4761	1950.9376	1950.9283	4.78	0	152	4.1e-014	1	14477
	K.IAALQAFADQLIAAGHYAK.G	U	1		658.0304	1971.0694	1971.0578	5.89	0	81	3.4e-007	1	14886
	K.IAALQAFADQLIAAGHYAK.G	U	1		986.5430	1971.0714	1971.0578	6.92	0	(72)	2.4e-006	1	14887
	K.LQTASDESYKDPTNIQSK.H	U	1		675.6666	2023.9779	2023.9698	3.98	1	(53)	0.0003	1	15518
	K.LQTASDESYKDPTNIQSK.H	U	1		1012.9964	2023.9782	2023.9698	4.17	1	91	4.3e-008	1	15519
	K.LQIASDENYKDPTNLQGK.L		1		678.6805	2033.0196	2033.0065	6.44	1	(28)	0.15	1	15578
	K.LQIASDENYKDPTNLQGK.L		1		1017.5176	2033.0206	2033.0065	6.93	1	72	7.1e-006	1	15579
	K.QEALVARYEALKEP->M<-VAR.K	U	1	Oxidation (M)	1045.5437	2089.0728	2089.0990	-12.50	2	0	69	3	16243
	K.ALINADELASDVAGAEALLDR.H	U	2		709.7065	2126.0976	2126.0855	5.71	0	(68)	1.9e-005	1	16546
	K.ALINADELASDVAGAEALLDR.H	U	1		1064.0561	2126.0977	2126.0855	5.77	0	152	6.7e-014	1	16547
	K.SADESGQALLAAGHYASDEVR.E	U	1		1074.0068	2145.9991	2145.9927	3.01	0	119	1.4e-010	1	16731
	K.KHEAL->M<-SDLSAYGSSIQALR.E	U	1	Oxidation (M)	549.0331	2192.1035	2192.0895	6.36	1	41	0.012	1	17194
	K.MTLVASEDYGDTLAAIQGLLK.K	U	1		1105.0818	2208.1490	2208.1348	6.46	0	(106)	1.5e-009	1	17301
	R->.<-QEFAQHANAFHQWIQETR.T	U	1	Gln->pyro-Glu (N-term Q)	742.0217	2223.0432	2223.0246	8.36	0	(21)	0.4	1	17387
	K.->M<-TLVASEDYGDTLAAIQGLLK.K	U	1	Oxidation (M)	1113.0812	2224.1478	2224.1297	8.15	0	125	2e-011	1	17397
	R.QEFAQHANAFHQWIQETR.T	U	1		747.6964	2240.0674	2240.0511	7.26	0	80	6.5e-007	1	17487
	K.EAALTSEEVGADLEQVEVLQK.K	U	1		1129.5752	2257.1358	2257.1325	1.48	0	69	9.1e-006	1	17581
	K.DLNSQADSL->M<-TSSAFDTSQVK.D	U	2	Oxidation (M)	1131.0222	2260.0299	2260.0165	5.91	0	104	1.3e-009	1	17595
	R.EAFLNTEDKGDSLDSVEALIK.K	U	2		765.3881	2293.1424	2293.1325	4.29	1	(27)	0.26	1	17795
	R.EAFLNTEDKGDSLDSVEALIK.K	U	1		1147.5823	2293.1500	2293.1325	7.63	1	80	7.4e-007	1	17797
	K.ASAFNSWFENAEEDLTDPVR.C	U	1		1149.5234	2297.0323	2297.0236	3.78	0	51	0.0003	1	17813
	K.NQALNTDNYGHDLASVQALQR.K	U	1		1164.5747	2327.1349	2327.1254	4.06	0	131	5e-012	1	18035
	K.NQALNTDNYGHDLASVQALQR.K	U	1		776.7195	2327.1368	2327.1254	4.89	0	(117)	1.5e-010	1	18036
	K.RLEAELAAHEPAIQGVLDTGKK.L	U	1		587.3284	2345.2846	2345.2703	6.12	2	13	1.5	1	18133
	R.VASNPYTWFT->M<-EALEETWR.N	U	1	Oxidation (M)	1174.0448	2346.0750	2346.0627	5.28	0	91	8.1e-008	1	18135
	K.QEAFLLNEDLGDSLDSVEALLK.K	U	2		1210.1266	2418.2386	2418.2166	9.12	0	99	7.3e-009	1	18415
	R.LKDLNSQADSL->M<-TSSAFDTSQVK.D	U	1	Oxidation (M)	834.7438	2501.2095	2501.1955	5.57	1	52	0.00035	1	18786
	K.YTEHSTVGLAQQWDQLDQLG->M<-R.M	U	1	Oxidation (M)	1296.6146	2591.2147	2591.2075	2.79	0	(63)	0.00018	1	19172
	K.YTEHSTVGLAQQWDQLDQLG->M<-R.M	U	1	Oxidation (M)	864.7477	2591.2212	2591.2075	5.31	0	69	4.4e-005	1	19173
	R.QQVAPTDDETGKELVLALYDYQEK.S	U	1		918.4603	2752.3592	2752.3443	5.40	1	51	0.00058	1	19633
	R.AGTFQAFEQFGQQLLAHGHYASPEIK.Q	U	1		959.1494	2874.4262	2874.4089	6.02	0	77	1e-006	1	19991
	R.AGTFQAFEQFGQQLLAHGHYASPEIK.Q	U	1		719.6151	2874.4313	2874.4089	7.80	0	(35)	0.019	1	19992
	R.RQDLEDSLQAQQYFADANEAESW->M<-R.E	U	1	Oxidation (M)	1006.4531	3016.3374	3016.3257	3.87	1	92	1.1e-008	1	20357
	K->.<-QETFDAGLQAFQQEGIANITALKDQLLAAK.H	U	1	Gln->pyro-Glu (N-term Q)	1072.5665	3214.6778	3214.6510	8.33	1	41	0.0034	1	20646
	K.VAEDLESEGL->M<-AEEVQAVQQQEVYG->M<-->M<-PR.D	U	1	3 Oxidation (M)	1105.5022	3313.4848	3313.4788	1.79	0	57	8.2e-005	1	20801
sp|Q6P2Q9|PRP8_HUMAN	PRPF8	Pre-mRNA-processing-splicing factor 8 OS=Homo sapiens OX=9606 GN=PRPF8 PE=1 SV=2	274738	3782	213(132)	95(71)	2.93	53%	Q6P2Q9_uniprot
	Peptide	Unique	Matches	Modification	Observed	Mr(expt)	Mr(calc)	ppm	Miss	Score	Expect	Rank	Query
	R.LILILR.A	U	1		370.7754	739.5362	739.5320	5.76	0	34	0.00049	1	95
	K.FEPLVR.D		4		380.7241	759.4336	759.4279	7.52	0	30	0.11	1	168
	R.VYLGALK.Y	U	2		382.2414	762.4682	762.4640	5.52	0	40	0.0033	1	191
	K.FGDLILK.A	U	3		403.2466	804.4787	804.4745	5.14	0	49	0.00038	1	388
	R.TGQLFLK.I	U	1		403.7448	805.4751	805.4698	6.56	0	26	0.078	1	393
	R.IHIFFR.F	U	2		416.7479	831.4812	831.4755	6.84	0	20	0.65	1	544
	R.ALDIPLVK.N		3		434.7814	867.5482	867.5429	6.05	0	34	0.0038	1	777
	R.AVFWDIK.N	U	4		439.7450	877.4754	877.4698	6.36	0	23	0.28	1	897
	R.GITPLLER.W		2		449.7746	897.5347	897.5284	7.08	0	30	0.023	1	1042
	K.FGFVDAQK.E		2		456.2373	910.4600	910.4549	5.61	0	36	0.013	1	1152
	K.LLILALER.L		5		470.8166	939.6186	939.6117	7.41	0	57	2e-005	1	1403
	R.WLGNLLAR.Q		4		471.7824	941.5503	941.5447	6.02	0	18	0.76	1	1429
	K.IDLTLLNR.L		7		479.2934	956.5723	956.5655	7.16	0	49	0.00085	1	1601
	R.VWAEYALK.R	U	1		490.2697	978.5249	978.5174	7.59	0	9	9.7	1	1799
	K.ISLIQIFR.A	U	2		495.3143	988.6140	988.6069	7.14	0	53	5.4e-005	1	1901
	R.VWLFFMR.G		1		499.7706	997.5267	997.5208	5.94	0	(23)	0.27	1	2007
	R.SGLNQIPNR.R	U	1		499.7743	997.5341	997.5305	3.62	0	11	4.1	1	2008
	K.DLILADYGK.K	U	1		504.2758	1006.5371	1006.5335	3.63	0	24	0.25	1	2097
	R.VWLFF->M<-R.G		1	Oxidation (M)	507.7676	1013.5207	1013.5157	4.90	0	28	0.081	1	2154
	K.ANPALYVLR.E	U	2		508.8016	1015.5887	1015.5814	7.18	0	39	0.008	1	2191
	R.RALDIPLVK.N		1		512.8331	1023.6517	1023.6440	7.49	1	23	0.036	1	2265
	R.AISAANLHLR.T	U	1		355.8791	1064.6154	1064.6090	6.01	0	(25)	0.083	1	2735
	R.AISAANLHLR.T	U	1		533.3152	1064.6158	1064.6090	6.38	0	65	8.6e-006	1	2736
	K.TAEEVAALIR.S	U	2		536.8081	1071.6017	1071.5924	8.66	0	50	0.00069	1	2795
	K.ALN->M<-AIPGGPK.F		2	Oxidation (M)	542.7982	1083.5818	1083.5746	6.57	0	47	0.00093	1	2930
	K.LWNLNNYR.T	U	3		546.7897	1091.5648	1091.5512	12.5	0	22	0.47	2	3056
	K.IGLNSK->M<-PSR.F	U	2	Oxidation (M)	559.7976	1117.5805	1117.5914	-9.67	1	6	19	6	3389
	R.FGNAFHLCR.E		1		374.5175	1120.5306	1120.5236	6.17	0	24	0.4	1	3417
	K.GYLPSHYER.V	U	1		374.5187	1120.5343	1120.5301	3.72	0	(18)	1.5	1	3418
	K.GYLPSHYER.V	U	1		561.2752	1120.5357	1120.5301	5.01	0	31	0.08	1	3419
	K->.<-QTDVGITHFR.S	U	3	Gln->pyro-Glu (N-term Q)	578.7941	1155.5736	1155.5673	5.44	0	(40)	0.005	1	3909
	K.LTPSGYEWGR.Q	U	2		583.2877	1164.5608	1164.5564	3.78	0	24	0.26	1	4033
	K.QTDVGITHFR.S	U	1		587.3068	1172.5991	1172.5938	4.47	0	48	0.0011	1	4141
	K.QTDVGITHFR.S	U	1		391.8745	1172.6017	1172.5938	6.70	0	(45)	0.002	1	4143
	K.ETGYTYILPK.N	U	1		592.8152	1183.6158	1183.6125	2.83	0	27	0.25	1	4285
	R.FPPVVFYTPK.E	U	8		597.8362	1193.6579	1193.6485	7.90	0	40	0.0047	1	4416
	R.L->M<-KHDVNLGR.A	U	1	Oxidation (M)	599.8189	1197.6233	1197.6288	-4.63	1	7	11	4	4457
	K.LVVDSHVQYR.L		1		405.8894	1214.6464	1214.6408	4.61	0	(28)	0.15	1	4670
	K.LVVDSHVQYR.L		1		608.3315	1214.6485	1214.6408	6.38	0	65	3e-005	1	4672
	K.IIHTSVWAGQK.R	U	1		413.9020	1238.6842	1238.6772	5.69	0	(17)	0.97	1	4953
	K.IIHTSVWAGQK.R	U	1		620.3498	1238.6851	1238.6772	6.45	0	46	0.0011	1	4954
	R.VESHFDLELR.A		2		415.5501	1243.6283	1243.6197	6.94	0	(28)	0.12	1	5042
	R.VESHFDLELR.A		2		622.8216	1243.6286	1243.6197	7.19	0	43	0.0034	1	5045
	K.GPGCGFWAAGWR.V		1		661.3041	1320.5937	1320.5822	8.71	0	46	0.00077	1	6017
	R.TILQHLSEAWR.C		2		677.3714	1352.7282	1352.7201	6.05	0	50	0.00051	1	6383
	R.TILQHLSEAWR.C		5		451.9169	1352.7288	1352.7201	6.45	0	(35)	0.016	1	6384
	K.I->M<-ADNPSWDGEK.T	U	1	Oxidation (M)	689.8050	1377.5954	1377.5871	6.07	0	43	0.0014	1	6693
	K->.<-QNPFWWTHQR.H	U	2	Gln->pyro-Glu (N-term Q)	691.8265	1381.6384	1381.6316	4.91	0	46	0.002	1	6737
	R->.<-QIL->M<-ASGSTTFTK.I	U	1	Gln->pyro-Glu (N-term Q); Oxidation (M)	692.3523	1382.6900	1382.6752	10.7	0	(4)	27	3	6753
	R.QILMASGSTTFTK.I	U	1		692.8646	1383.7147	1383.7068	5.70	0	50	0.00055	1	6764
	R.TNHIYVSSDDIK.E	U	1		696.3464	1390.6783	1390.6729	3.94	0	48	0.0011	1	6845
	R.TNHIYVSSDDIK.E	U	1		464.5675	1390.6807	1390.6729	5.62	0	(23)	0.29	1	6846
	R.WGDYDSHDIER.Y	U	1		696.7983	1391.5820	1391.5742	5.61	0	66	3e-006	1	6856
	R.WGDYDSHDIER.Y	U	1		464.8685	1391.5837	1391.5742	6.80	0	(19)	0.16	1	6857
	R.FSPIPFPPLSYK.H		2		696.8871	1391.7596	1391.7489	7.68	0	27	0.1	1	6864
	K.QNPFWWTHQR.H	U	1		467.2300	1398.6682	1398.6582	7.18	0	(23)	0.29	1	6988
	K.DGVWNLQNEVTK.E	U	2		701.8568	1401.6991	1401.6888	7.29	0	52	0.00043	1	7042
	R.FTLWWSPTINR.A	U	1		710.8776	1419.7407	1419.7299	7.59	0	36	0.019	1	7275
	K.D->M<-NHTNSYGIIR.G		1	Oxidation (M)	718.8369	1435.6593	1435.6514	5.48	0	(30)	0.094	1	7473
	K.D->M<-NHTNSYGIIR.G		1	Oxidation (M)	479.5610	1435.6613	1435.6514	6.89	0	37	0.02	1	7474
	R->.<-QGYNMLNLLIHR.K		1	Gln->pyro-Glu (N-term Q)	727.8868	1453.7591	1453.7500	6.29	0	65	2.1e-005	1	7735
	R->.<-QGYN->M<-LNLLIHR.K		1	Gln->pyro-Glu (N-term Q); Oxidation (M)	735.8834	1469.7523	1469.7449	5.02	0	(42)	0.0043	1	7981
	R.QGYNMLNLLIHR.K		1		736.3978	1470.7811	1470.7765	3.12	0	(63)	3.4e-005	1	7992
	R.QGYNMLNLLIHR.K		1		491.2680	1470.7822	1470.7765	3.86	0	(38)	0.011	1	7993
	R.QGYN->M<-LNLLIHR.K		2	Oxidation (M)	496.6003	1486.7790	1486.7714	5.09	0	(26)	0.18	1	8224
	R.LTLEDLEDSWDR.G	U	1		746.3558	1490.6971	1490.6889	5.51	0	76	1.3e-006	1	8283
	K.ADWWTNTAHYNR.E		1		767.8492	1533.6838	1533.6749	5.80	0	51	0.00015	1	8929
	K.NNVNVASLTQSEIR.D	U	1		772.9122	1543.8098	1543.7954	9.31	0	59	9.7e-005	1	9069
	R.RFSPIPFPPLSYK.H		1		774.9360	1547.8574	1547.8500	4.76	1	22	0.28	1	9148
	K.VPGLPTPIENMILR.Y		1		775.4486	1548.8827	1548.8698	8.37	0	(13)	1.3	1	9167
	K.VPGLPTPIEN->M<-ILR.Y		1	Oxidation (M)	783.4456	1564.8767	1564.8647	7.67	0	52	0.0002	1	9408
	R.LIVDHNIADYMTAK.N		1		802.4145	1602.8144	1602.8076	4.29	0	73	3.5e-006	1	9948
	R.LIVDHNIADYMTAK.N		1		535.2806	1602.8199	1602.8076	7.71	0	(23)	0.36	1	9949
	R.LIVDHNIADY->M<-TAK.N		1	Oxidation (M)	810.4131	1618.8116	1618.8025	5.65	0	(72)	5.7e-006	1	10182
	R.LIVDHNIADY->M<-TAK.N		1	Oxidation (M)	540.6121	1618.8145	1618.8025	7.45	0	(38)	0.013	1	10184
	R.RLTLEDLEDSWDR.G	U	1		549.9418	1646.8037	1646.7900	8.30	1	58	0.00015	1	10592
	R.DIILGMEISAPSQQR.Q	U	2		829.4397	1656.8648	1656.8505	8.67	0	(36)	0.03	1	10736
	K.LLENMP->M<-PWEQIR.D	U	1	Oxidation (M)	836.9177	1671.8209	1671.8112	5.77	0	40	0.0064	1	10939
	R.DIILG->M<-EISAPSQQR.Q	U	1	Oxidation (M)	837.4393	1672.8640	1672.8454	11.1	0	56	0.00019	1	10956
	R.EAVVNTQELLDLLVK.C	U	1		561.9920	1682.9542	1682.9454	5.19	0	(50)	0.00031	1	11097
	R.EAVVNTQELLDLLVK.C	U	2		842.4861	1682.9576	1682.9454	7.23	0	99	3.6e-009	1	11099
	K.LLEN->M<-P->M<-PWEQIR.D	U	1	2 Oxidation (M)	844.9151	1687.8156	1687.8062	5.62	0	(22)	0.43	1	11156
	R.WQFTLP->M<-->M<-STLYR.L		1	2 Oxidation (M)	853.4093	1704.8040	1704.8004	2.15	0	23	0.26	1	11372
	K.->M<-NSSCADILLFASYK.W	U	1	Oxidation (M)	868.4086	1734.8026	1734.7957	3.99	0	100	4.1e-009	1	11778
	R.YIQPWESEFIDSQR.V	U	1		599.9562	1796.8469	1796.8369	5.54	0	(17)	1.1	1	12586
	R.YIQPWESEFIDSQR.V	U	2		899.4310	1796.8475	1796.8369	5.88	0	81	4.9e-007	1	12588
	R.HDPN->M<-KYELQLANPK.E	U	1	Oxidation (M)	605.3051	1812.8935	1812.8828	5.89	1	72	4e-006	1	12823
	R.AAV->M<-HDILD->M<-->M<-PEGIK.Q		3	3 Oxidation (M)	909.9283	1817.8420	1817.8362	3.21	0	38	0.0068	1	12877
	R.AAV->M<-HDILD->M<-->M<-PEGIK.Q		2	3 Oxidation (M)	606.9565	1817.8476	1817.8362	6.30	0	(29)	0.055	1	12878
	K.DNPNLLFN->M<-CGFECR.I	U	1	Oxidation (M)	951.9059	1901.7973	1901.7859	6.02	0	58	1.7e-005	1	13857
	R.SG->M<-SHEEDQLIPNLYR.Y	U	2	Oxidation (M)	952.9487	1903.8829	1903.8734	5.00	0	91	2.1e-007	1	13896
	R.SG->M<-SHEEDQLIPNLYR.Y	U	1	Oxidation (M)	635.6354	1903.8845	1903.8734	5.83	0	(39)	0.028	1	13897
	R.FEKMYEKIDLTLLNR.L		1		479.0098	1912.0101	1912.0128	-1.40	2	33	0.032	1	13986
	K.ITDAYLDQYLWYEADK.R		1		1003.9741	2005.9336	2005.9309	1.33	0	44	0.0021	1	15307
	R.AQIAGYLYGVSPPDNPQVK.E	U	2		1009.0300	2016.0454	2016.0316	6.82	0	82	4.2e-007	1	15394
	R.AQIAGYLYGVSPPDNPQVK.E	U	1		673.0233	2016.0481	2016.0316	8.18	0	(17)	1.1	1	15395
	K.FGFVDAQKED->M<-PPEHVR.K		1	Oxidation (M)	505.2440	2016.9469	2016.9364	5.20	1	(19)	0.58	1	15403
	K.FGFVDAQKED->M<-PPEHVR.K		1	Oxidation (M)	673.3240	2016.9503	2016.9364	6.90	1	45	0.0016	1	15405
	K.ATEPQ->M<-VLFNLYDDWLK.T	U	2	Oxidation (M)	1050.0182	2098.0218	2098.0081	6.53	0	72	4.1e-006	1	16322
	K.ATEPQ->M<-VLFNLYDDWLK.T	U	1	Oxidation (M)	700.3481	2098.0224	2098.0081	6.81	0	(27)	0.13	1	16323
	K.NLNYLHLDYNFNLKPVK.T		1		527.0383	2104.1240	2104.1105	6.40	0	(11)	4.1	1	16380
	K.NLNYLHLDYNFNLKPVK.T		1		702.3821	2104.1244	2104.1105	6.60	0	41	0.0036	1	16381
	R.DINLQDEDWNEFNDINK.I		1		1061.4778	2120.9410	2120.9287	5.82	0	76	5.8e-007	1	16511
	K.TIIITCSFTPGSCTLTAYK.L	U	1		1067.5374	2133.0601	2133.0486	5.40	0	95	5.5e-008	1	16615
	R.TDMIQALGGVEGILEHTLFK.G	U	1		724.7214	2171.1425	2171.1296	5.92	0	(83)	3.1e-007	1	17006
	R.TDMIQALGGVEGILEHTLFK.G	U	1		1086.5801	2171.1456	2171.1296	7.36	0	(71)	4.5e-006	1	17007
	K.G->M<-LDPLEVHLLDFPNIVIK.G	U	1	Oxidation (M)	727.0718	2178.1935	2178.1759	8.10	0	(32)	0.02	1	17052
	K.G->M<-LDPLEVHLLDFPNIVIK.G	U	1	Oxidation (M)	1090.1041	2178.1937	2178.1759	8.19	0	55	0.0001	1	17053
	R.GPGNPVPGPLAPLPDY->M<-SEEK.L		2	Oxidation (M)	1091.0372	2180.0599	2180.0460	6.40	0	39	0.0066	1	17067
	R.GPGNPVPGPLAPLPDY->M<-SEEK.L		1	Oxidation (M)	727.6951	2180.0636	2180.0460	8.07	0	(20)	0.58	1	17069
	R.EELGLIEQAYDNPHEALSR.I		1		1092.5391	2183.0636	2183.0494	6.48	0	96	2.4e-008	1	17121
	R.EELGLIEQAYDNPHEALSR.I		3		728.6964	2183.0674	2183.0494	8.24	0	(61)	5.1e-005	1	17122
	R.TD->M<-IQALGGVEGILEHTLFK.G	U	2	Oxidation (M)	730.0531	2187.1375	2187.1246	5.91	0	106	3.4e-009	1	17166
	R.TD->M<-IQALGGVEGILEHTLFK.G	U	1	Oxidation (M)	1094.5769	2187.1392	2187.1246	6.72	0	(76)	3.9e-006	1	17167
	R.YLTEHPDPNNENIVGYNNK.K	U	1		1116.0272	2230.0399	2230.0290	4.87	0	51	0.00079	1	17424
	R.YLTEHPDPNNENIVGYNNK.K	U	1		744.3561	2230.0466	2230.0290	7.87	0	(40)	0.011	1	17425
	K.ELGGLG->M<-LS->M<-GHVLIPQSDLR.W	U	1	2 Oxidation (M)	1128.0852	2254.1559	2254.1450	4.83	0	80	5.6e-007	1	17566
	K.ELGGLG->M<-LS->M<-GHVLIPQSDLR.W	U	2	2 Oxidation (M)	752.3939	2254.1598	2254.1450	6.56	0	(51)	0.00044	1	17568
	R.KG->M<-LDPLEVHLLDFPNIVIK.G	U	1	Oxidation (M)	769.7698	2306.2875	2306.2708	7.24	1	(31)	0.013	1	17872
	R.KG->M<-LDPLEVHLLDFPNIVIK.G	U	1	Oxidation (M)	577.5792	2306.2875	2306.2708	7.25	1	45	0.00061	1	17873
	R.LFPPWIKPADTEPPPLLVYK.W		1		774.4417	2320.3033	2320.2871	6.98	0	36	0.0042	1	17992
	K.HGDEIITSTTSNYETQTFSSK.T	U	1		1173.5438	2345.0731	2345.0659	3.06	0	117	8.5e-011	1	18129
	K.HGDEIITSTTSNYETQTFSSK.T	U	1		782.7014	2345.0822	2345.0659	6.95	0	(42)	0.0022	1	18130
	K.TTITEPHHIWPTLTDEEWIK.V	U	1		612.5648	2446.2302	2446.2169	5.44	0	20	0.71	1	18521
	K.TEDPDLPAFYFDPLINPISHR.H		1		1229.1134	2456.2122	2456.2012	4.49	0	84	2.8e-007	1	18556
	K.TEDPDLPAFYFDPLINPISHR.H		1		819.7461	2456.2164	2456.2012	6.20	0	(67)	1.2e-005	1	18557
	R.TSYEEFTHKDGVWNLQNEVTK.E	U	1		842.4063	2524.1969	2524.1870	3.92	1	23	0.29	1	18895
	R.FLGFF->M<-VPAQSSWNYNF->M<-GVR.H	U	1	2 Oxidation (M)	1265.5918	2529.1690	2529.1610	3.19	0	42	0.0039	1	18923
	R.LANQLLTDLVDDNYFYLFDLK.A		2		1267.1536	2532.2926	2532.2788	5.44	0	110	6e-010	1	18955
	R.LANQLLTDLVDDNYFYLFDLK.A		1		845.1057	2532.2953	2532.2788	6.52	0	(55)	0.00021	1	18956
	K.DGPYITAEEAVAVYTTTVHWLESR.R		1		1354.6683	2707.3221	2707.3130	3.38	0	113	5.7e-010	1	19513
	K.DGPYITAEEAVAVYTTTVHWLESR.R		1		903.4501	2707.3284	2707.3130	5.70	0	(45)	0.0037	1	19514
	K.SQEPLPDDDEEFELPEFVEPFLK.D		1		917.1042	2748.2909	2748.2694	7.83	0	37	0.012	1	19621
	K.EVGIEF->M<-DLYSHLVPVYDVEPLEK.I		1	Oxidation (M)	946.4768	2836.4084	2836.3881	7.17	0	72	4.5e-006	1	19919
	K.EVGIEF->M<-DLYSHLVPVYDVEPLEK.I		1	Oxidation (M)	1419.2166	2836.4185	2836.3881	10.7	0	(45)	0.0022	1	19920
	M.AGVFPYRGPGNPVPGPLAPLPDY->M<-SEEK.L		1	Oxidation (M)	991.1677	2970.4813	2970.4586	7.66	1	3	31	1	20275
	R.LGNVDAFQLADGLQYIFAHVGQLTG->M<-YR.Y		1	Oxidation (M)	1038.5286	3112.5639	3112.5441	6.36	0	61	4.1e-005	1	20525
	R.ASE->M<-AGPPQ->M<-PNDFLSFQDIATEAAHPIR.L	U	1	2 Oxidation (M)	1058.4980	3172.4723	3172.4594	4.08	0	130	3.8e-012	1	20601
	R.ASE->M<-AGPPQ->M<-PNDFLSFQDIATEAAHPIR.L	U	1	2 Oxidation (M)	794.1281	3172.4831	3172.4594	7.48	0	(72)	2.4e-006	1	20602
	K.E->M<-EPLGWIHTQPNESPQLSPQDVTTHAK.I	U	2	Oxidation (M)	1062.8484	3185.5233	3185.5088	4.57	0	39	0.0057	1	20615
	R.CIVMVPQWGTHQTVHLPGQLPQHEYLK.E	U	1		799.9130	3195.6227	3195.6110	3.66	0	7	10	1	20626
	K.IHESIV->M<-DLCQVFDQELDALEIETVQK.E	U	1	Oxidation (M)	1073.5286	3217.5639	3217.5523	3.60	0	29	0.071	1	20649
sp|O75643|U520_HUMAN	SNRNP200	U5 small nuclear ribonucleoprotein 200 kDa helicase OS=Homo sapiens OX=9606 GN=SNRNP200 PE=1 SV=2	246006	3633	182(110)	77(54)	2.02	46%	O75643_uniprot
	Peptide	Unique	Matches	Modification	Observed	Mr(expt)	Mr(calc)	ppm	Miss	Score	Expect	Rank	Query
	K.WDILSR.R	U	3		395.2191	788.4237	788.4181	7.12	0	21	0.93	1	304
	K.WDIITR.K		1		402.2271	802.4395	802.4337	7.25	0	26	0.24	1	367
	K.NFPFER.L	U	2		405.2031	808.3917	808.3868	6.10	0	13	1.9	1	403
	K.SNSLISIK.R	U	1		431.2581	860.5016	860.4967	5.65	0	7	11	4	730
	K.YVHLFPK.L	U	1		452.2604	902.5063	902.5014	5.37	0	15	2.6	1	1085
	R.GWAQLTDK.T	U	1		459.7406	917.4667	917.4607	6.57	0	25	0.29	1	1213
	R.LTLQQKAK.V	U	1		465.2889	928.5633	928.5705	-7.77	1	10	4.4	5	1295
	K.DTLGLFLR.E		3		467.7735	933.5324	933.5284	4.37	0	34	0.026	1	1341
	K.DLIPYLEK.L		2		495.7832	989.5518	989.5433	8.56	0	14	2.7	1	1920
	K.IIYIAP->M<-R.S		3	Oxidation (M)	496.7864	991.5581	991.5524	5.75	0	23	0.31	1	1936
	K.ADEVLEILK.T	U	1		515.2991	1028.5836	1028.5753	8.01	0	22	0.63	1	2327
	R.VFSLSSEFK.N		2		522.2769	1042.5392	1042.5335	5.43	0	22	0.35	1	2509
	K.GNIIISTPEK.W	U	3		536.3108	1070.6070	1070.5972	9.22	0	25	0.2	1	2779
	R.AIFEIVLNR.G	U	2		537.8221	1073.6297	1073.6233	5.98	0	40	0.0035	1	2809
	R.CQLPDGSFR.R		1		540.2537	1078.4928	1078.4866	5.73	0	12	2.6	2	2875
	K.YAQAGFEGFK.T		2		559.2736	1116.5326	1116.5240	7.67	0	26	0.13	1	3376
	K.KPVIVFVPSR.K		3		571.3624	1140.7103	1140.7019	7.35	0	39	0.002	1	3729
	K.KPVIVFVPSR.K		1		381.2443	1140.7111	1140.7019	8.08	0	(32)	0.0091	1	3731
	R.TLVEDLFADK.H		5		575.8079	1149.6013	1149.5918	8.30	0	47	0.0014	1	3835
	K.KADEVLEILK.T	U	2		579.3458	1156.6770	1156.6703	5.76	1	47	0.001	1	3927
	R.DIDAFWLQR.Q	U	2		582.2974	1162.5803	1162.5771	2.74	0	39	0.0087	1	4009
	R.FYDDAIVSQK.K	U	2		593.2965	1184.5785	1184.5713	6.01	0	34	0.035	1	4300
	K.TICAEFAILR.M	U	2		597.3261	1192.6377	1192.6274	8.60	0	49	0.00084	1	4403
	K.NQVLVFVHSR.K		3		599.8424	1197.6703	1197.6619	7.03	0	37	0.01	1	4467
	K.TGNFQVTELGR.I		3		611.3184	1220.6223	1220.6150	6.00	0	48	0.0013	1	4735
	K.TNVALMC->M<-LR.E		1	Oxidation (M)	612.8008	1223.5871	1223.5825	3.82	0	1	34	2	4766
	R.NIE->M<-TQEDVR.L		1	Oxidation (M)	625.7901	1249.5656	1249.5609	3.84	0	54	0.00017	1	5122
	K.TNLLLQAHLSR.M		1		422.5850	1264.7331	1264.7251	6.32	0	(46)	0.0017	1	5362
	K.TNLLLQAHLSR.M		3		633.3741	1264.7336	1264.7251	6.69	0	59	8.2e-005	1	5363
	R.SLVQEMVGSFGK.R		1		641.3331	1280.6516	1280.6435	6.33	0	(54)	0.00027	1	5577
	R.SLVQE->M<-VGSFGK.R		1	Oxidation (M)	649.3319	1296.6491	1296.6384	8.29	0	62	3.4e-005	1	5756
	R.NSAFESLYQDK.F	U	1		651.3083	1300.6020	1300.5935	6.54	0	30	0.035	1	5803
	R.TKPQMQEERR.A	U	1		651.8314	1301.6483	1301.6510	-2.07	1	3	30	4	5820
	K->.<-QLPHFTSEHIK.R		1	Gln->pyro-Glu (N-term Q)	660.3456	1318.6767	1318.6670	7.38	0	23	0.42	1	5998
	K.QLPHFTSEHIK.R		1		446.2414	1335.7023	1335.6935	6.60	0	(5)	18	1	6181
	K.QLPHFTSEHIK.R		1		668.8594	1335.7042	1335.6935	8.00	0	(16)	1.7	1	6182
	R.SGGPVVVLVQLER.E		1		676.9017	1351.7888	1351.7824	4.75	0	48	0.00033	1	6375
	R.YISSQIERPIR.I		2		454.5911	1360.7514	1360.7463	3.81	0	19	0.65	1	6505
	R.YISSQIERPIR.I		1		681.3843	1360.7540	1360.7463	5.69	0	(13)	2.7	1	6506
	K.VVLLTGETSTDLK.L	U	4		688.3912	1374.7679	1374.7606	5.32	0	85	1.4e-007	1	6671
	R.EEGWWVVIGDAK.S	U	2		694.8496	1387.6847	1387.6772	5.37	0	44	0.0059	1	6814
	K.LELSVHLQPITR.S	U	2		703.4158	1404.8171	1404.8089	5.85	0	53	0.0001	1	7087
	K.LELSVHLQPITR.S	U	4		469.2800	1404.8182	1404.8089	6.61	0	(43)	0.001	1	7091
	R.FQIMNEIVYEK.I		1		707.3613	1412.7080	1412.7010	4.98	0	53	0.00035	1	7183
	R.LDLVHTAALMLDK.N		1		480.6064	1438.7972	1438.7854	8.24	0	27	0.083	1	7513
	R.SPTLYGISHDDLK.G		4		723.3705	1444.7264	1444.7198	4.57	0	57	0.00014	1	7592
	R.SPTLYGISHDDLK.G		1		482.5835	1444.7288	1444.7198	6.20	0	(23)	0.3	1	7593
	R.LDLVHTAAL->M<-LDK.N		1	Oxidation (M)	728.3870	1454.7594	1454.7803	-14.38	0	(5)	18	2	7751
	R.LDLVHTAAL->M<-LDK.N		2	Oxidation (M)	485.9381	1454.7926	1454.7803	8.46	0	(13)	2.8	1	7753
	K.INVLLQAFISQLK.L		1		743.9590	1485.9034	1485.8919	7.76	0	68	1.3e-006	1	8209
	M.ADVTARSLQYEYK.A	U	4		772.3887	1542.7629	1542.7678	-3.17	1	4	20	3	9057
	R.RLDLVHTAALMLDK.N		1		532.6382	1594.8927	1594.8865	3.91	1	34	0.012	1	9846
	R.RLDLVHTAAL->M<-LDK.N		1	Oxidation (M)	537.9716	1610.8930	1610.8814	7.23	1	(23)	0.18	1	10061
	R.WLSCETQLPVSFR.H	U	1		811.9082	1621.8018	1621.7923	5.91	0	53	0.00034	1	10221
	K.HIN->M<-DGTINVDDFK.I		3	Oxidation (M)	817.8825	1633.7505	1633.7406	6.02	0	65	1.1e-005	1	10373
	R.LYDLNHNEIGELIR.M	U	2		849.9492	1697.8838	1697.8736	5.96	0	78	1.2e-006	1	11261
	R.LYDLNHNEIGELIR.M	U	4		566.9686	1697.8839	1697.8736	6.03	0	(46)	0.002	1	11262
	R.LIILDEIHLLHDDR.G		2		572.3240	1713.9503	1713.9413	5.22	0	68	6.5e-006	1	11498
	R.WTELGALDILQMLGR.A		1		858.4692	1714.9239	1714.9076	9.52	0	80	6e-007	1	11510
	K.EEISATQIIVCTPEK.W		1		859.4429	1716.8713	1716.8604	6.36	0	63	5e-005	1	11533
	K.VELTITPDFQWDEK.V	U	1		860.9296	1719.8447	1719.8356	5.31	0	60	6.7e-005	1	11594
	R.NALLQLTDSQIADVAR.F		3		864.4709	1726.9272	1726.9213	3.41	0	129	7.3e-012	1	11686
	R.NALLQLTDSQIADVAR.F		1		576.6505	1726.9297	1726.9213	4.84	0	(78)	8.5e-007	1	11688
	R.WTELGALDILQ->M<-LGR.A		2	Oxidation (M)	866.4644	1730.9143	1730.9025	6.79	0	(73)	3.1e-006	1	11731
	R.EEEVTGPVIAPLFPQK.R	U	2		877.4779	1752.9413	1752.9298	6.55	0	71	5.1e-006	1	12026
	R.LTAIDILTTCAADIQR.Q		1		592.3217	1773.9433	1773.9295	7.81	0	(51)	0.00071	1	12274
	R.LTAIDILTTCAADIQR.Q		1		887.9796	1773.9447	1773.9295	8.57	0	70	1e-005	1	12275
	K.QDAVDYLTWTFLYR.R		1		895.9440	1789.8735	1789.8675	3.34	0	34	0.032	1	12485
	K.DLLPYGFAIHHAGMTR.V	U	1		600.3115	1797.9126	1797.8985	7.84	0	(46)	0.0017	1	12609
	K.DLLPYGFAIHHAGMTR.V	U	1		899.9689	1797.9232	1797.8985	13.8	0	(35)	0.02	1	12613
	K.DLLPYGFAIHHAG->M<-TR.V	U	1	Oxidation (M)	907.9578	1813.9011	1813.8934	4.25	0	55	0.0002	1	12832
	K.DLLPYGFAIHHAG->M<-TR.V	U	2	Oxidation (M)	605.6420	1813.9041	1813.8934	5.90	0	(47)	0.0015	1	12833
	K.GVESVFDIME->M<-EDEER.N		1	Oxidation (M)	965.9106	1929.8066	1929.7972	4.88	0	69	1.3e-006	1	14206
	K.FLYQLHETEKEDLIR.E		1		645.3428	1933.0065	1932.9945	6.20	1	(47)	0.003	1	14253
	K.FLYQLHETEKEDLIR.E		1		967.5123	1933.0100	1932.9945	8.02	1	74	6.6e-006	1	14254
	R.MTQNPNYYNLQGISHR.H		1		968.4640	1934.9134	1934.9057	3.99	0	(56)	0.00017	1	14265
	R.->M<-QLSAELQSDTEEILSK.A		1	Oxidation (M)	969.4780	1936.9415	1936.9299	5.99	0	87	1.1e-007	1	14276
	K.LPDMLNAEIVLGNVQNAK.D		1		970.0263	1938.0381	1938.0244	7.05	0	(26)	0.11	1	14297
	R.AALETDENLLLCAPTGAGK.T	U	4		972.4949	1942.9752	1942.9670	4.23	0	93	3.8e-008	1	14362
	K.GRWTELGALDILQ->M<-LGR.A		1	Oxidation (M)	649.0126	1944.0159	1944.0251	-4.74	1	6	15	2	14381
	K.GVESVFDI->M<-E->M<-EDEER.N		3	2 Oxidation (M)	973.9093	1945.8040	1945.7921	6.13	0	(56)	1.5e-005	1	14404
	R.->M<-TQNPNYYNLQGISHR.H		3	Oxidation (M)	651.3124	1950.9155	1950.9006	7.62	0	(77)	9.8e-007	1	14472
	R.->M<-TQNPNYYNLQGISHR.H		2	Oxidation (M)	976.4669	1950.9192	1950.9006	9.51	0	111	4.9e-010	1	14474
	K.LPD->M<-LNAEIVLGNVQNAK.D		1	Oxidation (M)	652.3507	1954.0303	1954.0193	5.61	0	(45)	0.0016	1	14511
	K.LPD->M<-LNAEIVLGNVQNAK.D		2	Oxidation (M)	978.0227	1954.0309	1954.0193	5.90	0	91	4e-008	1	14512
	R.GLIEIISNAAEYENIPIR.H		1		1008.0501	2014.0855	2014.0734	6.01	0	123	2.3e-011	1	15380
	R.GLIEIISNAAEYENIPIR.H		2		672.3694	2014.0863	2014.0734	6.39	0	(107)	8.3e-010	1	15381
	R.YPNIELSYEVVDKDSIR.S		1		1020.5233	2039.0321	2039.0211	5.39	1	87	1.9e-007	1	15695
	R.YPNIELSYEVVDKDSIR.S		1		680.6851	2039.0334	2039.0211	6.01	1	(74)	3.8e-006	1	15696
	R.LATYGITVAELTGDHQLCK.E	U	1		697.3638	2089.0697	2089.0514	8.75	0	(18)	1.1	1	16241
	R.LATYGITVAELTGDHQLCK.E	U	2		1045.5437	2089.0728	2089.0514	10.3	0	84	2.6e-007	1	16243
	R.LIGLSATLPNYEDVATFLR.V		1		698.3869	2092.1389	2092.1204	8.81	0	(40)	0.0042	1	16279
	R.LIGLSATLPNYEDVATFLR.V		1		1047.0772	2092.1397	2092.1204	9.23	0	63	2.1e-005	1	16280
	K.YPPPTELLDLQPLPVSALR.N	U	1		707.0696	2118.1871	2118.1725	6.90	0	(25)	0.07	1	16495
	K.YPPPTELLDLQPLPVSALR.N	U	2		1060.1027	2118.1908	2118.1725	8.64	0	69	2.2e-006	1	16496
	K.ETLLNGVGYLHEGLSP->M<-ER.R		1	Oxidation (M)	1066.0367	2130.0589	2130.0415	8.17	0	60	7.5e-005	1	16592
	K.ETLLNGVGYLHEGLSP->M<-ER.R		1	Oxidation (M)	711.0278	2130.0617	2130.0415	9.45	0	(32)	0.053	1	16593
	R.->M<-DTDLET->M<-DLDQGGEALAPR.Q		2	2 Oxidation (M)	1105.4894	2208.9642	2208.9515	5.76	0	126	4.2e-012	1	17305
	R->.<-QVLDLEDLVFTQGSHF->M<-ANK.R		1	Gln->pyro-Glu (N-term Q); Oxidation (M)	1146.0615	2290.1085	2290.0940	6.32	0	67	2.9e-005	1	17778
	R.QVLDLEDLVFTQGSHF->M<-ANK.R		1	Oxidation (M)	1154.5732	2307.1319	2307.1205	4.93	0	(66)	3.6e-005	1	17875
	R.QVLDLEDLVFTQGSHF->M<-ANK.R		1	Oxidation (M)	770.0524	2307.1353	2307.1205	6.39	0	(34)	0.055	1	17876
	R.HLSDHLSELVEQTLSDLEQSK.C		1		602.8074	2407.2006	2407.1867	5.79	0	(49)	0.00081	1	18362
	R.HLSDHLSELVEQTLSDLEQSK.C		1		803.4083	2407.2030	2407.1867	6.76	0	62	3.8e-005	1	18363
	K.LEGFAL->M<-ADMVYVTQSAGRLMR.A		1	Oxidation (M)	825.7460	2474.2161	2474.2120	1.65	1	8	9.6	1	18641
	K.GLFYFDNSFRPVPLEQTYVGITEK.K	U	1		940.8206	2819.4400	2819.4170	8.16	0	(30)	0.061	1	19882
	K.GLFYFDNSFRPVPLEQTYVGITEK.K	U	1		1410.7284	2819.4422	2819.4170	8.93	0	48	0.00097	1	19883
	R.HLILPEKYPPPTELLDLQPLPVSALR.N	U	1		983.9071	2948.6995	2948.6739	8.68	1	(33)	0.0017	1	20217
	R.HLILPEKYPPPTELLDLQPLPVSALR.N	U	1		738.1822	2948.6997	2948.6739	8.74	1	38	0.00056	1	20218
	R.KGYEEVHVPALKPKPFGSEEQLLPVEK.L		1		762.9186	3047.6452	3047.6331	3.96	1	6	5.7	1	20424
	R.SGGPVVVLVQLEREEEVTGPVIAPLFPQK.R	U	1		1029.9164	3086.7273	3086.7016	8.33	1	45	0.00041	1	20494
	K.IHAYVDYPIYDVLQ->M<-VGHANRPLQDDEGR.C		1	Oxidation (M)	850.9221	3399.6591	3399.6306	8.39	0	47	0.0011	1	20918
	K.FPFFNPIQTQVFNTVYNSDDNVFVGAPTGSGK.T	U	1		1169.9098	3506.7075	3506.6783	8.33	0	44	0.0018	1	21026
sp|Q02880|TOP2B_HUMAN	TOP2B	DNA topoisomerase 2-beta OS=Homo sapiens OX=9606 GN=TOP2B PE=1 SV=3	184122	3572	189(115)	68(48)	2.87	44%	Q02880_uniprot
	Peptide	Unique	Matches	Modification	Observed	Mr(expt)	Mr(calc)	ppm	Miss	Score	Expect	Rank	Query
	K.IVGLQYK.K		1		410.7524	819.4903	819.4854	5.91	0	24	0.11	1	469
	K.EFFDLR.L		3		413.7108	825.4071	825.4021	6.04	0	18	1	1	498
	R.YGVFPLR.G		4		426.2442	850.4739	850.4701	4.45	0	46	0.00087	1	676
	R.LSYYGLR.K		1		436.2406	870.4666	870.4599	7.72	0	34	0.015	1	831
	K.QTDKVPSK.T	U	1		451.7493	901.4840	901.4869	-3.16	1	7	38	8	1079
	K.VLFTCFK.R		2		457.7461	913.4776	913.4732	4.87	0	35	0.013	1	1174
	K.LCNIFSTK.F		1		491.7590	981.5035	981.4953	8.32	0	7	8.8	2	1832
	K.VEELIKQR.D		1		507.7985	1013.5825	1013.5869	-4.37	1	6	15	6	2158
	K.SYDDAESLK.T	U	1		514.2342	1026.4538	1026.4505	3.20	0	39	0.0027	1	2302
	R.IIPEITA->M<-K.A	U	1	Oxidation (M)	516.2979	1030.5813	1030.5732	7.79	0	27	0.17	1	2368
	R.KVLFTCFK.R		1		521.7952	1041.5759	1041.5681	7.47	1	47	0.0011	1	2494
	K.FLYDDNQR.V		4		535.7510	1069.4874	1069.4829	4.25	0	40	0.0034	1	2766
	K.EYFAD->M<-ER.H	U	1	Oxidation (M)	538.7235	1075.4325	1075.4280	4.12	0	27	0.009	1	2827
	K.ITIENRSKK.D		1		544.8245	1087.6344	1087.6349	-0.51	2	2	25	6	3013
	K.LAQAEAAGLHK.V		1		370.2137	1107.6193	1107.6036	14.2	0	6	14	6	3274
	K.DLIQMLVQR.G		1		558.3196	1114.6246	1114.6169	6.96	0	(41)	0.0057	1	3361
	R.DRYGVFPLR.G	U	1		374.8754	1121.6044	1121.5982	5.53	1	7	11	5	3443
	K.SLAVSGLGVIGR.D	U	5		564.8444	1127.6743	1127.6663	7.12	0	68	5.6e-006	1	3538
	K.DLIQ->M<-LVQR.G		5	Oxidation (M)	566.3173	1130.6201	1130.6118	7.36	0	56	0.00019	1	3580
	R.EVTFVPGLYK.I		5		576.8229	1151.6312	1151.6227	7.42	0	26	0.15	1	3864
	K.AGVSVKPFQVK.N	U	2		387.2353	1158.6840	1158.6761	6.77	0	(19)	0.27	1	3966
	K.AGVSVKPFQVK.N	U	2		580.3496	1158.6847	1158.6761	7.39	0	52	0.00015	1	3967
	K.DKLDETGVALK.V	U	5		594.8307	1187.6469	1187.6398	6.06	1	49	0.0012	1	4345
	K.KYETVQDILK.E		3		618.8491	1235.6837	1235.6761	6.11	1	63	2.1e-005	1	4930
	R.WDVCLTLSEK.G	U	2		625.8127	1249.6108	1249.6013	7.63	0	40	0.0049	1	5127
	K.HLTYNDFINK.E	U	2		632.8247	1263.6347	1263.6248	7.90	0	38	0.011	1	5332
	R.NTVEITELPVR.T		4		635.8581	1269.7016	1269.6929	6.91	0	53	0.00031	1	5429
	K.LDKDIVALMTR.R	U	2		425.5787	1273.7144	1273.7064	6.28	1	50	0.00043	1	5497
	K.LDKDIVALMTR.R	U	2		637.8649	1273.7152	1273.7064	6.91	1	(40)	0.0046	1	5498
	K.LDKDIVAL->M<-TR.R	U	2	Oxidation (M)	645.8631	1289.7116	1289.7013	8.02	1	(41)	0.0043	1	5681
	R.YIFT->M<-LSTLAR.L	U	2	Oxidation (M)	666.3607	1330.7068	1330.6955	8.47	0	81	6.7e-007	1	6133
	K.EWLTNFMEDR.R		1		670.8039	1339.5932	1339.5867	4.90	0	(38)	0.0049	1	6217
	K.LNNQARFILEK.I		2		673.3730	1344.7314	1344.7513	-14.81	1	6	33	4	6289
	K.EWLTNF->M<-EDR.R		3	Oxidation (M)	678.8027	1355.5909	1355.5816	6.87	0	57	4.3e-005	1	6436
	R.HVDYVVDQVVGK.L	U	3		679.3632	1356.7119	1356.7038	5.96	0	81	6.4e-007	1	6459
	R.HVDYVVDQVVGK.L	U	1		453.2454	1356.7144	1356.7038	7.84	0	(25)	0.26	1	6462
	R.LLFPAVDDNLLK.F	U	1		679.3938	1356.7730	1356.7653	5.72	0	37	0.0087	1	6464
	K.EWLVGMLGAESTK.L		3		710.8621	1419.7097	1419.7068	2.04	0	(43)	0.0033	1	7271
	K.ELILFSNSDNER.S		4		718.8586	1435.7026	1435.6943	5.79	0	78	1.1e-006	1	7483
	K.EWLVG->M<-LGAESTK.L		2	Oxidation (M)	718.8628	1435.7110	1435.7017	6.49	0	54	0.0004	1	7488
	K.IFDEILVNAADNK.Q		2		487.9277	1460.7614	1460.7511	7.04	0	(36)	0.019	1	7841
	K.IFDEILVNAADNK.Q		3		731.3886	1460.7625	1460.7511	7.85	0	71	6.6e-006	1	7843
	R.KEWLTNFMEDR.R		1		734.8527	1467.6908	1467.6816	6.23	1	28	0.077	1	7960
	R.KEWLTNFMEDR.R		1		490.2390	1467.6951	1467.6816	9.19	1	(9)	5.5	1	7961
	R.SIPSLVDGFKPGQR.K	U	7		750.9164	1499.8183	1499.8096	5.80	0	65	2e-005	1	8415
	R.SIPSLVDGFKPGQR.K	U	4		500.9468	1499.8184	1499.8096	5.86	0	(38)	0.0084	1	8416
	K.EWLTNF->M<-EDRR.Q		1	Oxidation (M)	756.8506	1511.6866	1511.6827	2.60	1	14	1.5	1	8595
	K->.<-QI->M<-ENAEINNIIK.I		3	Gln->pyro-Glu (N-term Q); Oxidation (M)	764.8922	1527.7699	1527.7603	6.29	0	(63)	2.9e-005	1	8820
	K.QIMENAEINNIIK.I		1		765.4097	1528.8048	1528.7919	8.45	0	(33)	0.033	1	8833
	K.HGFLEEFITPIVK.A	U	1		765.4262	1528.8379	1528.8290	5.82	0	70	6.5e-006	1	8836
	K.HGFLEEFITPIVK.A	U	1		510.6205	1528.8396	1528.8290	6.96	0	(49)	0.00084	1	8837
	K.LQLEET->M<-PSPYGR.R	U	2	Oxidation (M)	768.8761	1535.7376	1535.7290	5.65	0	71	6.2e-006	1	8960
	K.QI->M<-ENAEINNIIK.I		5	Oxidation (M)	773.4045	1544.7945	1544.7868	5.01	0	81	5.8e-007	1	9102
	R.KEWLVGMLGAESTK.L		1		774.9112	1547.8078	1547.8017	3.93	1	(9)	11	2	9147
	R.KEWLVG->M<-LGAESTK.L		1	Oxidation (M)	522.2745	1563.8018	1563.7967	3.28	1	(36)	0.02	1	9387
	R.KEWLVG->M<-LGAESTK.L		2	Oxidation (M)	782.9087	1563.8028	1563.7967	3.94	1	67	1.4e-005	1	9388
	R.KEWLTNF->M<-EDRR.Q		1	Oxidation (M)	820.8928	1639.7710	1639.7776	-4.07	2	(1)	45	3	10516
	R.KEWLTNF->M<-EDRR.Q		1	Oxidation (M)	547.6028	1639.7867	1639.7776	5.51	2	10	7.1	1	10520
	K.GFQQISFVNSIATTK.G	U	2		820.9421	1639.8697	1639.8570	7.77	0	77	1.2e-006	1	10528
	K.GFQQISFVNSIATTK.G	U	2		547.6307	1639.8704	1639.8570	8.18	0	(66)	1.6e-005	1	10529
	K.KLQLEET->M<-PSPYGR.R	U	1	Oxidation (M)	832.9246	1663.8347	1663.8239	6.47	1	56	0.00077	1	10828
	R.YAGPEDDAAITLAFSK.K	U	4		834.9155	1667.8164	1667.8042	7.28	0	76	1.4e-006	1	10890
	R.LHGLPEQFLYGTATK.H	U	3		558.9705	1673.8897	1673.8777	7.19	0	45	0.0031	1	10969
	R.LHGLPEQFLYGTATK.H	U	3		837.9530	1673.8914	1673.8777	8.21	0	(36)	0.028	1	10970
	R.MLDGLDPHP->M<-LPNYK.N	U	1	Oxidation (M)	878.9271	1755.8397	1755.8324	4.15	0	(15)	1.7	1	12061
	R.MLDGLDPHP->M<-LPNYK.N	U	1	Oxidation (M)	586.2893	1755.8459	1755.8324	7.70	0	(9)	6.7	1	12062
	K.AASNCGIVESILNWVK.F	U	1		880.9590	1759.9034	1759.8927	6.09	0	87	1.9e-007	1	12111
	K.AASNCGIVESILNWVK.F	U	1		587.6422	1759.9048	1759.8927	6.89	0	(46)	0.0025	1	12112
	K.I->M<-I->M<-TDQDQDGSHIK.G		2	2 Oxidation (M)	882.4002	1762.7857	1762.7866	-0.48	0	69	3.7e-006	1	12148
	K.I->M<-I->M<-TDQDQDGSHIK.G		2	2 Oxidation (M)	588.6044	1762.7915	1762.7866	2.76	0	(22)	0.2	1	12150
	R.->M<-LDGLDPHP->M<-LPNYK.N	U	1	2 Oxidation (M)	591.6199	1771.8380	1771.8273	6.01	0	(16)	1.2	1	12243
	R.->M<-LDGLDPHP->M<-LPNYK.N	U	2	2 Oxidation (M)	886.9288	1771.8431	1771.8273	8.91	0	56	0.00014	1	12245
	K.HSLECTLILTEGDSAK.S	U	1		887.4415	1772.8684	1772.8615	3.91	0	88	9.9e-008	1	12255
	K.HSLECTLILTEGDSAK.S	U	1		591.9652	1772.8738	1772.8615	6.97	0	(26)	0.17	1	12256
	K.VVEAVNSDSDSEFGIPK.K	U	1		598.2968	1791.8686	1791.8527	8.89	0	2	38	3	12516
	K.LPNYDAREIVNNVRR.M		1		914.9945	1827.9743	1827.9703	2.19	2	1	48	4	13033
	K.GLLINFIHHNWPSLLK.H	U	1		634.7004	1901.0793	1901.0676	6.19	0	(29)	0.025	1	13854
	K.GLLINFIHHNWPSLLK.H	U	1		951.5473	1901.0800	1901.0676	6.57	0	32	0.012	1	13855
	K.QELSFYSIPEFDEWK.K	U	1		959.4559	1916.8973	1916.8832	7.35	0	36	0.013	1	14040
	K.QELSFYSIPEFDEWKK.H	U	1		682.6705	2044.9898	2044.9782	5.66	1	(29)	0.11	1	15749
	K.QELSFYSIPEFDEWKK.H	U	1		1023.5028	2044.9911	2044.9782	6.30	1	45	0.0025	1	15750
	K.VESQEREDVLAG->M<-SGKAIK.G	U	1	Oxidation (M)	1032.0135	2062.0125	2062.0364	-11.59	2	13	6.8	1	15935
	K.TPALISDYKEYHTDTTVK.F		1		694.6910	2081.0511	2081.0317	9.33	1	50	0.0015	1	16165
	K.TPALISDYKEYHTDTTVK.F		1		521.2706	2081.0534	2081.0317	10.4	1	(24)	0.48	1	16166
	K.EDLAAFVEELDKVESQER.E	U	1		1054.0201	2106.0257	2106.0117	6.68	1	116	1.8e-010	1	16397
	K.EDLAAFVEELDKVESQER.E	U	1		703.0168	2106.0285	2106.0117	8.00	1	(88)	1.1e-007	1	16398
	K.HFDGEDYTCITFQPDLSK.F	U	2		724.9954	2171.9643	2171.9470	7.94	0	40	0.0023	1	17012
	K.NKQELSFYSIPEFDEWKK.H	U	2		763.3840	2287.1303	2287.1161	6.21	2	43	0.0039	1	17759
	K.LQTTLTCNS->M<-VLFDH->M<-GCLK.K		1	2 Oxidation (M)	801.0427	2400.1062	2400.0946	4.80	0	13	2	1	18341
	K.GTIQELGQNQYAVSGEIFVVDR.N		1		808.4178	2422.2315	2422.2129	7.71	0	(84)	2.7e-007	1	18431
	K.GTIQELGQNQYAVSGEIFVVDR.N		6		1212.1266	2422.2386	2422.2129	10.6	0	143	2.9e-013	1	18435
	K.VYVPALIFGQLLTSSNYDDDEK.K	U	1		1244.1248	2486.2350	2486.2217	5.34	0	101	5.6e-009	1	18701
	K.VYVPALIFGQLLTSSNYDDDEK.K	U	1		829.7534	2486.2384	2486.2217	6.74	0	(73)	3.4e-006	1	18702
	K.NHIWVFINCLIENPTFDSQTK.E	U	1		1288.6385	2575.2625	2575.2529	3.73	0	26	0.83	1	19122
	K.VYVPALIFGQLLTSSNYDDDEKK.V	U	1		1308.1738	2614.3331	2614.3166	6.30	1	114	2.8e-010	1	19236
	K.VYVPALIFGQLLTSSNYDDDEKK.V	U	1		872.4533	2614.3381	2614.3166	8.21	1	(80)	7e-007	1	19237
	K.VEKVYVPALIFGQLLTSSNYDDDEKK.V	U	1		991.1677	2970.4813	2970.5226	-13.89	2	1	50	3	20275
	K.EDLAAFVEELDKVESQEREDVLAG->M<-SGK.A	U	1	Oxidation (M)	1037.5076	3109.5009	3109.4761	7.97	2	52	0.00027	1	20516
	K.EDLAAFVEELDKVESQEREDVLAG->M<-SGK.A	U	1	Oxidation (M)	778.3834	3109.5043	3109.4761	9.08	2	(20)	0.43	1	20517
	R.VEPEWYIPIIP->M<-VLINGAEGIGTGWACK.L		1	Oxidation (M)	1565.2981	3128.5816	3128.5715	3.25	0	40	0.0058	1	20548
	R.VEPEWYIPIIP->M<-VLINGAEGIGTGWACK.L		1	Oxidation (M)	1043.8743	3128.6010	3128.5715	9.43	0	(37)	0.011	1	20549
sp|Q14204|DYHC1_HUMAN	DYNC1H1	Cytoplasmic dynein 1 heavy chain 1 OS=Homo sapiens OX=9606 GN=DYNC1H1 PE=1 SV=5	534809	3252	199(105)	138(80)	0.97	37%	Q14204_uniprot
	Peptide	Unique	Matches	Modification	Observed	Mr(expt)	Mr(calc)	ppm	Miss	Score	Expect	Rank	Query
	R.LADLLGK.I	U	1		365.2311	728.4477	728.4432	6.10	0	37	0.017	1	63
	R.VISFIR.Q	U	2		367.7339	733.4532	733.4487	6.15	0	40	0.0016	2	87
	K.LQVLLR.D	U	1		371.2549	740.4953	740.4908	5.97	0	20	0.16	2	99
	K.IDLEVR.S	U	2		372.7187	743.4228	743.4177	6.84	0	25	0.6	2	108
	K.IVPFFK.L	U	2		375.7330	749.4514	749.4476	5.05	0	31	0.018	1	136
	K.VPVNLLR.A		2		405.7656	809.5166	809.5123	5.26	0	26	0.017	1	415
	K.IPWSALK.T		1		407.7477	813.4809	813.4749	7.47	0	13	3.1	1	438
	R.FYFDPK.Q	U	1		408.7022	815.3899	815.3854	5.49	0	3	13	3	448
	R.VPLAIVNK.A	U	2		427.2821	852.5496	852.5433	7.41	0	28	0.014	1	697
	R.SFDSEFK.L		1		430.1968	858.3791	858.3759	3.71	0	7	3.8	3	713
	K->.<-QHLVEVR.S		1	Gln->pyro-Glu (N-term Q)	432.2435	862.4725	862.4661	7.42	0	32	0.028	1	749
	K.ADLAAVEAK.V		1		444.2429	886.4712	886.4760	-5.35	0	3	48	8	960
	R.LSLPPNVR.I	U	4		448.2749	894.5353	894.5287	7.40	0	20	0.23	1	1016
	R.DLSSQLLK.V	U	1		452.2645	902.5144	902.5073	7.88	0	17	1.2	2	1091
	K.GVWSELSK.V	U	1		453.2433	904.4720	904.4654	7.24	0	11	5.5	1	1101
	R.ERIQKIK.R	U	1		457.7897	913.5648	913.5709	-6.65	2	5	14	4	1184
	R.YAPLGWSK.K		1		461.2481	920.4816	920.4756	6.54	0	11	4.8	1	1235
	R.TLINELVK.G		1		465.2889	928.5633	928.5593	4.33	0	15	1.5	1	1295
	R.NGQRLLEK.Q	U	1		479.2770	956.5395	956.5403	-0.80	1	5	33	5	1588
	R.IFTIESTR.V	U	2		483.7698	965.5251	965.5182	7.13	0	39	0.0048	1	1673
	K.LQGEFQLR.L		1		495.7755	989.5364	989.5294	7.06	0	13	3.9	1	1917
	R.TFSSIPVSR.I		1		497.2755	992.5365	992.5291	7.42	0	13	5.8	1	1958
	R.GWDDLFNK.V	U	1		497.7382	993.4619	993.4556	6.39	0	21	0.4	1	1966
	R.LLNTFLER.L		6		503.2926	1004.5707	1004.5655	5.22	0	49	0.00055	1	2074
	K.LVQTPLTDR.C	U	1		521.8026	1041.5907	1041.5819	8.45	0	41	0.0049	1	2497
	R.AATSPALFNR.C	U	1		524.2869	1046.5593	1046.5509	8.06	0	29	0.09	1	2546
	K.T->M<-TLFSALR.A	U	1	Oxidation (M)	528.2828	1054.5511	1054.5481	2.86	0	15	1.7	1	2631
	K.IN->M<-LVIELK.S	U	1	Oxidation (M)	544.8219	1087.6292	1087.6311	-1.69	0	12	2.9	3	3011
	K.ANEVEQMIR.D		1		545.2750	1088.5354	1088.5284	6.39	0	26	0.22	1	3016
	K.TPVSITEHPK.I	U	1		554.8023	1107.5901	1107.5924	-2.13	0	5	23	5	3271
	K.SLLQALNEVK.G		1		557.8315	1113.6485	1113.6393	8.25	0	35	0.016	1	3346
	K.WQALLVQIR.K	U	1		563.8447	1125.6749	1125.6658	8.05	0	43	0.0016	1	3497
	R.I->M<-FEVQDLK.Y	U	2	Oxidation (M)	569.7982	1137.5819	1137.5740	6.94	0	28	0.1	1	3679
	R.LGGSPFGPAGTGK.T	U	1		573.3051	1144.5957	1144.5877	6.97	0	15	2.5	1	3770
	R.EYQTQLIQR.V	U	1		589.8156	1177.6167	1177.6091	6.41	0	25	0.27	1	4220
	K.VPQIEVETHK.V	U	1		393.8852	1178.6339	1178.6295	3.72	0	5	19	1	4237
	K.SFEWLSQMR.F	U	1		592.2843	1182.5540	1182.5492	4.13	0	25	0.13	1	4274
	R.VTFVNFTVTR.S		2		592.3319	1182.6493	1182.6397	8.06	0	39	0.0057	1	4281
	K.VDDLLIIEEK.I	U	1		593.8357	1185.6569	1185.6492	6.50	0	8	11	1	4323
	R.TEYLSNADER.L		1		599.2752	1196.5357	1196.5309	4.04	0	60	2.3e-005	1	4446
	K.SFEWLSQ->M<-R.F	U	1	Oxidation (M)	600.2841	1198.5537	1198.5441	8.01	0	(16)	0.66	1	4476
	R.TSFLDDAFRK.N		1		600.3119	1198.6092	1198.5982	9.17	1	3	31	1	4478
	R.LFLTMEINPK.V		1		603.3397	1204.6649	1204.6526	10.2	0	50	0.00068	1	4566
	K.AERPDVDEKR.S		1		607.8177	1213.6208	1213.6051	13.0	1	1	44	10	4647
	R.TTDLLTDWEK.T	U	1		611.3080	1220.6015	1220.5925	7.41	0	36	0.23	1	4730
	R.LFLT->M<-EINPK.V		2	Oxidation (M)	611.3336	1220.6526	1220.6475	4.17	0	(29)	0.096	1	4741
	K.EQPWVSVQPR.K	U	1		613.3111	1224.6076	1224.6251	-14.27	0	18	0.91	1	4777
	R.IFVFEPPPGVK.A		2		615.3542	1228.6939	1228.6856	6.79	0	39	0.008	1	4822
	K.INEWLTLVEK.E	U	1		622.8518	1243.6891	1243.6812	6.32	0	45	0.0022	1	5050
	R->.<-QALVAIFTHLR.K	U	1	Gln->pyro-Glu (N-term Q)	626.3680	1250.7214	1250.7135	6.29	0	55	9.4e-005	1	5151
	R->.<-QNLDALLNQLK.S	U	1	Gln->pyro-Glu (N-term Q)	626.8522	1251.6898	1251.6823	6.00	0	33	0.02	1	5168
	R.QALVAIFTHLR.K	U	1		423.5902	1267.7488	1267.7401	6.88	0	(30)	0.017	1	5398
	R.QALVAIFTHLR.K	U	1		634.8823	1267.7500	1267.7401	7.80	0	(32)	0.011	1	5399
	R.QNLDALLNQLK.S	U	2		635.3610	1268.7075	1268.7088	-1.05	0	(5)	16	2	5414
	R.QNLDALLNQLK.S	U	1		423.9099	1268.7077	1268.7088	-0.86	0	(7)	10	2	5415
	K.TFDHYCEYR.R	U	1		645.7667	1289.5188	1289.5135	4.07	0	20	0.032	1	5672
	R.GNEIVLSAGSTPR.I		1		650.8518	1299.6889	1299.6783	8.22	0	46	0.0016	1	5793
	R.LAETVFNFQEK.V	U	1		663.3460	1324.6775	1324.6663	8.43	0	43	0.0031	1	6052
	R.LLLIQAFRPDR.L		1		447.9414	1340.8025	1340.7928	7.21	0	5	6.4	5	6254
	K.TSAPITCELLNK.Q	U	1		673.8542	1345.6939	1345.6911	2.09	0	22	0.93	1	6312
	K.LHSLQPHACFR.L		1		455.9019	1364.6838	1364.6772	4.89	0	1	49	3	6539
	K.ETVDQVEELRR.D		1		687.3582	1372.7017	1372.6946	5.18	1	21	1.9	1	6635
	K.VNFLPEIITLSK.E	U	1		687.4116	1372.8087	1372.7966	8.82	0	46	0.0005	1	6646
	K.DYIPVDQEELR.D	U	1		688.8419	1375.6692	1375.6619	5.25	0	48	0.0025	1	6681
	R.DLPPVSGSIIWAK.Q	U	2		691.8925	1381.7705	1381.7605	7.20	0	34	0.014	1	6749
	R.VQVALEELQDLK.G	U	1		692.8923	1383.7700	1383.7609	6.55	0	64	1.7e-005	1	6770
	R.KIIDSVRGELQK.R	U	1		693.4175	1384.8204	1384.8038	12.0	2	4	6.1	3	6785
	K.DHLYGTLDPNTR.E	U	1		701.3444	1400.6742	1400.6684	4.09	0	26	0.56	1	7028
	R.WTDENIDTVALK.H	U	1		702.8568	1403.6989	1403.6933	4.06	0	24	0.26	1	7056
	R.VLLTTQGVD->M<-ISK.M		2	Oxidation (M)	710.8953	1419.7761	1419.7643	8.28	0	60	5.5e-005	1	7282
	K.QLQNISLAAASGGAK.E		1		714.8971	1427.7796	1427.7732	4.50	0	48	0.0012	1	7387
	R.ESPEVLLTLDILK.H	U	1		735.4315	1468.8485	1468.8388	6.57	0	47	0.00067	1	7974
	R.EWTDGLFTHVLR.K	U	2		491.9244	1472.7512	1472.7412	6.79	0	54	0.00035	1	8014
	R.EWTDGLFTHVLR.K	U	1		737.3843	1472.7540	1472.7412	8.68	0	(49)	0.00086	1	8015
	R.LEGVEGVAHIIDPK.A	U	1		738.9110	1475.8075	1475.7984	6.15	0	60	5.7e-005	1	8071
	R.LEGVEGVAHIIDPK.A	U	1		492.9441	1475.8104	1475.7984	8.11	0	(6)	12	1	8074
	K.V->M<-SQEIQEQLHK.Q		1	Oxidation (M)	743.3732	1484.7319	1484.7293	1.75	0	43	0.013	1	8179
	K.LNTQEIFDDWAR.K	U	1		754.3655	1506.7165	1506.7103	4.14	0	88	1.1e-007	1	8525
	R.IQGLTVEQAEAVVR.L		2		756.9262	1511.8377	1511.8308	4.63	0	78	6.5e-007	1	8599
	R.FQSISTEFLALMK.K	U	1		757.9053	1513.7960	1513.7850	7.24	0	41	0.0049	1	8621
	R.FQSISTEFLAL->M<-K.K	U	1	Oxidation (M)	765.8974	1529.7802	1529.7800	0.19	0	(1)	74	6	8864
	R.KL->M<-HVAYEEFEK.V	U	1	Oxidation (M)	770.3837	1538.7529	1538.7439	5.87	1	30	0.056	1	8997
	K.VAAPDVVVPTLDTVR.H	U	2		776.4467	1550.8789	1550.8668	7.77	0	36	0.0064	1	9191
	K.WAIAQLNYAD->M<-LK.R		1	Oxidation (M)	776.9003	1551.7861	1551.7755	6.83	0	41	0.0064	1	9203
	R->.<-QPQGHLLLIGVSGAGK.T	U	1	Gln->pyro-Glu (N-term Q)	779.4466	1556.8786	1556.8675	7.15	0	73	1.5e-006	1	9276
	R.QPQGHLLLIGVSGAGK.T	U	1		525.6426	1573.9059	1573.8940	7.55	0	(14)	0.8	1	9527
	R.QPQGHLLLIGVSGAGK.T	U	1		787.9605	1573.9065	1573.8940	7.90	0	(62)	1.1e-005	1	9528
	K.EGL->M<-LDSHEELYK.W	U	1	Oxidation (M)	790.3709	1578.7273	1578.7235	2.36	0	44	0.0024	1	9586
	K.DSAIQQQVANLQ->M<-K.I	U	1	Oxidation (M)	795.4056	1588.7967	1588.7879	5.56	0	39	0.0081	1	9731
	R.QNISPDKIPWSALK.T		1		532.9667	1595.8784	1595.8671	7.07	1	4	16	2	9852
	K.IKETVDQVEELRR.D		1		538.9684	1613.8835	1613.8737	6.09	2	16	1.3	1	10106
	R.KLEHLITELVHQR.D	U	1		404.7400	1614.9307	1614.9205	6.31	1	50	0.00023	1	10130
	R.KLEHLITELVHQR.D	U	1		808.4733	1614.9321	1614.9205	7.16	1	(45)	0.00071	1	10131
	R.TPVIDADKPVSSQLR.V	U	1		813.4498	1624.8850	1624.8784	4.03	0	49	0.00064	1	10268
	R.TPVIDADKPVSSQLR.V	U	1		542.6378	1624.8915	1624.8784	8.01	0	(23)	0.21	1	10269
	R->.<-QYASYEFVQRLLK.G	U	1	Gln->pyro-Glu (N-term Q)	814.4290	1626.8434	1626.8406	1.72	1	2	35	7	10285
	R.IQFVGACNPPTDPGR.K	U	1		814.9012	1627.7878	1627.7777	6.21	0	75	1.9e-006	1	10299
	K.QALETVNDYNPL->M<-K.D	U	1	Oxidation (M)	826.4094	1650.8042	1650.7923	7.19	0	48	0.0012	1	10656
	K.NVHLAPGWL->M<-QLEK.K		1	Oxidation (M)	551.2968	1650.8686	1650.8552	8.13	0	38	0.011	1	10667
	R.KLRQNLDALLNQLK.S	U	1		833.9959	1665.9771	1665.9889	-7.08	2	3	6.2	3	10863
	K.SPLV->M<-DVLNIQGVQR.S	U	1	Oxidation (M)	842.9640	1683.9134	1683.8978	9.28	0	71	4.5e-006	1	11116
	K.DFPLNDLLSATELDK.I	U	1		845.9380	1689.8614	1689.8461	9.06	0	58	0.00014	1	11186
	K.IDNAKSFEWLSQ->M<-R.F	U	1	Oxidation (M)	580.9526	1739.8361	1739.8301	3.46	1	2	37	1	11856
	R.FTQDTQPHYIYSPR.E	U	1		584.9533	1751.8381	1751.8267	6.49	0	(31)	0.048	1	12007
	R.FTQDTQPHYIYSPR.E	U	1		876.9268	1751.8391	1751.8267	7.05	0	85	2e-007	1	12008
	R.->M<-KLNTQEIFDDWAR.K	U	1	Oxidation (M)	594.9589	1781.8549	1781.8407	8.01	1	18	1.4	1	12372
	K.QTDVLQQLSIQMANAK.F	U	1		894.4797	1786.9448	1786.9247	11.2	0	48	0.0011	1	12459
	R.SELEEQQ->M<-HLNVGLR.K		1	Oxidation (M)	600.2989	1797.8748	1797.8679	3.85	0	(48)	0.001	1	12603
	R.SELEEQQ->M<-HLNVGLR.K		1	Oxidation (M)	899.9495	1797.8845	1797.8679	9.22	0	59	8.1e-005	1	12604
	K.QTDVLQQLSIQ->M<-ANAK.F	U	1	Oxidation (M)	902.4735	1802.9325	1802.9196	7.12	0	(29)	0.082	1	12681
	K.EALELTDTGLLSGSEER.V	U	2		910.4567	1818.8988	1818.8847	7.76	0	92	5.2e-008	1	12893
	R.QNLDALLNQLKSFPAR.L	U	1		610.0079	1827.0020	1827.0002	0.94	1	3	73	2	13021
	R.YKEEYAVLISEAQAIK.A		1		619.0040	1853.9903	1853.9774	6.93	1	(30)	0.059	1	13335
	R.YKEEYAVLISEAQAIK.A		1		928.0059	1853.9972	1853.9774	10.7	1	59	6.7e-005	1	13337
	R.ILDDDTIITTLENLKR.E		1		625.0190	1872.0353	1872.0204	7.96	1	39	0.0042	1	13535
	K.NY->M<-SNPSYNYEIVNR.A		1	Oxidation (M)	940.4205	1878.8265	1878.8206	3.13	0	94	8.5e-009	1	13603
	K.DVLLVAQGE->M<-ALEEFLK.Q	U	1	Oxidation (M)	961.0103	1920.0059	1919.9914	7.58	0	30	0.066	1	14069
	K.ALEHAFQLEHIMDLTR.L	U	1		642.0015	1922.9828	1922.9672	8.07	0	81	5.2e-007	1	14094
	K.ALEHAFQLEHI->M<-DLTR.L	U	1	Oxidation (M)	647.3330	1938.9772	1938.9622	7.76	0	(41)	0.0054	1	14309
	K.RSELEEQQ->M<-HLNVGLR.K		1	Oxidation (M)	652.3342	1953.9807	1953.9690	5.97	1	38	0.012	1	14507
	R.FYFVGDEDLLEIIGNSK.N	U	1		979.9990	1957.9834	1957.9673	8.21	0	93	3.6e-008	1	14539
	R.ITNQVIYLNPPIEECR.Y	U	1		980.0085	1958.0025	1957.9931	4.81	0	45	0.0024	1	14543
	K.DFPLNDLLSATELDKIR.Q	U	1		980.5290	1959.0434	1959.0313	6.20	1	43	0.0033	1	14551
	R.MLSAVSQQVQCIQEALR.E	U	1		981.0084	1960.0022	1959.9870	7.74	0	(60)	7.1e-005	1	14556
	K.GTVGEPTYDAEFQHFLR.G		1		656.3190	1965.9353	1965.9221	6.69	0	85	1.6e-007	1	14841
	K.EDLDKVEPAVIEAQNAVK.S		1		984.5234	1967.0323	1967.0211	5.71	1	48	0.0011	1	14854
	K.EDLDKVEPAVIEAQNAVK.S		1		656.6857	1967.0352	1967.0211	7.16	1	(19)	0.66	1	14856
	K.VSPD->M<-AIFIT->M<-NPGYAGR.S	U	2	2 Oxidation (M)	986.4750	1970.9354	1970.9230	6.29	0	50	0.00055	1	14881
	K.VSPD->M<-AIFIT->M<-NPGYAGR.S	U	2	2 Oxidation (M)	657.9871	1970.9394	1970.9230	8.29	0	(13)	2.9	1	14882
	R.->M<-LSAVSQQVQCIQEALR.E	U	1	Oxidation (M)	989.0050	1975.9954	1975.9819	6.85	0	104	2.4e-009	1	14946
	K.GKEDEGEEAASP->M<-LQIQR.D	U	1	Oxidation (M)	1002.4743	2002.9340	2002.9265	3.75	1	43	0.0032	1	15284
	K.AKEALELTDTGLLSGSEER.V	U	1		673.6840	2018.0301	2018.0167	6.60	1	9	8.1	1	15421
	K.LALESICLLLGESTTDWK.Q		1		1025.0386	2048.0626	2048.0500	6.16	0	87	6.8e-007	1	15806
	K.LCDEQLSSQSHYDFGLR.A	U	1		1027.9669	2053.9193	2053.9164	1.43	0	(57)	5.7e-005	1	15875
	K.LCDEQLSSQSHYDFGLR.A	U	1		685.6484	2053.9235	2053.9164	3.48	0	65	9.8e-006	1	15877
	R.NLHVVFT->M<-NPSSEGLKDR.A	U	1	Oxidation (M)	515.7652	2059.0317	2059.0157	7.78	1	25	0.46	1	15907
	R.NLHVVFT->M<-NPSSEGLKDR.A	U	1	Oxidation (M)	1030.5258	2059.0370	2059.0157	10.3	1	(23)	0.63	1	15908
	K.IAFI->M<-DESNVLDSGFLER.M	U	1	Oxidation (M)	1036.5072	2070.9998	2070.9932	3.21	0	97	1.2e-008	1	16069
	R.GIFEALRPLETLPVEGLIR.I	U	1		708.4169	2122.2290	2122.2150	6.58	0	(33)	0.0046	1	16529
	R.GIFEALRPLETLPVEGLIR.I	U	1		1062.1218	2122.2291	2122.2150	6.65	0	66	1.9e-006	1	16530
	R.SELEEQQMHLNVGLRKIK.E		1		718.0540	2151.1401	2151.1470	-3.22	2	2	55	2	16759
	K.AHQANQLYPFAISLIESVR.T	U	1		719.7249	2156.1529	2156.1378	7.00	0	74	2.2e-006	1	16877
	K.AVDDLNLHSYSNLPIWVNK.L	U	1		733.3826	2197.1261	2197.1167	4.24	0	(27)	0.13	1	17224
	K.AVDDLNLHSYSNLPIWVNK.L	U	1		1099.5754	2197.1363	2197.1167	8.91	0	65	2.1e-005	1	17225
	R.ENFIPTIVNFSAEEISDAIR.E		4		1133.0794	2264.1441	2264.1324	5.17	0	112	4.2e-010	1	17610
	R.ENFIPTIVNFSAEEISDAIR.E		1		755.7228	2264.1467	2264.1324	6.29	0	(103)	3.1e-009	1	17612
	R.EAIVNSCVFVHQTLHQANAR.L		1		765.3917	2293.1532	2293.1386	6.35	0	47	0.0015	1	17798
	K.LVPLLLEDGGEAPAALEAALEEK.S	U	1		1174.6494	2347.2843	2347.2522	13.7	0	11	3.1	1	18139
	R.TYAEPLTAAMVEFYT->M<-SQER.F	U	1	Oxidation (M)	1177.5420	2353.0694	2353.0606	3.75	0	51	0.00038	1	18162
	K.->M<-FAGVSSIILNEDNSVVLGISSR.E	U	1	Oxidation (M)	1212.6307	2423.2469	2423.2366	4.25	0	2	34	2	18444
	K.->M<-DLEKPNYIVPDY->M<-PVVYDK.L	U	1	2 Oxidation (M)	1231.0914	2460.1683	2460.1593	3.67	0	31	0.042	1	18573
	R.ALPD->M<-EVVGLNFSSATTPELLLK.T	U	1	Oxidation (M)	1231.1588	2460.3031	2460.2822	8.50	0	76	1e-006	1	18574
	K.TKPVTGNLRPEEALQALTIYEGK.F	U	1		632.8558	2527.3940	2527.3646	11.6	0	14	0.93	1	18914
	R.NVAQYNANHPDFP->M<-QIEQLER.Y	U	1	Oxidation (M)	844.0684	2529.1833	2529.1706	4.99	0	29	0.086	1	18924
	K.VTDFGDKVEDPTFLNQLQSGVNR.W	U	1		1290.1444	2578.2743	2578.2664	3.06	1	77	2.9e-006	1	19132
	K.VTDFGDKVEDPTFLNQLQSGVNR.W	U	1		860.4376	2578.2909	2578.2664	9.49	1	(67)	3.3e-005	1	19134
	R.FGNPLLVQDVESYDPVLNPVLNR.E		1		1299.6902	2597.3658	2597.3490	6.50	0	89	7.9e-008	1	19185
	R.FGNPLLVQDVESYDPVLNPVLNR.E		1		866.7968	2597.3686	2597.3490	7.57	0	(33)	0.029	1	19186
	K.VLQLYQITQINHGL->M<-->M<-VGPSGSGK.S	U	1	2 Oxidation (M)	868.4531	2602.3374	2602.3247	4.85	0	28	0.094	1	19204
	R.SLAMTKPDRQLIAQV->M<-LYSQGFR.T	U	1	Oxidation (M)	890.4703	2668.3890	2668.3829	2.29	1	1	32	2	19401
	R.VLRPQVTAVAQQNQGEVPEPQD->M<-K.V	U	2	Oxidation (M)	893.4674	2677.3802	2677.3494	11.5	0	47	0.0012	1	19423
	K.EEYAVLISEAQAIKADLAAVEAKVNR.S		1		934.5007	2800.4802	2800.4970	-6.00	2	0	41	1	19816
	R.VLTLSEDSPYETLHSFISNAVAPFFK.S	U	1		971.5023	2911.4851	2911.4644	7.13	0	39	0.0073	1	20096
	R.QNLFTTWSHHLQQANIQFRTDIAR.T		1		1463.2293	2924.4439	2924.4794	-12.12	1	2	38	4	20115
	R.->M<-PDGPVALEESYSAVMGIVSEVEQYVK.V	U	1	Oxidation (M)	1472.2139	2942.4132	2942.3929	6.89	0	145	1.6e-013	1	20193
	R.->M<-PDGPVALEESYSAV->M<-GIVSEVEQYVK.V	U	1	2 Oxidation (M)	1480.2068	2958.3990	2958.3878	3.78	0	(105)	2.5e-009	1	20242
	R.->M<-PDGPVALEESYSAV->M<-GIVSEVEQYVK.V	U	1	2 Oxidation (M)	987.1425	2958.4057	2958.3878	6.05	0	(50)	0.00084	1	20243
	K.IAELE->M<-GLLHLQQNIEIPEISLPIHP->M<-ITNVAK.Q	U	1	2 Oxidation (M)	935.0147	3736.0297	3735.9943	9.49	0	32	0.0072	1	21255
tr|B2ZZ89|B2ZZ89_HUMAN	SPTBN1	Spectrin beta chain OS=Homo sapiens OX=9606 GN=SPTBN1 PE=2 SV=1	275237	3141	167(104)	91(71)	2.02	50%	B2ZZ89_uniprot
	Peptide	Unique	Matches	Modification	Observed	Mr(expt)	Mr(calc)	ppm	Miss	Score	Expect	Rank	Query
	K.ALQFLK.E		2		360.2285	718.4424	718.4377	6.52	0	33	0.013	1	31
	R.WEWLR.L		1		395.2069	788.3993	788.3969	3.03	0	23	0.41	1	303
	R.LFQLNR.E		2		395.7343	789.4541	789.4497	5.52	0	24	0.2	1	312
	K.LQQFLR.D		1		402.7422	803.4698	803.4654	5.56	0	31	0.036	2	382
	R.DLVAIEAK.L		1		429.7532	857.4919	857.4858	7.11	0	24	0.82	2	712
	R.IDDIFER.S		2		454.2328	906.4510	906.4447	7.00	0	38	0.011	1	1122
	R.VQAVVAVAR.E		1		456.7871	911.5595	911.5553	4.71	0	34	0.0057	1	1162
	R.VAVVNQIAR.Q		2		485.2985	968.5824	968.5767	5.85	0	16	0.47	1	1705
	K.LLQLTEKR.K		2		500.8150	999.6154	999.6077	7.74	1	11	2.6	3	2034
	K.LLEVLSGER.L		2		508.2960	1014.5774	1014.5709	6.40	0	41	0.0081	1	2171
	R.LEMNLGLQK.I		2		523.2933	1044.5720	1044.5637	7.90	0	(9)	11	6	2525
	K.EWLDKIEK.E		1		530.7919	1059.5692	1059.5600	8.65	1	18	1.4	2	2689
	R.LE->M<-NLGLQK.I		2	Oxidation (M)	531.2894	1060.5643	1060.5587	5.33	0	24	0.33	1	2697
	R.ETASELL->M<-R.L		3	Oxidation (M)	533.2701	1064.5257	1064.5172	8.03	0	27	0.13	1	2722
	R.ITDLYTDLR.D		3		555.2993	1108.5840	1108.5764	6.80	0	33	0.027	1	3284
	K.DLTSVNILLK.K		2		558.3411	1114.6677	1114.6598	7.13	0	44	0.0013	1	3363
	R.ENEVLEAWK.S		1		559.2823	1116.5500	1116.5451	4.41	0	27	0.15	1	3377
	K.VLVLSQDYGK.H		1		561.3182	1120.6218	1120.6128	8.02	0	31	0.04	1	3432
	K.VLDNAIETEK.M		1		566.3013	1130.5880	1130.5819	5.39	0	48	0.0012	1	3576
	K.LSDLQKEAEK.L		1		580.8151	1159.6157	1159.6084	6.26	1	36	0.022	2	3979
	R.ETWLSENQR.L		1		581.7796	1161.5446	1161.5414	2.77	0	14	1.6	1	3998
	R.LTTLELLEVR.R		2		593.8603	1185.7060	1185.6969	7.72	0	74	1.1e-006	1	4326
	R.LVSDGNINSDR.I		1		595.2967	1188.5788	1188.5735	4.51	0	71	4.8e-006	1	4353
	R.DQNTVETLQR.M		1		602.3048	1202.5951	1202.5891	4.94	0	62	4.3e-005	1	4506
	K.ALADEREAVQK.K		1		615.3301	1228.6456	1228.6411	3.65	1	10	8.3	1	4819
	R.EIGQSVDEVEK.L		1		616.8057	1231.5969	1231.5932	3.01	0	35	0.019	1	4844
	R.DG->M<-AFNALIHK.H		1	Oxidation (M)	616.8150	1231.6154	1231.6019	11.0	0	7	15	3	4846
	R.LILEVHQFSR.D		2		414.5736	1240.6991	1240.6928	5.08	0	39	0.0062	1	5005
	K.QALQDTLALYK.M		1		632.3534	1262.6923	1262.6870	4.21	0	55	0.00018	1	5326
	K.HLLGVEDLLQK.H		1		422.2498	1263.7275	1263.7187	7.02	0	(31)	0.028	1	5338
	K.HLLGVEDLLQK.H		2		632.8715	1263.7284	1263.7187	7.67	0	66	9.5e-006	1	5339
	K.DALLLWCQ->M<-K.T		1	Oxidation (M)	647.3244	1292.6342	1292.6257	6.61	0	26	0.17	1	5711
	R.ELEAENYHDIK.R		1		680.8230	1359.6314	1359.6306	0.61	0	30	0.042	1	6482
	K.TALPAQSAATLPAR.T		1		684.3937	1366.7729	1366.7568	11.8	0	47	0.00086	1	6567
	R.TQILAASYELHK.F		1		458.5889	1372.7448	1372.7350	7.10	0	(28)	0.12	1	6637
	R.TQILAASYELHK.F		1		687.3817	1372.7487	1372.7350	9.99	0	29	0.082	1	6638
	R.DLDDFQSWLSR.T		1		691.3278	1380.6410	1380.6310	7.22	0	59	0.00023	1	6718
	R.NDSFTTCIELGK.S		1		692.8298	1383.6450	1383.6340	7.92	0	22	0.31	1	6761
	K.F->M<-ELLEPLNER.K		2	Oxidation (M)	703.8569	1405.6993	1405.6911	5.83	0	47	0.0014	1	7098
	R.LNDGNEYLFQAK.D		1		706.3474	1410.6803	1410.6779	1.67	0	36	0.013	1	7160
	R.DLMLWMEDVIR.Q		1		710.8582	1419.7019	1419.6890	9.06	0	56	0.00015	1	7270
	R.LAEISDVWEEMK.T		2		725.3548	1448.6950	1448.6857	6.45	0	59	8.1e-005	1	7680
	K.AKDEQSAVS->M<-LKK.H		3	Oxidation (M)	725.8771	1449.7397	1449.7497	-6.87	2	2	48	6	7692
	R.DVEDEILWVGER.M		1		730.3599	1458.7053	1458.6991	4.27	0	62	0.00014	1	7802
	K.GNLEVLLFTIQSK.M		1		731.4253	1460.8361	1460.8239	8.41	0	62	2.1e-005	1	7850
	R.LAEISDVWEE->M<-K.T		1	Oxidation (M)	733.3523	1464.6900	1464.6806	6.42	0	(14)	1.9	1	7909
	R.EVDDLEQWIAER.E		1		751.8635	1501.7125	1501.7049	5.09	0	36	0.01	1	8456
	R.ELEAENYHDIKR.I		1		506.2525	1515.7358	1515.7317	2.67	1	(42)	0.0035	1	8657
	R.ELEAENYHDIKR.I		1		758.8753	1515.7361	1515.7317	2.87	1	83	2.6e-007	1	8658
	R.LQALDTGWNELHK.M		1		762.8975	1523.7805	1523.7732	4.77	0	59	9.2e-005	1	8765
	K.HTLVEADIGIQAER.V		3		776.4153	1550.8161	1550.8053	7.01	0	32	0.04	1	9186
	K.->M<-LTAQD->M<-SYDEAR.N		1	2 Oxidation (M)	781.8284	1561.6422	1561.6388	2.14	0	81	5.1e-008	1	9360
	K->.<-QLWGLLIEETEKR.H		1	Gln->pyro-Glu (N-term Q)	799.4397	1596.8648	1596.8511	8.59	1	(36)	0.012	1	9875
	K.QLWGLLIEETEKR.H		1		538.9688	1613.8844	1613.8777	4.18	1	(42)	0.0035	1	10107
	K.QLWGLLIEETEKR.H		1		807.9509	1613.8873	1613.8777	5.97	1	65	1.6e-005	1	10108
	R.FQIQDISVETEDNK.E		1		833.4023	1664.7900	1664.7893	0.40	0	41	0.01	1	10842
	R.FESLEPE->M<-NNQASR.V		2	Oxidation (M)	834.3719	1666.7292	1666.7257	2.14	0	38	0.0027	1	10878
	K.QEDF->M<-TT->M<-DANEEK.I		1	2 Oxidation (M)	860.8420	1719.6695	1719.6604	5.33	0	28	0.0046	1	11593
	K.LLDPEDISVDHPDEK.S		3		861.4193	1720.8241	1720.8156	4.95	0	72	4.2e-006	1	11603
	K.EGED->M<-IAEEHFGSEK.I		1	Oxidation (M)	862.3641	1722.7136	1722.7043	5.41	0	66	1.6e-006	1	11626
	R.TQETPSAQ->M<-EGFLNR.K		3	Oxidation (M)	862.9019	1723.7892	1723.7835	3.27	0	78	6.1e-007	1	11636
	K.TAASGIPYHSEVPVSLK.E		1		878.4744	1754.9342	1754.9203	7.92	0	52	0.00038	1	12050
	K.TAASGIPYHSEVPVSLK.E		1		585.9857	1754.9353	1754.9203	8.57	0	(27)	0.12	1	12051
	K.KHEAIETDIAAYEER.V		1		887.9382	1773.8619	1773.8533	4.86	1	76	1.8e-006	1	12267
	K.KHEAIETDIAAYEER.V		1		592.2948	1773.8626	1773.8533	5.23	1	(32)	0.044	1	12268
	R.SQNIVTDSSSLSAEAIR.Q		4		889.4519	1776.8892	1776.8853	2.20	0	83	4e-007	1	12309
	K.ILSSDDYGKDLTSVMR.L		1		600.6367	1798.8882	1798.8771	6.14	1	43	0.0032	1	12619
	R.DVSSVELL->M<-NNHQGIK.A		3	Oxidation (M)	900.4557	1798.8969	1798.8883	4.79	0	66	1.8e-005	1	12621
	R.DVSSVELL->M<-NNHQGIK.A		1	Oxidation (M)	600.6408	1798.9006	1798.8883	6.82	0	(25)	0.23	1	12622
	K.ILSSDDYGKDLTSV->M<-R.L		1	Oxidation (M)	605.9699	1814.8879	1814.8720	8.75	1	(8)	9.5	1	12843
	R->.<-QNLLSQSHAYQQFLR.D		1	Gln->pyro-Glu (N-term Q)	908.4632	1814.9118	1814.9064	3.02	0	78	1.1e-006	1	12845
	K.EIEELQSQAQALSQEGK.S		2		944.4738	1886.9331	1886.9221	5.82	0	76	1.5e-006	1	13700
	R.AQTLPTSVVTITSESSPGK.R		1		952.0105	1902.0064	1901.9946	6.23	0	79	8.8e-007	1	13868
	K.EG->M<-QLISEKPETEAVVK.E		1	Oxidation (M)	635.3333	1902.9781	1902.9608	9.08	0	29	0.096	1	13877
	R.FQIQDISVETEDNKEK.K		2		641.6537	1921.9392	1921.9269	6.43	1	82	8.1e-007	1	14083
	K.DGLNEAWADLLELIDTR.T		1		972.4952	1942.9759	1942.9636	6.35	0	60	7.8e-005	1	14364
	R.VHLEN->M<-GSHDIVDGNHR.L		1	Oxidation (M)	487.2296	1944.8893	1944.8861	1.68	0	(35)	0.013	1	14387
	R.VHLEN->M<-GSHDIVDGNHR.L		1	Oxidation (M)	649.3058	1944.8957	1944.8861	4.97	0	66	1.1e-005	1	14388
	K.TAGYPNVNIHNFTTSWR.D		1		659.9966	1976.9679	1976.9493	9.41	0	37	0.017	1	14957
	R.->M<-HTTFEHDIQALGTQVR.Q		1	Oxidation (M)	1000.4909	1998.9673	1998.9582	4.55	0	81	4.6e-007	1	15258
	R.->M<-HTTFEHDIQALGTQVR.Q		1	Oxidation (M)	500.7503	1998.9721	1998.9582	6.98	0	(26)	0.18	1	15260
	R.->M<-HTTFEHDIQALGTQVR.Q		2	Oxidation (M)	667.3315	1998.9726	1998.9582	7.22	0	(39)	0.0086	1	15261
	R.LVSQDNFGFDLPAVEAATK.K		1		1011.5211	2021.0276	2021.0106	8.41	0	81	9.3e-007	1	15491
	K.IVSSSDVGHDEYSTQSLVK.K		1		1026.0077	2050.0008	2049.9855	7.48	0	103	3.1e-009	1	15847
	K.IVSSSDVGHDEYSTQSLVK.K		1		684.3411	2050.0016	2049.9855	7.84	0	(29)	0.074	1	15848
	R.TQTAIASED->M<-PNTLTEAEK.L		2	Oxidation (M)	1033.4893	2064.9640	2064.9521	5.75	0	71	3.9e-006	1	15983
	R.TQTAIASED->M<-PNTLTEAEK.L		1	Oxidation (M)	689.3292	2064.9658	2064.9521	6.65	0	(19)	0.58	1	15985
	R.DASVAEAWLLGQEPYLSSR.E		1		1046.5266	2091.0387	2091.0273	5.46	0	85	2.3e-007	1	16269
	R.DASVAEAWLLGQEPYLSSR.E		1		698.0216	2091.0428	2091.0273	7.45	0	(37)	0.014	1	16270
	R.KKEIEELQSQAQALSQEGK.S		1		715.3826	2143.1259	2143.1120	6.47	2	15	2	1	16713
	K.VIESTQDLGNDLAGV->M<-ALQR.K		1	Oxidation (M)	1073.5519	2145.0892	2145.0736	7.29	0	145	2.2e-013	1	16726
	K.VIESTQDLGNDLAGV->M<-ALQR.K		1	Oxidation (M)	716.0373	2145.0902	2145.0736	7.76	0	(8)	11	1	16727
	K.EAEKLESEHPDQAQAILSR.L		1		717.6995	2150.0767	2150.0603	7.63	1	48	0.0011	1	16750
	K.EAEKLESEHPDQAQAILSR.L		1		538.5268	2150.0781	2150.0603	8.25	1	(23)	0.36	1	16751
	K.FANSLVGVQQQLQAFNTYR.T		1		1092.5712	2183.1278	2183.1123	7.07	0	86	1.7e-007	1	17125
	K.FANSLVGVQQQLQAFNTYR.T		1		728.7184	2183.1335	2183.1123	9.68	0	(53)	0.00028	1	17126
	R.VAHMEFCYQELCQLAAER.R		1		752.3456	2254.0149	2253.9969	7.99	0	45	0.0012	1	17564
	R.D->M<-GE->M<-VTQGQTDAQY->M<-FLR.Q		1	3 Oxidation (M)	756.9930	2267.9573	2267.9497	3.34	0	(21)	0.057	1	17645
	R.D->M<-GE->M<-VTQGQTDAQY->M<-FLR.Q		2	3 Oxidation (M)	1134.9904	2267.9662	2267.9497	7.25	0	66	2e-006	1	17647
	R.VAH->M<-EFCYQELCQLAAER.R		1	Oxidation (M)	757.6779	2270.0118	2269.9918	8.78	0	(12)	1.7	1	17651
	R.SWHNVYCVINNQE->M<-GFYK.D		1	Oxidation (M)	769.0167	2304.0282	2304.0092	8.23	0	35	0.03	1	17860
	K.DALLSALSIQNYHLECNETK.S		1		1160.0717	2318.1288	2318.1212	3.26	0	64	2.5e-005	1	17969
	K.DALLSALSIQNYHLECNETK.S		1		773.7178	2318.1315	2318.1212	4.43	0	(33)	0.034	1	17970
	R.->M<-PLATSTDHGHNLQTVQLLIK.K		3	Oxidation (M)	778.4205	2332.2396	2332.2209	8.00	0	42	0.0031	1	18078
	K.HQILEQAVEDYAETVHQLSK.T		1		780.0646	2337.1719	2337.1601	5.07	0	80	7.5e-007	1	18096
	K.KHQILEQAVEDYAETVHQLSK.T		1		822.7683	2465.2831	2465.2550	11.4	1	36	0.013	1	18591
	K.SNAHYNLQNAFNLAEQHLGLTK.L		1		828.4242	2482.2507	2482.2353	6.23	0	92	4.6e-008	1	18676
	R.EVVAGSHELGQDYEHVT->M<-LQER.F	U	1	Oxidation (M)	1272.0955	2542.1764	2542.1758	0.22	0	84	1.7e-007	1	18992
	R.EVVAGSHELGQDYEHVT->M<-LQER.F	U	2	Oxidation (M)	848.4017	2542.1834	2542.1758	2.97	0	(41)	0.0034	1	18994
	K.LLTQHENIKNEIDNYEEDYQK.M		1		879.4247	2635.2524	2635.2401	4.65	1	67	1.4e-005	1	19295
	R.SGHFEQAIKEGED->M<-IAEEHFGSEK.I		1	Oxidation (M)	681.0620	2720.2187	2720.2024	5.99	1	15	2	1	19544
	K.EQWLNN->M<-QIPEKLEDLEVIQHR.F		1	Oxidation (M)	926.8074	2777.4005	2777.3806	7.15	1	71	6.1e-006	1	19735
	R.VDTVNHLADELINSGHSDAATIAEWK.D		1		936.1321	2805.3746	2805.3569	6.29	0	95	5.1e-008	1	19826
	R.VDTVNHLADELINSGHSDAATIAEWK.D		1		702.3520	2805.3789	2805.3569	7.81	0	(47)	0.0032	1	19827
	K.EAEKLESEHPDQAQAILSRLAEISDVWEEMK.T		9		1194.5790	3580.7151	3580.7355	-5.68	2	9	5.1	1	21126
	K.DVAEEIANYRPTLDTLHEQASALPQEHAESPDVR.G		1		761.1767	3800.8471	3800.8241	6.05	0	(5)	17	1	21317
	K.DVAEEIANYRPTLDTLHEQASALPQEHAESPDVR.G		3		951.2197	3800.8496	3800.8241	6.70	0	43	0.0025	1	21318
tr|V9HWC0|V9HWC0_HUMAN	HEL70	Epididymis luminal protein 70 OS=Homo sapiens OX=9606 GN=HEL70 PE=2 SV=1	67892	2891	143(75)	32(24)	6.99	60%	V9HWC0_uniprot
	Peptide	Unique	Matches	Modification	Observed	Mr(expt)	Mr(calc)	ppm	Miss	Score	Expect	Rank	Query
	K.ESPLLFK.F	U	6		417.2452	832.4759	832.4694	7.80	0	31	0.04	1	555
	R.NISFNDK.K		1		419.2055	836.3964	836.4028	-7.69	0	0	50	8	566
	K.GFSTWLK.L	U	3		419.7287	837.4428	837.4385	5.13	0	22	0.25	1	571
	R.LFFLQVK.E		7		447.7793	893.5441	893.5375	7.42	0	31	0.019	1	1008
	R.ISQLEMAR.Q		2		474.2560	946.4975	946.4906	7.29	0	36	0.017	1	1493
	K.FVIKPIDK.K		5		480.3036	958.5926	958.5851	7.74	0	20	0.2	1	1618
	K.QLFDQVVK.T		3		488.7812	975.5478	975.5389	9.05	0	32	0.046	1	1785
	R.ALELEQER.K	U	1		494.2615	986.5085	986.5032	5.30	0	47	0.0013	1	1878
	K.ALTSELANAR.D		4		523.2885	1044.5625	1044.5563	5.87	0	46	0.0019	1	2520
	R.EDAVLEYLK.I	U	6		540.2874	1078.5603	1078.5546	5.24	0	35	0.02	1	2880
	K.IGFPWSEIR.N		8		552.7989	1103.5833	1103.5764	6.32	0	38	0.011	1	3207
	K->.<-QRIDEFES->M<-.-		2	Gln->pyro-Glu (N-term Q); Oxidation (M)	577.2480	1152.4814	1152.4757	4.94	1	(24)	0.55	1	3867
	K.QRIDEFES->M<-.-		2	Oxidation (M)	585.7614	1169.5083	1169.5023	5.13	1	40	0.0012	1	4092
	K.APDFVFYAPR.L		8		591.8057	1181.5968	1181.5869	8.31	0	52	0.00033	1	4266
	K.AQMVQEDLEK.T		1		595.7938	1189.5730	1189.5649	6.81	0	54	0.00028	1	4365
	K.ESEAVEWQQK.A		1		617.2905	1232.5664	1232.5673	-0.75	0	12	2.3	1	4862
	K.KAPDFVFYAPR.L		3		437.5698	1309.6875	1309.6819	4.31	1	(35)	0.022	1	5880
	K.KAPDFVFYAPR.L		2		655.8518	1309.6891	1309.6819	5.47	1	48	0.001	1	5882
	K.Q->M<-ERA->M<-LENEK.K		1	2 Oxidation (M)	705.8281	1409.6417	1409.6279	9.83	1	7	19	1	7140
	K.ALTSELANARDESK.K		1		752.8874	1503.7603	1503.7529	4.98	1	47	0.0016	1	8491
	R.GMLREDAVLEYLK.I	U	1		512.9445	1535.8117	1535.8017	6.51	1	(24)	0.24	1	8964
	R.G->M<-LREDAVLEYLK.I	U	2	Oxidation (M)	776.9115	1551.8084	1551.7966	7.61	1	30	0.084	1	9208
	R.G->M<-LREDAVLEYLK.I	U	2	Oxidation (M)	518.2770	1551.8093	1551.7966	8.15	1	(23)	0.38	1	9210
	K.ALTSELANARDESKK.T		1		544.9587	1631.8542	1631.8478	3.92	2	26	0.19	1	10356
	R->.<-QEAEEAKEALLQASR.D	U	1	Gln->pyro-Glu (N-term Q)	828.4217	1654.8289	1654.8162	7.72	1	(33)	0.041	1	10717
	R.EVWFFGLQYQDTK.G	U	2		830.9095	1659.8045	1659.7933	6.76	0	64	3e-005	1	10783
	R.QEAEEAKEALLQASR.D	U	1		836.9318	1671.8490	1671.8427	3.74	1	68	1.4e-005	1	10941
	K.TQEQLALEMAELTAR.I	U	1		568.6293	1702.8660	1702.8559	5.90	0	(39)	0.014	1	11335
	K.TQEQLALEMAELTAR.I	U	4		852.4406	1702.8665	1702.8559	6.23	0	(77)	2.5e-006	1	11336
	K.TQEQLALE->M<-AELTAR.I	U	3	Oxidation (M)	860.4374	1718.8603	1718.8509	5.51	0	99	7.8e-009	1	11578
	K.TQEQLALE->M<-AELTAR.I	U	1	Oxidation (M)	573.9615	1718.8626	1718.8509	6.85	0	(50)	0.00067	1	11579
	R.ILALC->M<-GNHELYMR.R		1	Oxidation (M)	579.6169	1735.8288	1735.8208	4.63	0	(27)	0.12	1	11799
	R.ILALCMGNHELY->M<-R.R		1	Oxidation (M)	868.9217	1735.8288	1735.8208	4.64	0	(52)	0.00039	1	11800
	R.ILALC->M<-GNHELYMR.R		1	Oxidation (M)	868.9227	1735.8308	1735.8208	5.77	0	63	3.4e-005	1	11801
	R.ILALC->M<-GNHELY->M<-R.R		2	2 Oxidation (M)	584.9506	1751.8299	1751.8157	8.08	0	(38)	0.0076	1	12003
	R.ILALC->M<-GNHELY->M<-R.R		4	2 Oxidation (M)	876.9226	1751.8305	1751.8157	8.48	0	(49)	0.00065	1	12006
	K.KTQEQLALEMAELTAR.I	U	4		916.4896	1830.9646	1830.9509	7.47	1	111	5.4e-010	1	13065
	K.KTQEQLALEMAELTAR.I	U	2		611.3298	1830.9675	1830.9509	9.06	1	(63)	3.1e-005	1	13067
	K.KTQEQLALE->M<-AELTAR.I	U	2	Oxidation (M)	924.4847	1846.9548	1846.9458	4.87	1	(100)	8.3e-009	1	13263
	K.KTQEQLALE->M<-AELTAR.I	U	2	Oxidation (M)	616.6604	1846.9594	1846.9458	7.34	1	(64)	3e-005	1	13264
	K.KTAND->M<-IHAEN->M<-RLGR.D		1	2 Oxidation (M)	944.9710	1887.9275	1887.9043	12.3	2	1	66	2	13708
	K.IAQDLEMYGVNYFSIK.N	U	1		945.9755	1889.9364	1889.9233	6.91	0	(75)	2.2e-006	1	13726
	K.IAQDLE->M<-YGVNYFSIK.N	U	2	Oxidation (M)	953.9722	1905.9299	1905.9182	6.13	0	76	3.1e-006	1	13919
	R.VTTMDAELEFAIQPNTTGK.Q		13		1033.5166	2065.0186	2065.0038	7.21	0	(73)	3.5e-006	1	16001
	K.FYPEDVSEELIQDITQR.L	U	3		1041.5061	2080.9976	2080.9953	1.13	0	87	1.1e-007	1	16144
	R.VTT->M<-DAELEFAIQPNTTGK.Q		4	Oxidation (M)	1041.5123	2081.0101	2080.9987	5.49	0	95	2.2e-008	1	16152
	K.FYPEDVSEELIQDITQR.L	U	6		694.6774	2081.0105	2080.9953	7.29	0	(80)	6.5e-007	1	16153
	R.VTT->M<-DAELEFAIQPNTTGK.Q		1	Oxidation (M)	694.6778	2081.0116	2080.9987	6.19	0	(8)	10	1	16156
	K.GSELWLGVDALGLNIYEQNDR.L	U	1		1181.5944	2361.1742	2361.1601	5.97	0	150	6.6e-014	1	18201
	K.EGILNDDIYCPPETAVLLASYAVQSK.Y	U	1		1433.7227	2865.4308	2865.4106	7.04	0	120	6.1e-011	1	19967
	K.EGILNDDIYCPPETAVLLASYAVQSK.Y	U	1		956.1519	2865.4338	2865.4106	8.08	0	(63)	2.8e-005	1	19968
	K.TAMSTPHVAEPAENEQDEQDENGAEASADLR.A		2		1104.8158	3311.4256	3311.4120	4.10	0	81	1.3e-007	1	20797
	K.TA->M<-STPHVAEPAENEQDEQDENGAEASADLR.A		2	Oxidation (M)	1110.1494	3327.4264	3327.4069	5.86	0	(63)	4.9e-006	1	20829
tr|A0A024R5Z7|A0A024R5Z7_HUMAN	ANXA2	Annexin OS=Homo sapiens OX=9606 GN=ANXA2 PE=2 SV=1	38808	2805	116(80)	25(22)	21.34	67%	A0A024R5Z7_uniprot
	Peptide	Unique	Matches	Modification	Observed	Mr(expt)	Mr(calc)	ppm	Miss	Score	Expect	Rank	Query
	K.LMVALAK.G		2		373.2383	744.4620	744.4568	7.05	0	41	0.0034	1	113
	K.L->M<-VALAK.G		1	Oxidation (M)	381.2351	760.4557	760.4517	5.25	0	(30)	0.047	3	170
	R.SEVD->M<-LK.I		1	Oxidation (M)	419.2055	836.3964	836.3950	1.71	0	22	0.36	1	566
	R.DLYDAGVK.R		2		440.7261	879.4376	879.4338	4.32	0	29	0.083	1	910
	K.WISIMTER.S		3		518.2711	1034.5277	1034.5219	5.61	0	25	0.24	1	2407
	R.DLYDAGVKR.K		1		518.7773	1035.5401	1035.5349	5.05	1	34	0.03	1	2423
	K.WISI->M<-TER.S		4	Oxidation (M)	526.2694	1050.5243	1050.5168	7.11	0	(25)	0.2	1	2589
	K.AYTNFDAER.D		2		543.7469	1085.4793	1085.4778	1.46	0	41	0.002	1	2971
	R.DALNIETAIK.T		5		544.3072	1086.5999	1086.5921	7.26	0	55	0.00031	1	3001
	R->.<-QDIAFAYQR.R		3	Gln->pyro-Glu (N-term Q)	547.7701	1093.5256	1093.5193	5.81	0	(37)	0.011	1	3076
	R.QDIAFAYQR.R		5		556.2842	1110.5539	1110.5458	7.33	0	43	0.0034	1	3305
	K.TPAQYDASELK.A		4		611.8046	1221.5947	1221.5877	5.73	0	36	0.017	1	4746
	R.TNQELQEINR.V		4		622.8174	1243.6203	1243.6156	3.76	0	57	0.00014	1	5040
	K.DIISDTSGDFRK.L		2		677.3403	1352.6660	1352.6572	6.49	1	41	0.0054	1	6377
	K.DIISDTSGDFRK.L		1		451.8966	1352.6681	1352.6572	8.04	1	(28)	0.11	1	6379
	K.SLYYYIQQDTK.G		5		711.3552	1420.6959	1420.6874	5.96	0	56	0.00016	1	7294
	K.SYSPYDMLESIR.K		1		730.8440	1459.6734	1459.6653	5.57	0	(40)	0.0041	1	7817
	K.SYSPYD->M<-LESIR.K		5	Oxidation (M)	738.8406	1475.6666	1475.6602	4.33	0	75	7e-006	1	8059
	K.GVDEVTIVNILTNR.S		1		514.9578	1541.8515	1541.8413	6.57	0	(48)	0.00091	1	9039
	K.GVDEVTIVNILTNR.S		2		771.9333	1541.8520	1541.8413	6.94	0	75	1.6e-006	1	9040
	K.SYSPYD->M<-LESIRK.E		3	Oxidation (M)	802.8849	1603.7552	1603.7552	0.03	1	46	0.0012	1	9958
	K.SYSPYD->M<-LESIRK.E		1	Oxidation (M)	535.5964	1603.7675	1603.7552	7.68	1	(21)	0.44	1	9961
	K.SALSGHLETVILGLLK.T		3		551.0015	1649.9828	1649.9716	6.77	0	(48)	8.6e-005	1	10649
	K.SALSGHLETVILGLLK.T		3		825.9990	1649.9835	1649.9716	7.21	0	87	1.1e-008	1	10651
	K.TKGVDEVTIVNILTNR.S		1		591.3393	1770.9960	1770.9840	6.82	1	63	1.6e-005	1	12237
	K.GLGTDEDSLIEIICSR.T		2		889.4393	1776.8641	1776.8564	4.36	0	78	1.8e-006	1	12304
	K.GLGTDEDSLIEIICSR.T		1		593.2964	1776.8673	1776.8564	6.18	0	(30)	0.12	1	12305
	K.TDLEKDIISDTSGDFR.K		3		906.4408	1810.8670	1810.8585	4.73	1	(49)	0.0012	1	12784
	K.TDLEKDIISDTSGDFR.K		4		604.6309	1810.8708	1810.8585	6.77	1	68	1.5e-005	1	12786
	K.LSLEGDHSTPPSAYGSVK.A		6		922.9598	1843.9051	1843.8952	5.38	0	107	1.6e-009	1	13224
	K.LSLEGDHSTPPSAYGSVK.A		3		615.6437	1843.9092	1843.8952	7.60	0	(52)	0.00052	1	13226
	R.AEDGSVIDYELIDQDAR.D		6		954.9502	1907.8858	1907.8748	5.77	0	113	3.3e-010	1	13942
	K.TDLEKDIISDTSGDFRK.L		2		647.3290	1938.9653	1938.9534	6.11	2	54	0.00026	1	14307
	R.RAEDGSVIDYELIDQDAR.D		9		1033.0015	2063.9884	2063.9760	6.02	1	104	3.3e-009	1	15969
	R.RAEDGSVIDYELIDQDAR.D		9		689.0039	2063.9899	2063.9760	6.76	1	(84)	2.9e-007	1	15972
	K.AYTNFDAERDALNIETAIK.T		1		1078.0446	2154.0746	2154.0593	7.10	1	46	0.002	1	16842
	K.AYTNFDAERDALNIETAIK.T		3		719.0329	2154.0769	2154.0593	8.17	1	(14)	3.7	1	16845
	K.GDLENAFLNLVQCIQNKPLYFADR.L	U	1		1419.7266	2837.4386	2837.4170	7.59	0	82	7.7e-007	1	19923
	K.GDLENAFLNLVQCIQNKPLYFADR.L	U	1		946.8215	2837.4428	2837.4170	9.07	0	(54)	0.00051	1	19924
sp|P08311|CATG_HUMAN	CTSG	Cathepsin G OS=Homo sapiens OX=9606 GN=CTSG PE=1 SV=2	29161	2575	135(92)	14(9)	3.53	54%	P08311_uniprot
	Peptide	Unique	Matches	Modification	Observed	Mr(expt)	Mr(calc)	ppm	Miss	Score	Expect	Rank	Query
	R.CGGFLVR.E	U	3		404.7126	807.4106	807.4062	5.54	0	52	0.00034	1	398
	R.HPQYNQR.T	U	1		471.7316	941.4487	941.4467	2.08	0	0	34	5	1408
	R.IFGSYDPR.R	U	17		477.7410	953.4674	953.4607	7.10	0	38	0.0057	1	1552
	R.NVNPVALPR.A	U	11		490.2908	978.5670	978.5611	6.07	0	54	0.0001	1	1801
	R->.<-QICVGDRR.E	U	1	Gln->pyro-Glu (N-term Q)	493.7472	985.4799	985.4764	3.58	1	15	1.2	2	1866
	K.LLDQ->M<-ETPL.-	U	1	Oxidation (M)	538.2749	1074.5352	1074.5267	7.95	0	1	63	7	2814
	R.VSSFLPWIR.T	U	9		552.8179	1103.6213	1103.6128	7.74	0	48	0.00084	1	3225
	K.SSGVPPEVFTR.V	U	21		588.3117	1174.6089	1174.5983	9.04	0	43	0.0047	1	4190
	R.GTDTLREVQLR.V	U	1		644.3542	1286.6939	1286.6943	-0.24	1	2	54	5	5645
	R.VSMRRGTDTLR.E	U	1		646.3466	1290.6786	1290.6826	-3.16	2	4	28	6	5691
	R.TIQNDIMLLQLSR.R	U	5		772.9308	1543.8470	1543.8392	5.08	0	(97)	9.4e-009	1	9071
	R.TIQNDIMLLQLSR.R	U	2		515.6233	1543.8480	1543.8392	5.74	0	(49)	0.00062	1	9072
	R.TIQNDI->M<-LLQLSR.R	U	4	Oxidation (M)	520.9548	1559.8425	1559.8341	5.37	0	(70)	7.4e-006	1	9320
	R.TIQNDI->M<-LLQLSR.R	U	12	Oxidation (M)	780.9293	1559.8440	1559.8341	6.32	0	99	8.7e-009	1	9325
	R.AQEGLRPGTLCTVAGWGR.V	U	9		964.9949	1927.9753	1927.9687	3.44	0	60	0.0001	1	14166
	R.AQEGLRPGTLCTVAGWGR.V	U	12		643.6675	1927.9806	1927.9687	6.19	0	(50)	0.00094	1	14177
	K.GDSGGPLLCNNVAHGIVSYGK.S	U	10		1058.0211	2114.0277	2114.0215	2.93	0	94	2.2e-008	1	16440
	K.GDSGGPLLCNNVAHGIVSYGK.S	U	13		705.6856	2114.0348	2114.0215	6.30	0	(80)	6e-007	1	16452
	K.AAFKGDSGGPLLCNNVAHGIVSYGK.S	U	2		633.8264	2531.2763	2531.2591	6.80	1	55	0.00027	1	18947
tr|B3KX19|B3KX19_HUMAN		116 kDa U5 small nuclear ribonucleoprotein component OS=Homo sapiens OX=9606 PE=2 SV=1	109111	2354	111(67)	50(34)	3.38	67%	B3KX19_uniprot
	Peptide	Unique	Matches	Modification	Observed	Mr(expt)	Mr(calc)	ppm	Miss	Score	Expect	Rank	Query
	R.LILELK.L	U	2		364.7516	727.4886	727.4843	5.81	0	36	0.0059	1	60
	R.LWISVAR.Y		2		422.7579	843.5012	843.4967	5.37	0	33	0.037	1	623
	K.FNTTSVIK.I		1		455.2583	908.5020	908.4967	5.78	0	28	0.07	1	1142
	K.LGEFFQTK.Y		3		485.2594	968.5042	968.4967	7.76	0	15	1.6	1	1702
	R.GGGQIIPTAR.R		1		485.2803	968.5460	968.5403	5.84	0	19	0.39	1	1703
	K.LNIRPLLR.L		2		497.8337	993.6528	993.6447	8.16	0	23	0.01	1	1976
	K.GLSEDVSISK.F	U	1		517.7759	1033.5372	1033.5291	7.80	0	12	5	2	2399
	K.LPPTDAYYK.L	U	2		534.2770	1066.5394	1066.5335	5.55	0	21	0.69	1	2748
	K.IT->M<-IAEPLEK.G		4	Oxidation (M)	580.8196	1159.6247	1159.6158	7.67	0	36	0.024	1	3982
	K.MLDGLRKVNK.S		1		587.3415	1172.6684	1172.6699	-1.29	2	9	5.8	3	4150
	R.EGPLCDELIR.N		3		601.3011	1200.5876	1200.5809	5.64	0	41	0.0054	1	4494
	R.TLDELGIHLTK.E		1		413.9054	1238.6944	1238.6870	5.92	0	(16)	1.1	1	4957
	R.TLDELGIHLTK.E		3		620.3556	1238.6966	1238.6870	7.74	0	35	0.011	1	4959
	R.LWGDIYFNPK.T		2		626.8265	1251.6385	1251.6288	7.77	0	46	0.002	1	5160
	K.STPVTVVLPDTK.G	U	2		628.8628	1255.7110	1255.7024	6.88	0	47	0.0012	1	5236
	R.VLSGTIHAGQPVK.V		1		436.2557	1305.7451	1305.7405	3.54	0	(35)	0.0098	1	5868
	R.VLSGTIHAGQPVK.V		2		653.8799	1305.7452	1305.7405	3.61	0	71	2.9e-006	1	5869
	R.VVYSAFL->M<-ATPR.L	U	2	Oxidation (M)	685.8654	1369.7162	1369.7064	7.13	0	54	0.00025	1	6598
	K.IAVEPVNPSELPK.M		4		696.8932	1391.7719	1391.7660	4.27	0	45	0.0016	1	6881
	K.DSIVQGFQWGTR.E		2		697.3513	1392.6881	1392.6786	6.79	0	64	9.1e-005	1	6890
	R.GNEEAQIFRPLK.F		1		467.9245	1400.7517	1400.7412	7.49	0	(10)	6.5	1	7032
	R.GNEEAQIFRPLK.F		2		701.3831	1400.7517	1400.7412	7.50	0	43	0.0037	1	7033
	K.FFDDP->M<-LLELAK.Q	U	2	Oxidation (M)	727.8706	1453.7267	1453.7163	7.14	0	54	0.00024	1	7732
	K.ILDAVVAQEPLHR.G		2		487.6153	1459.8242	1459.8147	6.48	0	(35)	0.014	1	7831
	K.ILDAVVAQEPLHR.G		3		730.9207	1459.8269	1459.8147	8.35	0	71	2.7e-006	1	7835
	R.SFVEFILEPLYK.I		1		742.9096	1483.8047	1483.7962	5.67	0	52	0.00059	1	8173
	K.KNKITMIAEPLEK.G		3		757.9255	1513.8364	1513.8537	-11.45	2	6	14	6	8627
	R.RVVYSAFL->M<-ATPR.L	U	1	Oxidation (M)	509.6129	1525.8169	1525.8075	6.18	1	26	0.17	1	8796
	K.ILAQVVGDVDTSLPR.T		4		791.9479	1581.8813	1581.8726	5.50	0	89	4.5e-008	1	9619
	K.ILAQVVGDVDTSLPR.T		1		528.3024	1581.8855	1581.8726	8.11	0	(34)	0.013	1	9622
	K.->M<-YSTDDGVQFHAFGR.V		3	Oxidation (M)	873.8856	1745.7566	1745.7468	5.60	0	89	2.1e-008	1	11927
	K.->M<-YSTDDGVQFHAFGR.V		4	Oxidation (M)	582.9275	1745.7606	1745.7468	7.93	0	(56)	4e-005	1	11931
	R.LWISVARYHIEVNR.V		1		585.9857	1754.9353	1754.9580	-12.91	1	2	36	2	12051
	K.AFIPAIDSFGFETDLR.T	U	1		899.9601	1797.9057	1797.8938	6.66	0	82	3.8e-007	1	12606
	K.AFIPAIDSFGFETDLR.T	U	1		600.3101	1797.9084	1797.8938	8.12	0	(49)	0.00081	1	12607
	R.GHVTQDAPIPGSPLYTIK.A	U	1		947.5134	1893.0122	1892.9996	6.64	0	49	0.0014	1	13766
	R.GHVTQDAPIPGSPLYTIK.A	U	2		632.0119	1893.0139	1892.9996	7.53	0	(28)	0.15	1	13767
	K.SIVIRPLEPQPAPHLAR.E	U	1		947.5593	1893.1040	1893.0948	4.84	0	(25)	0.035	1	13768
	K.SIVIRPLEPQPAPHLAR.E	U	2		632.0436	1893.1089	1893.0948	7.44	0	40	0.00099	1	13770
	K.IYADTFGDINYQEFAK.R		4		947.9540	1893.8935	1893.8785	7.95	0	75	5.9e-006	1	13778
	R.VPAGNWVLIEGVDQPIVK.T		1		645.3676	1933.0808	1933.0673	6.99	0	(40)	0.0031	1	14258
	R.VPAGNWVLIEGVDQPIVK.T		1		967.5508	1933.0871	1933.0673	10.3	0	78	4e-007	1	14259
	K.GLAEDIENEVVQITWNR.K		1		993.5064	1984.9983	1984.9854	6.48	0	78	1.5e-006	1	15052
	K.GLAEDIENEVVQITWNR.K		1		662.6742	1985.0007	1984.9854	7.73	0	(58)	0.00016	1	15053
	K.TCFVDCLIEQTHPEIR.K	U	2		1009.4809	2016.9472	2016.9397	3.72	0	108	6.6e-010	1	15404
	K.TCFVDCLIEQTHPEIR.K	U	2		673.3254	2016.9543	2016.9397	7.22	0	(78)	8.4e-007	1	15406
	R.RGHVTQDAPIPGSPLYTIK.A	U	1		1025.5620	2049.1095	2049.1007	4.27	1	25	0.11	1	15842
	K.VADPVVTFCETVVETSSLK.C		1		1041.0349	2080.0553	2080.0399	7.41	0	83	3.2e-007	1	16138
	R.YDQDLCYTDILFTEQER.G	U	1		1104.9949	2207.9752	2207.9681	3.21	0	91	1.7e-008	1	17294
	R.ISDGVVLFIDAAEGV->M<-LNTER.L	U	1	Oxidation (M)	755.7155	2264.1247	2264.1358	-4.91	0	(0)	63	8	17606
	R.ISDGVVLFIDAAEGV->M<-LNTER.L	U	1	Oxidation (M)	1133.0817	2264.1488	2264.1358	5.71	0	8	11	2	17613
	K.FFGEFTGFVD->M<-CVQHIPSPK.V		1	Oxidation (M)	1180.0624	2358.1102	2358.0814	12.2	0	36	0.012	1	18180
	K.VLGENYTLEDEEDSQICTVGR.L		1		1214.0582	2426.1019	2426.0907	4.60	0	126	9.9e-012	1	18457
	K.VLGENYTLEDEEDSQICTVGR.L		1		809.7097	2426.1073	2426.0907	6.84	0	(2)	21	1	18458
	K.SYLFNI->M<-DTPGHVNFSDEVTAGLR.I	U	1	Oxidation (M)	1350.1470	2698.2794	2698.2697	3.58	0	113	2.9e-010	1	19479
	K.SYLFNI->M<-DTPGHVNFSDEVTAGLR.I	U	1	Oxidation (M)	900.4358	2698.2855	2698.2697	5.86	0	(98)	1e-008	1	19480
	R.SIWAFGPDATGPNILVDDTLPSEVDK.A		1		1379.1929	2756.3712	2756.3545	6.05	0	122	6.5e-011	1	19639
	R.SIWAFGPDATGPNILVDDTLPSEVDK.A		1		919.7997	2756.3772	2756.3545	8.24	0	(64)	3.4e-005	1	19640
	K.VEESGEHVILGTGELYLDCVMHDLR.K		1		957.7999	2870.3780	2870.3579	7.00	0	82	3.2e-007	1	19984
	K.VEESGEHVILGTGELYLDCV->M<-HDLR.K		1	Oxidation (M)	963.1330	2886.3772	2886.3528	8.44	0	(73)	2.6e-006	1	20026
	K.VEESGEHVILGTGELYLDCV->M<-HDLR.K		1	Oxidation (M)	722.6023	2886.3801	2886.3528	9.44	0	(41)	0.0034	1	20027
	K.DSIVQGFQWGTREGPLCDELIRNVK.F		1		973.1514	2916.4323	2916.4552	-7.87	2	9	9.2	1	20104
	R.THTQGQAFSLSVFHHWQIVPGDPLDK.S	U	1		737.1264	2944.4765	2944.4621	4.90	0	6	15	1	20206
	K.VEESGEHVILGTGELYLDCVMHDLRK.M		1		750.6265	2998.4767	2998.4528	7.97	1	54	0.00024	1	20323
	R.L->M<-EPYYFVEVQAPADCVSAVYTVLAR.R	U	1	Oxidation (M)	1504.2438	3006.4730	3006.4507	7.41	0	73	3.4e-006	1	20339
	K.FTL->M<-EQTLPVTVYEMDFLADLMDNSELIR.N	U	1	Oxidation (M)	1725.8285	3449.6424	3449.6445	-0.59	0	0	43	5	20961
	K.VLGENYTLEDEEDSQICTVGRLWISVARYHIEVNR.V		1		1388.6769	4163.0088	4163.0382	-7.05	2	1	27	7	21663
	K.SYLFNI->M<-DTPGHVNFSDEVTAGLRISDGVVLFIDAAEGVMLNTER.L	U	1	Oxidation (M)	1233.1186	4928.4455	4928.4001	9.21	1	1	62	5	22031
sp|P11388|TOP2A_HUMAN	TOP2A	DNA topoisomerase 2-alpha OS=Homo sapiens OX=9606 GN=TOP2A PE=1 SV=3	175017	2342	143(83)	64(39)	1.92	46%	P11388_uniprot
	Peptide	Unique	Matches	Modification	Observed	Mr(expt)	Mr(calc)	ppm	Miss	Score	Expect	Rank	Query
	K.IVGLQYK.K		1		410.7524	819.4903	819.4854	5.91	0	24	0.11	1	469
	R.DFFELR.L	U	1		413.7112	825.4079	825.4021	6.99	0	22	0.46	1	499
	K.YGVFPLR.G		4		426.2442	850.4739	850.4701	4.45	0	46	0.00087	1	676
	K.IPNFDVR.E	U	4		430.7380	859.4615	859.4552	7.29	0	42	0.012	1	717
	K.SSTPNHKK.W	U	1		449.7443	897.4741	897.4668	8.11	1	2	30	8	1039
	K.VLFTCFK.R		2		457.7461	913.4776	913.4732	4.87	0	35	0.013	1	1174
	K.AQVQLNKK.C	U	1		464.7793	927.5441	927.5501	-6.50	1	4	24	8	1289
	K.LCNIFSTK.F		1		491.7590	981.5035	981.4953	8.32	0	7	8.8	2	1832
	R.SYVD->M<-YLK.D	U	2	Oxidation (M)	517.7507	1033.4869	1033.4790	7.63	0	11	4.5	1	2395
	R.KVLFTCFK.R		1		521.7952	1041.5759	1041.5681	7.47	1	47	0.0011	1	2494
	K.IVSKAVTSKK.S	U	1		530.8388	1059.6631	1059.6652	-1.99	2	1	5	3	2694
	R.FILEKIDGK.I	U	1		531.8110	1061.6074	1061.6121	-4.42	1	3	20	8	2710
	K.FLYDDNQR.V		4		535.7510	1069.4874	1069.4829	4.25	0	40	0.0034	1	2766
	K.QDEQVGLPGK.G	U	1		535.7787	1069.5429	1069.5404	2.39	0	13	2.6	1	2771
	K.TPPLITDYR.E	U	1		538.2969	1074.5793	1074.5710	7.79	0	17	1.4	1	2822
	R.DKYGVFPLR.G	U	1		365.5401	1093.5985	1093.5920	5.89	1	(13)	2.1	1	3084
	R.DKYGVFPLR.G	U	1		547.8073	1093.6001	1093.5920	7.35	1	14	1.5	1	3085
	K.NYEDEDSLK.T	U	1		556.7432	1111.4719	1111.4669	4.49	0	18	0.22	1	3319
	K.TLAVSGLGVVGR.D	U	7		564.8433	1127.6721	1127.6663	5.15	0	74	1.5e-006	1	3533
	R.EVTFVPGLYK.I		5		576.8229	1151.6312	1151.6227	7.42	0	26	0.15	1	3864
	K.DKLDETGNSLK.V	U	1		610.3065	1218.5984	1218.6092	-8.87	1	4	28	2	4702
	K.KYDTVLDILR.D	U	3		618.3574	1234.7002	1234.6921	6.52	1	66	1.1e-005	1	4919
	K.KYDTVLDILR.D	U	1		412.5740	1234.7002	1234.6921	6.54	1	(30)	0.037	1	4920
	K.SFGSTCQLSEK.F	U	1		622.2849	1242.5551	1242.5551	0.08	0	30	0.028	1	5021
	K.TQ->M<-AEVLPSPR.G	U	1	Oxidation (M)	622.8220	1243.6295	1243.6231	5.17	0	39	0.0098	1	5048
	R.ITIEMKAEAEK.K	U	1		631.8346	1261.6546	1261.6587	-3.26	1	3	39	3	5312
	R.YIFT->M<-LSSLAR.L	U	1	Oxidation (M)	659.3508	1316.6871	1316.6798	5.52	0	33	0.041	1	5976
	R.FLEEFITPIVK.V	U	1		668.3867	1334.7589	1334.7486	7.72	0	62	2.5e-005	1	6176
	K.EWLTNFMEDR.R		1		670.8039	1339.5932	1339.5867	4.90	0	(38)	0.0049	1	6217
	K.LNNQARFILEK.I		2		673.3730	1344.7314	1344.7513	-14.81	1	6	33	4	6289
	K.EWLTNF->M<-EDR.R		3	Oxidation (M)	678.8027	1355.5909	1355.5816	6.87	0	57	4.3e-005	1	6436
	K.KTQ->M<-AEVLPSPR.G	U	2	Oxidation (M)	686.8751	1371.7356	1371.7180	12.8	1	4	32	2	6630
	R.HVDYVADQIVTK.L	U	2		694.3699	1386.7253	1386.7143	7.91	0	79	7.6e-007	1	6804
	R.ITIEMKAEAEKK.N	U	1		695.8745	1389.7345	1389.7537	-13.83	2	5	27	7	6838
	K.EWLLGMLGAESAK.L	U	1		702.8676	1403.7207	1403.7119	6.28	0	(44)	0.003	1	7057
	K.EWLLG->M<-LGAESAK.L	U	3	Oxidation (M)	710.8644	1419.7142	1419.7068	5.24	0	53	0.0003	1	7272
	K.ELILFSNSDNER.S		4		718.8586	1435.7026	1435.6943	5.79	0	78	1.1e-006	1	7483
	K.IFDEILVNAADNK.Q		2		487.9277	1460.7614	1460.7511	7.04	0	(36)	0.019	1	7841
	K.IFDEILVNAADNK.Q		3		731.3886	1460.7625	1460.7511	7.85	0	71	6.6e-006	1	7843
	R.KEWLTNFMEDR.R		1		734.8527	1467.6908	1467.6816	6.23	1	28	0.077	1	7960
	R.KEWLTNFMEDR.R		1		490.2390	1467.6951	1467.6816	9.19	1	(9)	5.5	1	7961
	R.SIPS->M<-VDGLKPGQR.K	U	4	Oxidation (M)	750.8995	1499.7844	1499.7766	5.20	0	66	1.7e-005	1	8404
	R.SIPS->M<-VDGLKPGQR.K	U	2	Oxidation (M)	500.9356	1499.7851	1499.7766	5.65	0	(31)	0.051	1	8405
	K.EQVLEP->M<-LNGTEK.T	U	2	Oxidation (M)	752.3757	1502.7368	1502.7286	5.42	0	21	0.61	1	8474
	K.EWLTNF->M<-EDRR.Q		1	Oxidation (M)	756.8506	1511.6866	1511.6827	2.60	1	14	1.5	1	8595
	K->.<-QI->M<-ENAEINNIIK.I		3	Gln->pyro-Glu (N-term Q); Oxidation (M)	764.8922	1527.7699	1527.7603	6.29	0	(63)	2.9e-005	1	8820
	K.QIMENAEINNIIK.I		1		765.4097	1528.8048	1528.7919	8.45	0	(33)	0.033	1	8833
	R.KEWLLGMLGAESAK.L	U	1		511.6127	1531.8164	1531.8068	6.24	1	(42)	0.0037	1	8897
	K.QI->M<-ENAEINNIIK.I		5	Oxidation (M)	773.4045	1544.7945	1544.7868	5.01	0	81	5.8e-007	1	9102
	R.KEWLLG->M<-LGAESAK.L	U	1	Oxidation (M)	516.9427	1547.8062	1547.8017	2.92	1	(2)	48	1	9145
	R.KEWLLG->M<-LGAESAK.L	U	1	Oxidation (M)	774.9112	1547.8078	1547.8017	3.94	1	58	0.00013	1	9147
	K.MQSLDKDIVALMVR.R	U	1		540.2950	1617.8633	1617.8582	3.14	1	(38)	0.011	1	10165
	R.DPALNSGVSQKPDPAK.T	U	1		812.4242	1622.8338	1622.8264	4.59	0	19	1.3	1	10230
	K.GFQQISFVNSIATSK.G	U	1		542.9580	1625.8522	1625.8413	6.69	0	(33)	0.029	1	10272
	K.GFQQISFVNSIATSK.G	U	2		813.9341	1625.8536	1625.8413	7.56	0	64	2.8e-005	1	10273
	K.->M<-QSLDKDIVALMVR.R	U	3	Oxidation (M)	545.6273	1633.8600	1633.8531	4.17	1	(45)	0.0021	1	10387
	K.->M<-QSLDKDIVALMVR.R	U	2	Oxidation (M)	817.9399	1633.8653	1633.8531	7.46	1	77	1.1e-006	1	10388
	R.IKGIPKLDDANDAGGR.N	U	1		820.4338	1638.8530	1638.8689	-9.70	2	0	70	6	10460
	R.KEWLTNF->M<-EDRR.Q		1	Oxidation (M)	820.8928	1639.7710	1639.7776	-4.07	2	(1)	45	3	10516
	R.KEWLTNF->M<-EDRR.Q		1	Oxidation (M)	547.6028	1639.7867	1639.7776	5.51	2	10	7.1	1	10520
	K.YSGPEDDAAISLAFSK.K	U	3		835.9060	1669.7975	1669.7835	8.36	0	55	0.00017	1	10921
	K.AAIGCGIVESILNWVK.F	U	1		865.4745	1728.9344	1728.9233	6.46	0	101	4.5e-009	1	11713
	R.LMDGEEPLP->M<-LPSYK.N	U	2	Oxidation (M)	868.4238	1734.8330	1734.8208	7.02	0	(38)	0.01	1	11779
	R.NSTECTLILTEGDSAK.T	U	1		869.9174	1737.8203	1737.8091	6.45	0	103	2.7e-009	1	11828
	R.L->M<-DGEEPLP->M<-LPSYK.N	U	3	2 Oxidation (M)	876.4203	1750.8261	1750.8157	5.95	0	39	0.0058	1	11988
	K.I->M<-I->M<-TDQDQDGSHIK.G		2	2 Oxidation (M)	882.4002	1762.7857	1762.7866	-0.48	0	69	3.7e-006	1	12148
	K.I->M<-I->M<-TDQDQDGSHIK.G		2	2 Oxidation (M)	588.6044	1762.7915	1762.7866	2.76	0	(22)	0.2	1	12150
	K.EDLATFIEELEAVEAK.E	U	1		602.9767	1805.9082	1805.8934	8.18	0	(32)	0.045	1	12707
	K.EDLATFIEELEAVEAK.E	U	1		903.9627	1805.9107	1805.8934	9.59	0	55	0.00024	1	12708
	K.GLLINFIHHNWPSLLR.H	U	1		644.0375	1929.0908	1929.0737	8.86	0	35	0.0076	1	14204
	K.QE->M<-AFYSLPEFEEWK.S	U	1	Oxidation (M)	975.4407	1948.8668	1948.8553	5.90	0	45	0.00065	1	14446
	K.NENTEGSPQEDGVELEGLK.Q	U	1		1022.9719	2043.9293	2043.9232	2.96	0	62	1.9e-005	1	15736
	K.VPDEEENEESDNEKETEK.S	U	1		717.3026	2148.8858	2148.8818	1.87	1	24	0.03	1	16742
	K.NKQE->M<-AFYSLPEFEEWK.S	U	1	Oxidation (M)	1096.5083	2191.0020	2190.9932	4.05	1	76	8.4e-007	1	17188
	K.NKQE->M<-AFYSLPEFEEWK.S	U	1	Oxidation (M)	731.3422	2191.0048	2190.9932	5.33	1	(30)	0.035	1	17189
	K.IKNENTEGSPQEDGVELEGLK.Q	U	2		762.7113	2285.1121	2285.1023	4.29	1	48	0.0025	1	17736
	K.NH->M<-WIFVNALIENPTFDSQTK.E	U	1	Oxidation (M)	841.0840	2520.2301	2520.2107	7.69	0	40	0.0069	1	18886
	K.->M<-YVPALIFGQLLTSSNYDDDEK.K	U	1	Oxidation (M)	1268.1115	2534.2083	2534.1887	7.77	0	41	0.012	1	18967
	K.->M<-YVPALIFGQLLTSSNYDDDEKK.V	U	1	Oxidation (M)	888.4446	2662.3119	2662.2836	10.6	1	44	0.003	1	19373
	K.SDSVTDSGPTFNYLLD->M<-PLWYLTK.E	U	1	Oxidation (M)	1390.1705	2778.3265	2778.3099	5.99	0	77	1.4e-006	1	19737
	K.SDSVTDSGPTFNYLLD->M<-PLWYLTK.E	U	1	Oxidation (M)	927.1180	2778.3321	2778.3099	8.01	0	(23)	0.36	1	19738
	R.AGE->M<-ELKPFNGEDYTCITFQPDLSK.F	U	1	Oxidation (M)	969.4462	2905.3167	2905.3150	0.58	0	44	0.0019	1	20075
	K.LLGLPEDYLYGQTTTYLTYNDFINK.E	U	1		1478.2451	2954.4757	2954.4589	5.67	0	42	0.0042	1	20230
	R.VEPEWYIPIIP->M<-VLINGAEGIGTGWSCK.I	U	1	Oxidation (M)	1049.2040	3144.5901	3144.5664	7.54	0	22	0.39	1	20568
tr|B0AZQ4|B0AZQ4_HUMAN		Structural maintenance of chromosomes protein OS=Homo sapiens OX=9606 PE=2 SV=1	141841	2064	90(52)	46(31)	2.12	45%	B0AZQ4_uniprot
	Peptide	Unique	Matches	Modification	Observed	Mr(expt)	Mr(calc)	ppm	Miss	Score	Expect	Rank	Query
	R.NYLWR.E	U	1		376.2001	750.3857	750.3813	5.89	0	28	0.13	1	138
	K.LEGIITR.V	U	4		401.2465	800.4784	800.4756	3.55	0	46	0.0018	1	355
	K.YQTLSLK.Q	U	1		426.7477	851.4809	851.4752	6.60	0	12	1.8	1	685
	K.IL->M<-EFNK.M	U	1	Oxidation (M)	455.7418	909.4691	909.4630	6.73	0	39	0.013	1	1148
	R.AKLDELSAK.R	U	1		487.7736	973.5327	973.5444	-12.00	1	6	25	5	1761
	K.NFSEVFQK.L	U	1		499.7541	997.4936	997.4869	6.75	0	9	5.4	2	2004
	R.IKLEGIITR.V	U	3		521.8385	1041.6624	1041.6546	7.53	1	12	0.67	1	2501
	K->.<-QQLLRAATGK.A	U	1	Gln->pyro-Glu (N-term Q)	534.8038	1067.5931	1067.6087	-14.64	1	4	16	3	2757
	R.SMEVSTQLAR.A	U	1		561.2862	1120.5578	1120.5546	2.84	0	26	0.19	1	3421
	R.LALLHEGTGPR.V	U	2		582.3329	1162.6512	1162.6458	4.63	0	41	0.0037	1	4015
	R.LALLHEGTGPR.V	U	1		388.5577	1162.6513	1162.6458	4.69	0	(18)	0.71	1	4016
	R.GALTGGYYDTR.K	U	2		587.2841	1172.5537	1172.5462	6.38	0	50	0.00036	1	4136
	K.RVDALNDEIR.Q	U	1		600.8233	1199.6320	1199.6258	5.19	1	32	0.1	1	4485
	K.LVPGGKATLVMK.K	U	2		607.3774	1212.7402	1212.7264	11.4	1	6	5.6	2	4643
	R.DQTIVDPFSSK.H	U	1		618.8129	1235.6112	1235.6034	6.31	0	25	0.24	1	4925
	R.KYEAIQLTFK.Q	U	1		414.2386	1239.6939	1239.6863	6.10	1	(22)	0.3	1	4981
	R.KYEAIQLTFK.Q	U	2		620.8547	1239.6948	1239.6863	6.87	1	53	0.00022	1	4982
	R.VETYLNENLR.K	U	2		625.8274	1249.6402	1249.6302	8.00	0	57	0.00015	1	5131
	R.LPIDKEEVSLR.R	U	1		433.5851	1297.7336	1297.7241	7.29	1	38	0.023	1	5777
	R.EENAEQQALAAK.R	U	1		651.3225	1300.6305	1300.6259	3.55	0	68	9.1e-006	1	5805
	R.KAEEELGELEAK.L	U	1		449.2357	1344.6852	1344.6772	5.97	1	(47)	0.0015	1	6282
	R.KAEEELGELEAK.L	U	1		673.3500	1344.6855	1344.6772	6.18	1	92	5e-008	1	6283
	R.ELGSLPQEAFEK.Y	U	2		674.3474	1346.6803	1346.6718	6.31	0	22	0.52	1	6325
	K.RQQSEKTF->M<-PK.Q	U	1	Oxidation (M)	698.3600	1394.7054	1394.6976	5.60	2	0	1.7e+002	6	6922
	K.ALDQFVNFSEQK.E	U	2		713.3602	1424.7058	1424.6936	8.56	0	44	0.0023	1	7344
	K.SI->M<-ELMNVLELR.K	U	1	Oxidation (M)	732.3876	1462.7607	1462.7523	5.72	0	(72)	5.5e-006	1	7885
	K.DLQDELAGNSEQR.K	U	1		737.8466	1473.6786	1473.6695	6.13	0	40	0.0045	1	8030
	K.SI->M<-EL->M<-NVLELR.K	U	3	2 Oxidation (M)	740.3854	1478.7563	1478.7473	6.14	0	81	9.2e-007	1	8101
	K.NDVMNLLESAGFSR.S	U	1		776.8817	1551.7489	1551.7351	8.86	0	(38)	0.011	1	9201
	K.NDV->M<-NLLESAGFSR.S	U	3	Oxidation (M)	784.8726	1567.7307	1567.7300	0.41	0	73	3.1e-006	1	9438
	K.->M<-NLPGEVTFLPLNK.L	U	1	Oxidation (M)	794.9296	1587.8447	1587.8331	7.34	0	40	0.0083	1	9715
	K.RLDQVEQELNELR.E	U	1		547.9602	1640.8588	1640.8482	6.49	1	67	1.3e-005	1	10549
	K.RLDQVEQELNELR.E	U	2		821.4379	1640.8613	1640.8482	8.01	1	(62)	4.1e-005	1	10550
	R.LFYHIVDSDEVSTK.I	U	1		826.9169	1651.8192	1651.8094	5.95	0	49	0.0088	1	10675
	R.LFYHIVDSDEVSTK.I	U	2		551.6146	1651.8219	1651.8094	7.56	0	(33)	0.39	1	10677
	K.AKDLQDELAGNSEQR.K	U	1		558.6114	1672.8123	1672.8016	6.42	1	(31)	0.054	1	10952
	K.AKDLQDELAGNSEQR.K	U	1		837.4138	1672.8130	1672.8016	6.79	1	69	8.1e-006	1	10953
	R.SEDLDNSIDKTEAGIK.E	U	1		867.9276	1733.8405	1733.8319	4.98	1	112	3.4e-010	1	11764
	R.SLQSLEASLHAMESTR.E	U	1		880.4402	1758.8658	1758.8570	5.01	0	107	1.2e-009	1	12094
	R.KRLDQVEQELNELR.E	U	1		590.6586	1768.9539	1768.9431	6.09	2	3	26	3	12220
	R.SLQSLEASLHA->M<-ESTR.E	U	1	Oxidation (M)	888.4386	1774.8626	1774.8519	6.04	0	(78)	1.1e-006	1	12284
	R.DTAYPETNDAIP->M<-ISK.L	U	3	Oxidation (M)	891.4210	1780.8274	1780.8189	4.75	0	48	0.0012	1	12358
	R.GYKSI->M<-EL->M<-NVLELR.K	U	1	2 Oxidation (M)	914.4748	1826.9350	1826.9270	4.39	1	6	18	3	13013
	R.ALEYTIYNQELNETR.A	U	2		928.9597	1855.9048	1855.8952	5.18	0	96	2.1e-008	1	13356
	K.AELGTDLLSQLSLEDQK.R	U	1		930.4935	1858.9725	1858.9524	10.8	0	109	9.8e-010	1	13391
	K.NLEQYNKLDQDLNEVK.A	U	1		982.0037	1961.9928	1961.9694	11.9	1	35	0.027	1	14802
	R.GSGSQSSVPSVDQFTGVGIR.V	U	3		982.9948	1963.9751	1963.9600	7.68	0	86	1.7e-007	1	14832
	R.AFTMDCITLEGDQVSHR.G	U	1		660.6404	1978.8995	1978.8877	5.95	0	(24)	0.15	1	15010
	R.LHTLEEEKEELAQYQK.W	U	1		994.5067	1986.9989	1986.9898	4.58	1	66	1.8e-005	1	15068
	R.LHTLEEEKEELAQYQK.W	U	1		663.3431	1987.0074	1986.9898	8.88	1	(31)	0.055	1	15069
	R.AFT->M<-DCITLEGDQVSHR.G	U	1	Oxidation (M)	998.4538	1994.8930	1994.8826	5.22	0	90	2.9e-008	1	15213
	R.AFT->M<-DCITLEGDQVSHR.G	U	1	Oxidation (M)	665.9726	1994.8960	1994.8826	6.69	0	(50)	0.00025	1	15214
	K.AELGTDLLSQLSLEDQKR.V	U	2		1008.5376	2015.0606	2015.0535	3.56	1	115	1.9e-010	1	15388
	K.AELGTDLLSQLSLEDQKR.V	U	1		672.6975	2015.0707	2015.0535	8.55	1	(21)	0.42	1	15389
	K.GDVEGSQSQDEGEGSGESER.G	U	1		1019.9119	2037.8093	2037.7995	4.80	0	93	1.2e-009	1	15684
	R.ETEGGTVLTATTSELEAINKR.V	U	1		1110.5783	2219.1419	2219.1281	6.24	1	109	8e-010	1	17366
	R.ETEGGTVLTATTSELEAINKR.V	U	2		740.7218	2219.1436	2219.1281	6.97	1	(57)	0.00012	1	17367
	R.INNEIDQL->M<-NQMQQIETQQR.K	U	1	Oxidation (M)	1245.5994	2489.1842	2489.1638	8.18	0	(53)	0.00025	1	18710
	R.INNEIDQL->M<-NQ->M<-QQIETQQR.K	U	2	2 Oxidation (M)	1253.5925	2505.1705	2505.1588	4.69	0	66	1.1e-005	1	18805
	R.INNEIDQL->M<-NQ->M<-QQIETQQR.K	U	2	2 Oxidation (M)	836.0651	2505.1734	2505.1588	5.83	0	(50)	0.00041	1	18806
	K.CDPAPFYLFDEIDQALDAQHR.K	U	1		841.0583	2520.1530	2520.1380	5.98	0	78	6.9e-007	1	18882
	K.AVSDMI->M<-ELAVHAQFITTTFRPELLESADK.F	U	1	Oxidation (M)	1127.2411	3378.7014	3378.6839	5.18	0	9	7	1	20907
	K.AVSDMI->M<-ELAVHAQFITTTFRPELLESADK.F	U	1	Oxidation (M)	845.6858	3378.7143	3378.6839	8.98	0	(5)	13	1	20908
sp|P13645|K1C10_HUMAN	KRT10	Keratin, type I cytoskeletal 10 OS=Homo sapiens OX=9606 GN=KRT10 PE=1 SV=6	59020	1728	62(43)	29(23)	6.85	53%	P13645_uniprot
	Peptide	Unique	Matches	Modification	Observed	Mr(expt)	Mr(calc)	ppm	Miss	Score	Expect	Rank	Query
	R.LAADDFR.L		3		404.2059	806.3972	806.3923	6.11	0	34	0.022	1	397
	K.YENEVALR.Q	U	1		497.2550	992.4954	992.4927	2.73	0	31	0.069	1	1956
	R.VLDELTLTK.A	U	3		516.3067	1030.5988	1030.5910	7.60	0	23	0.26	1	2370
	R.LASYLDKVR.A		1		355.5424	1063.6055	1063.6026	2.78	1	(41)	0.0035	1	2718
	R.LASYLDKVR.A		1		532.8110	1063.6075	1063.6026	4.66	1	46	0.00075	1	2719
	K.VTMQNLNDR.L		1		545.7712	1089.5279	1089.5237	3.90	0	(54)	0.00032	1	3028
	K.VT->M<-QNLNDR.L		1	Oxidation (M)	553.7688	1105.5230	1105.5186	4.02	0	69	6.9e-006	1	3234
	K.DAEAWFNEK.S		4		555.2532	1108.4918	1108.4825	8.37	0	28	0.048	1	3281
	K.YYKTIDDLK.N	U	1		579.8055	1157.5965	1157.5968	-0.25	1	3	67	3	3935
	R.QSVEADINGLR.R		2		601.3170	1200.6194	1200.6098	7.93	0	49	0.00082	1	4498
	R.LKYENEVALR.Q	U	2		412.2322	1233.6749	1233.6717	2.59	1	(38)	0.0097	1	4903
	R.LKYENEVALR.Q	U	2		617.8463	1233.6781	1233.6717	5.17	1	43	0.0026	1	4906
	R->.<-QSVEADINGLRR.V		1	Gln->pyro-Glu (N-term Q)	670.8548	1339.6950	1339.6844	7.93	1	15	2.2	1	6228
	R.SQYEQLAEQNR.K	U	1		683.3261	1364.6377	1364.6320	4.14	0	61	4.7e-005	1	6537
	K->.<-QSLEASLAETEGR.Y	U	1	Gln->pyro-Glu (N-term Q)	687.3389	1372.6632	1372.6470	11.8	0	(1)	40	3	6634
	R.ALEESNYELEGK.I	U	5		691.3320	1380.6494	1380.6408	6.19	0	46	0.0038	1	6724
	K.QSLEASLAETEGR.Y	U	2		695.8386	1389.6626	1389.6736	-7.90	0	7	10	3	6832
	K.IRLENEIQTYR.S	U	1		717.8939	1433.7733	1433.7626	7.43	1	58	0.00013	1	7453
	R.SQYEQLAEQNRK.D	U	1		747.3731	1492.7315	1492.7270	3.06	1	56	0.00018	1	8313
	K.GSLGGGFSSGGFSGGSFSR.G	U	4		854.3923	1706.7700	1706.7649	2.98	0	89	4.9e-008	1	11391
	R.NVQALEIELQSQLALK.Q	U	2		899.0138	1796.0130	1796.0043	4.85	0	34	0.0097	1	12574
	K.ELTTEIDNNIEQISSYK.S	U	2		998.9911	1995.9676	1995.9636	2.00	0	89	7.3e-008	1	15239
	R.AETECQNTEYQQLLDIK.I	U	1		1041.9910	2081.9674	2081.9575	4.74	0	101	6e-009	1	16170
	K.ADLEMQIESLTEELAYLK.K	U	1		1048.5341	2095.0536	2095.0394	6.75	0	85	2.3e-007	1	16296
	K.ADLE->M<-QIESLTEELAYLK.K	U	1	Oxidation (M)	704.6944	2111.0614	2111.0343	12.8	0	(38)	0.061	1	16424
	K.ADLE->M<-QIESLTEELAYLK.K	U	1	Oxidation (M)	1056.5386	2111.0626	2111.0343	13.4	0	(65)	2.1e-005	1	16425
	K.VTMQNLNDRLASYLDKVR.A		1		712.7187	2135.1342	2135.1157	8.69	2	27	0.091	1	16645
	K.SKELTTEIDNNIEQISSYK.S	U	1		738.0441	2211.1104	2211.0906	8.94	1	(54)	0.00029	1	17335
	K.SKELTTEIDNNIEQISSYK.S	U	1		1106.5652	2211.1158	2211.0906	11.4	1	91	5e-008	1	17336
	K.ADLEMQIESLTEELAYLKK.N	U	1		742.0574	2223.1505	2223.1344	7.23	1	(84)	2.7e-007	1	17394
	K.ADLE->M<-QIESLTEELAYLKK.N	U	1	Oxidation (M)	747.3879	2239.1420	2239.1293	5.67	1	92	3.5e-008	1	17486
	R.GSSGGGCFGGSSGGYGGLGGFGGGSFR.G	U	1		1172.0024	2341.9903	2341.9771	5.63	0	136	2.4e-013	1	18108
	K.NQILNLTTDNANILLQIDNAR.L	U	1		789.7653	2366.2741	2366.2553	7.94	0	(43)	0.0026	1	18225
	K.NQILNLTTDNANILLQIDNAR.L	U	1		1184.1470	2366.2794	2366.2553	10.2	0	121	3.8e-011	1	18226
	R.YCVQLSQIQAQISALEEQLQQIR.A	U	1		916.1511	2745.4314	2745.4119	7.08	0	144	1.6e-013	1	19615
	R.NVSTGDVNVEMNAAPGVDLTQLLNNMR.S	U	1		1436.7079	2871.4012	2871.3855	5.48	0	139	8.6e-013	1	19988
	R.NVSTGDVNVE->M<-NAAPGVDLTQLLNNMR.S	U	1	Oxidation (M)	1444.7009	2887.3873	2887.3804	2.39	0	(83)	3.6e-007	1	20028
	R.NVSTGDVNVE->M<-NAAPGVDLTQLLNNMR.S	U	1	Oxidation (M)	963.4726	2887.3960	2887.3804	5.39	0	(67)	1.5e-005	1	20029
	R.NVSTGDVNVE->M<-NAAPGVDLTQLLNN->M<-R.S	U	1	2 Oxidation (M)	968.8041	2903.3906	2903.3753	5.26	0	(54)	0.0002	1	20071
	K.TIDDLKNQILNLTTDNANILLQIDNAR.L	U	1		1018.2210	3051.6410	3051.6200	6.89	1	49	0.0008	1	20428
	R.VLDELTLTKADLEMQIESLTEELAYLKK.N	U	1		809.9410	3235.7348	3235.7148	6.17	2	(21)	0.24	1	20675
	R.VLDELTLTKADLE->M<-QIESLTEELAYLKK.N	U	1	Oxidation (M)	1084.9220	3251.7442	3251.7098	10.6	2	34	0.017	1	20698
tr|H6VRF8|H6VRF8_HUMAN	KRT1	Cytokeratin-1 OS=Homo sapiens OX=9606 GN=KRT1 PE=3 SV=1	66184	1584	59(41)	29(23)	2.89	51%	H6VRF8_uniprot
	Peptide	Unique	Matches	Modification	Observed	Mr(expt)	Mr(calc)	ppm	Miss	Score	Expect	Rank	Query
	K.SISISVAR.G	U	2		416.7505	831.4865	831.4814	6.12	0	22	0.35	3	546
	K.IEISELNR.V		2		487.2734	972.5322	972.5240	8.47	0	18	1.5	1	1753
	R.TLLEGEESR.M	U	1		517.2636	1032.5127	1032.5087	3.82	0	28	0.12	1	2387
	K.AQYEDIAQK.S	U	1		533.2665	1064.5185	1064.5138	4.43	0	28	0.096	1	2720
	R.DYQELMNTK.L	U	2		571.2656	1140.5167	1140.5121	4.04	0	(21)	0.26	1	3721
	R.DYQEL->M<-NTK.L	U	1	Oxidation (M)	579.2622	1156.5097	1156.5070	2.36	0	33	0.012	1	3915
	K.YEELQITAGR.H		4		590.3086	1178.6026	1178.5931	8.06	0	71	5.7e-006	1	4234
	R.TNAENEFVTIK.K	U	3		633.3261	1264.6377	1264.6299	6.13	0	44	0.0028	1	5354
	K.LALDLEIATYR.T	U	2		639.3635	1276.7124	1276.7027	7.60	0	66	1.2e-005	1	5531
	R.SLDLDSIIAEVK.A	U	2		651.8657	1301.7169	1301.7078	6.96	0	64	2.5e-005	1	5831
	K.LNDLEDALQQAK.E	U	2		679.3563	1356.6980	1356.6885	7.00	0	65	2.8e-005	1	6454
	K.SLNNQFASFIDK.V	U	3		692.3544	1382.6943	1382.6830	8.17	0	63	2.9e-005	1	6755
	R.TNAENEFVTIKK.D	U	2		465.2514	1392.7325	1392.7249	5.45	1	(63)	2.8e-005	1	6898
	R.TNAENEFVTIKK.D	U	3		697.3752	1392.7359	1392.7249	7.94	1	74	2.5e-006	1	6899
	R.TTSSSTRRSGGGGGR.F	U	1		475.2322	1422.6749	1422.6924	-12.29	2	1	42	3	7320
	K.WELLQQVDTSTR.T	U	2		738.3837	1474.7529	1474.7416	7.66	0	67	1.6e-005	1	8046
	R.FLEQQNQVLQTK.W		6		738.4006	1474.7867	1474.7780	5.91	0	75	5.1e-006	1	8049
	K.NKLNDLEDALQQAK.E	U	1		800.4257	1598.8369	1598.8264	6.59	1	39	0.0095	1	9906
	K.SLNNQFASFIDKVR.F	U	1		819.9382	1637.8619	1637.8525	5.72	1	50	0.00052	1	10449
	R.SGGGFSSGSAGIINYQR.R	U	1		829.4072	1656.7998	1656.7856	8.56	0	58	0.00012	1	10734
	K.QISNLQQSISDAEQR.G	U	4		858.9341	1715.8537	1715.8438	5.78	0	85	3.6e-007	1	11522
	R.FSSCGGGGGSFGAGGGFGSR.S	U	1		883.3738	1764.7330	1764.7275	3.13	0	74	4.9e-007	1	12165
	R.THNLEPYFESFINNLR.R	U	1		997.4991	1992.9836	1992.9693	7.16	0	75	2.2e-006	1	15176
	R.THNLEPYFESFINNLR.R	U	1		665.3355	1992.9847	1992.9693	7.71	0	(67)	1.5e-005	1	15177
	R.THNLEPYFESFINNLRR.R	U	1		717.3691	2149.0856	2149.0705	7.05	1	13	3.9	1	16745
	K.AEAESLYQSKYEELQITAGR.H	U	1		762.7194	2285.1363	2285.1175	8.21	1	69	7e-006	1	17740
	R.SLDLDSIIAEVKAQYEDIAQK.S	U	1		783.7503	2348.2291	2348.2111	7.68	1	56	0.0004	1	18146
	R.GGGGGGYGSGGSSYGSGGGSYGSGGGGGGGR.G	U	1		1192.4858	2382.9571	2382.9447	5.23	0	142	2e-014	1	18285
	K.SKAEAESLYQSKYEELQITAGR.H	U	1		626.0732	2500.2639	2500.2445	7.75	2	(36)	0.016	1	18781
	K.SKAEAESLYQSKYEELQITAGR.H	U	1		834.4320	2500.2740	2500.2445	11.8	2	100	5.8e-009	1	18782
	R.MSGECAPNVSVSVSTSHTTISGGGSR.G	U	2		855.7322	2564.1747	2564.1595	5.91	0	35	0.0092	1	19072
	R.FLEQQNQVLQTKWELLQQVDTSTR.T	U	1		978.1816	2931.5229	2931.5090	4.73	1	72	4.9e-006	1	20153
	R.GSYGSGGSSYGSGGGSYGSGGGGGGHGSYGSGSSSGGYR.G	U	1		1104.7771	3311.3095	3311.3009	2.58	0	65	3.6e-007	1	20794
tr|A0A384MR33|A0A384MR33_HUMAN	SMC1L1	Structural maintenance of chromosomes protein OS=Homo sapiens OX=9606 GN=SMC1L1 PE=2 SV=1	143771	1566	97(55)	53(35)	1.88	42%	A0A384MR33_uniprot
	Peptide	Unique	Matches	Modification	Observed	Mr(expt)	Mr(calc)	ppm	Miss	Score	Expect	Rank	Query
	K.LVIDVIR.Y		4		414.2729	826.5313	826.5276	4.49	0	46	0.0006	1	510
	R.IIQSRER.E		1		451.2632	900.5119	900.5141	-2.39	1	8	26	6	1065
	K.LNKELASK.N		1		451.7718	901.5290	901.5232	6.42	1	2	36	10	1082
	K.LKKEEQR.H	U	1		465.7771	929.5397	929.5294	11.1	2	11	5	2	1306
	K.VLTFDLTK.Y	U	1		468.7767	935.5388	935.5328	6.41	0	16	0.66	1	1368
	R->.<-QIIGPFQR.F	U	1	Gln->pyro-Glu (N-term Q)	471.2672	940.5198	940.5131	7.17	0	19	0.44	1	1405
	R.QIIGPFQR.F	U	2		479.7803	957.5461	957.5396	6.80	0	(17)	1.4	1	1605
	K.LIEIENFK.S	U	3		503.2871	1004.5595	1004.5542	5.31	0	34	0.021	1	2068
	R.LYPGSVYGR.L		2		506.2690	1010.5235	1010.5185	4.95	0	32	0.034	1	2126
	R.LGIQLDFEK.N		4		531.8001	1061.5855	1061.5757	9.28	0	38	0.011	1	2708
	R.TALFEEISR.S		1		533.2856	1064.5566	1064.5502	6.02	0	36	0.015	1	2726
	R.HLALNLQEK.S		1		533.3092	1064.6038	1064.5978	5.67	0	36	0.0086	1	2730
	R.AATLAQELEK.F		1		537.2988	1072.5830	1072.5764	6.14	0	25	0.3	1	2801
	R.AQVQLQLFK.L		3		537.8228	1073.6309	1073.6233	7.10	0	39	0.0039	1	2812
	K.A->M<-EKLESVR.D	U	1	Oxidation (M)	539.7738	1077.5330	1077.5488	-14.63	1	0	72	10	2852
	K.LEEYITTSK.Q		1		542.2852	1082.5558	1082.5495	5.76	0	38	0.0076	1	2923
	K.AEI->M<-ESIKR.L		1	Oxidation (M)	546.7906	1091.5666	1091.5645	1.99	1	5	21	10	3059
	R.DLTLEENQVK.K		4		594.8124	1187.6103	1187.6034	5.86	0	28	0.12	1	4342
	K.TVALDGTLFQK.S		4		596.8357	1191.6568	1191.6499	5.77	0	33	0.034	1	4384
	K.YSQSDLEQTK.T		1		599.7852	1197.5559	1197.5513	3.81	0	64	1.7e-005	1	4454
	K.LNEQQSVLQR.I	U	1		607.8238	1213.6331	1213.6415	-6.86	0	64	2.3e-005	1	4650
	R.LIDLCQPTQK.K		2		608.3286	1214.6427	1214.6329	8.04	0	30	0.088	1	4669
	K.LESELANFGPR.I		1		616.8221	1231.6297	1231.6197	8.16	0	63	4.9e-005	1	4850
	K.NMDAIIVDSEK.T		1		617.8120	1233.6093	1233.5911	14.8	0	11	6.2	1	4894
	K.YPDANPNPNEQ.-	U	1		629.7734	1257.5323	1257.5262	4.90	0	5	8.1	1	5258
	K.RMDKVEDELK.E		1		421.5508	1261.6305	1261.6336	-2.45	2	5	23	3	5308
	K.LYHNEVEIEK.L		1		637.3267	1272.6388	1272.6350	2.98	0	38	0.013	1	5473
	K.LYHNEVEIEK.L		1		425.2203	1272.6392	1272.6350	3.31	0	(36)	0.021	1	5474
	R.DLTLEENQVKK.Y		1		658.8607	1315.7068	1315.6983	6.42	1	45	0.0031	1	5967
	K.ADQDRLDLEER.K		1		680.3303	1358.6461	1358.6426	2.57	1	24	0.2	1	6476
	R->.<-QVQSQAHGLQ->M<-R.L		1	Gln->pyro-Glu (N-term Q); Oxidation (M)	691.3383	1380.6621	1380.6568	3.80	0	65	2.2e-005	1	6726
	K.AEEDTQFNYHR.K		1		470.5428	1408.6066	1408.6007	4.18	0	49	0.00029	1	7130
	K.FQETSDEFEAAR.K	U	1		715.3201	1428.6256	1428.6157	6.91	0	38	0.0029	1	7400
	K.SKLESELANFGPR.I		3		724.3857	1446.7569	1446.7467	7.10	1	53	0.00045	1	7635
	R.IEKLEEYITTSK.Q		1		485.2680	1452.7821	1452.7711	7.54	1	(33)	0.028	1	7723
	R.IEKLEEYITTSK.Q		1		727.3987	1452.7828	1452.7711	8.04	1	47	0.0011	1	7724
	R.QQRKAEIMESIK.R		1		487.6011	1459.7815	1459.7816	-0.12	2	1	52	6	7822
	K.LEGELTEEVE->M<-AK.R		2	Oxidation (M)	747.3603	1492.7060	1492.6967	6.28	0	56	0.00052	1	8311
	K.ELNQVMEQLGDAR.I		2		751.8728	1501.7310	1501.7195	7.71	0	(78)	9.2e-007	1	8462
	R.DLIHGAPVGKPAANR.A		1		505.9539	1514.8398	1514.8317	5.29	0	34	0.02	1	8646
	R.DLIHGAPVGKPAANR.A		1		758.4294	1514.8443	1514.8317	8.31	0	(30)	0.042	1	8647
	K.IIDETMAQLQDLK.N	U	1		759.4032	1516.7918	1516.7807	7.37	0	59	0.00013	1	8674
	K.ELNQV->M<-EQLGDAR.I		2	Oxidation (M)	759.8687	1517.7227	1517.7144	5.51	0	88	7.5e-008	1	8683
	K.SNLMDAISFVLGEK.T		1		762.3984	1522.7822	1522.7701	7.94	0	85	2.2e-007	1	8759
	K.IIDET->M<-AQLQDLK.N	U	1	Oxidation (M)	767.4003	1532.7861	1532.7756	6.86	0	(52)	0.00054	1	8907
	K.SNL->M<-DAISFVLGEK.T		1	Oxidation (M)	770.3941	1538.7736	1538.7650	5.60	0	(84)	4.4e-007	1	8999
	K.EVTAIETKLEQKR.S	U	1		772.9401	1543.8657	1543.8569	5.67	2	3	18	1	9077
	K.N->M<-DAIIVDSEKTGR.D		1	Oxidation (M)	782.8808	1563.7470	1563.7563	-5.89	1	5	17	5	9386
	K.VVQLHEYSEELEK.L		2		801.9101	1601.8056	1601.7937	7.48	0	62	4.4e-005	1	9940
	K.VVQLHEYSEELEK.L		1		534.9427	1601.8062	1601.7937	7.85	0	(24)	0.33	1	9942
	K.KLEGELTEEVE->M<-AK.R		3	Oxidation (M)	811.4085	1620.8025	1620.7916	6.70	1	61	5.2e-005	1	10208
	R.NFLVFQGAVESIA->M<-K.N		1	Oxidation (M)	835.4384	1668.8621	1668.8545	4.57	0	69	1e-005	1	10915
	R.NFLVFQGAVESIA->M<-K.N		1	Oxidation (M)	557.2952	1668.8637	1668.8545	5.49	0	(17)	1.5	1	10916
	R.DKFQETSDEFEAAR.K	U	2		836.8804	1671.7462	1671.7376	5.12	1	49	0.00033	1	10935
	R.AFVS->M<-VYSEEGAEDR.T		4	Oxidation (M)	853.3775	1704.7404	1704.7301	6.07	0	72	1e-006	1	11370
	K.MNQVEDEVFEEFCR.E		2		916.3860	1830.7574	1830.7553	1.17	0	92	5.7e-009	1	13059
	K.GD->M<-DELEKE->M<-LSVEKAR.Q		2	2 Oxidation (M)	671.3055	2010.8948	2010.9238	-14.41	2	2	13	3	15352
	R.QEFEER->M<-EEESQSQGR.D		1	Oxidation (M)	672.2874	2013.8404	2013.8334	3.49	1	40	0.00093	1	15372
	R.QEFEER->M<-EEESQSQGR.D		1	Oxidation (M)	1007.9283	2013.8421	2013.8334	4.35	1	(26)	0.021	1	15373
	R.FNACFESVATNIDEIYK.A	U	1		1010.9713	2019.9279	2019.9248	1.57	0	104	2.5e-009	1	15478
	K.ALQYACGNALVCDNVEDAR.R		1		1069.9884	2137.9622	2137.9521	4.76	0	90	4.7e-008	1	16662
	K.VLTFDLTKYPDANPNPNEQ.-	U	1		1088.5410	2175.0675	2175.0484	8.78	1	36	0.049	1	17034
	R.GEPETFLPLDYLEVKPTDEK.L		1		1160.5881	2319.1617	2319.1522	4.10	0	53	0.00032	1	17985
	R.GEPETFLPLDYLEVKPTDEK.L		1		774.0625	2319.1657	2319.1522	5.81	0	(32)	0.046	1	17986
tr|J3KTA4|J3KTA4_HUMAN	DDX5	DEAD box protein 5 OS=Homo sapiens OX=9606 GN=DDX5 PE=1 SV=1	69557	1409	83(54)	27(16)	2.32	47%	J3KTA4_uniprot
	Peptide	Unique	Matches	Modification	Observed	Mr(expt)	Mr(calc)	ppm	Miss	Score	Expect	Rank	Query
	R.GLDVEDVK.F		1		437.7309	873.4472	873.4444	3.23	0	36	0.076	1	862
	K.TIVFVETK.R		2		468.7769	935.5393	935.5328	6.94	0	25	0.081	1	1370
	R.QLAEDFLK.D		1		482.2643	962.5141	962.5073	7.05	0	28	0.11	1	1648
	K.LLQLVEDR.G		4		493.2909	984.5672	984.5604	6.90	0	51	0.00043	1	1857
	K.WNLDELPK.F		2		507.7690	1013.5235	1013.5182	5.22	0	20	0.51	1	2155
	R.DWVLNEFK.H		3		525.7697	1049.5249	1049.5182	6.36	0	21	0.49	1	2573
	R.LIDFLECGK.T		4		547.7850	1093.5554	1093.5478	6.96	0	46	0.0015	1	3079
	R.LMEEIMSEK.E		1		555.2680	1108.5215	1108.5144	6.39	0	25	0.14	1	3282
	K.IVDQIRPDR.Q		1		371.2134	1110.6184	1110.6145	3.47	0	(10)	5.6	3	3309
	K.IVDQIRPDR.Q		1		556.3167	1110.6189	1110.6145	3.89	0	16	1.1	1	3310
	K->.<-QVSDLISVLR.E		1	Gln->pyro-Glu (N-term Q)	556.8228	1111.6309	1111.6237	6.49	0	(42)	0.0026	1	3327
	K.QVSDLISVLR.E		2		565.3360	1128.6574	1128.6503	6.36	0	42	0.0029	1	3551
	R.GVEICIATPGR.L		5		586.8129	1171.6112	1171.6019	7.89	0	63	2.9e-005	1	4129
	K.APILIATDVASR.G		4		613.8638	1225.7130	1225.7030	8.13	0	51	0.00029	1	4788
	R.KIVDQIRPDR.Q		1		413.9120	1238.7142	1238.7095	3.82	1	(14)	1.2	1	4961
	R.KIVDQIRPDR.Q		1		620.3653	1238.7160	1238.7095	5.28	1	15	0.96	2	4962
	R.TTYLVLDEADR.M		3		648.3315	1294.6484	1294.6405	6.12	0	42	0.0032	1	5743
	R.DGWPA->M<-GIHGDK.S		1	Oxidation (M)	433.8666	1298.5781	1298.5714	5.17	0	(11)	1.9	1	5781
	R.DGWPA->M<-GIHGDK.S		1	Oxidation (M)	650.2964	1298.5782	1298.5714	5.27	0	33	0.012	1	5782
	R.MLD->M<-GFEPQIR.K		2	Oxidation (M)	676.8238	1351.6331	1351.6264	4.97	0	(44)	0.0019	1	6366
	R.QTL->M<-WSATWPK.E		1	Oxidation (M)	682.8420	1363.6694	1363.6595	7.30	0	16	1.8	1	6531
	R.->M<-LD->M<-GFEPQIR.K		6	2 Oxidation (M)	684.8231	1367.6317	1367.6214	7.56	0	57	0.00014	1	6576
	R.GDGPICLVLAPTR.E		6		684.8738	1367.7331	1367.7231	7.31	0	68	9.5e-006	1	6583
	K.NFYQEHPDLAR.R		3		695.3337	1388.6528	1388.6473	3.97	0	51	0.0005	1	6823
	K.NFYQEHPDLAR.R		2		463.8920	1388.6541	1388.6473	4.89	0	(25)	0.19	1	6825
	K.AGRFEADEGTSVR.F	U	1		465.5608	1393.6605	1393.6586	1.39	1	9	6.2	1	6912
	R.LMEEIMSEKENK.T		1		740.8591	1479.7036	1479.6949	5.90	1	(7)	13	2	8113
	R.LMEEI->M<-SEKENK.T		1	Oxidation (M)	748.8544	1495.6942	1495.6898	2.95	1	79	9.1e-006	1	8346
	K.TGTAYTFFTPNNIK.Q		4		787.9024	1573.7902	1573.7777	8.00	0	46	0.0036	1	9516
	R.ELAQQVQQVAAEYCR.A		4		896.9407	1791.8669	1791.8574	5.33	0	72	4.3e-006	1	12514
	R.ELAQQVQQVAAEYCR.A		2		598.2968	1791.8686	1791.8574	6.27	0	(41)	0.0055	1	12515
	K.FVINYDYPNSSEDYIHR.I		2		1066.4877	2130.9608	2130.9647	-1.82	0	83	2.6e-007	1	16595
	K.FVINYDYPNSSEDYIHR.I		4		711.3328	2130.9765	2130.9647	5.53	0	(68)	9.8e-006	1	16600
	K.TLSYLLPAIVHINHQPFLER.G		1		787.7800	2360.3183	2360.3005	7.54	0	(46)	0.00037	1	18195
	K.TLSYLLPAIVHINHQPFLER.G		1		591.0871	2360.3193	2360.3005	7.98	0	(32)	0.01	1	18196
	K.TLSYLLPAIVHINHQPFLER.G		1		1181.1672	2360.3199	2360.3005	8.25	0	51	0.00012	1	18197
	R.TTYLVLDEADR->M<-LD->M<-GFEPQIR.K		1	2 Oxidation (M)	1323.1404	2644.2662	2644.2513	5.64	1	14	2.3	1	19326
	R.QNFTEPTAIQAQGWPVALSGLD->M<-VGVAQTGSGK.T		1	Oxidation (M)	1125.5700	3373.6880	3373.6613	7.93	0	94	1.7e-008	1	20904
sp|P35580|MYH10_HUMAN	MYH10	Myosin-10 OS=Homo sapiens OX=9606 GN=MYH10 PE=1 SV=3	229827	1398	79(38)	37(11)	0.34	23%	P35580_uniprot
	Peptide	Unique	Matches	Modification	Observed	Mr(expt)	Mr(calc)	ppm	Miss	Score	Expect	Rank	Query
	R.LLIKQVR.E	U	2		435.3027	868.5908	868.5858	5.81	1	8	0.89	8	819
	K.ATISALEAK.I	U	2		452.2638	902.5131	902.5073	6.52	0	17	1.5	2	1090
	K.ADEWL->M<-K.N		1	Oxidation (M)	454.7152	907.4158	907.4109	5.37	0	15	1.5	1	1131
	R.IVFQEFR.Q		1		469.7623	937.5100	937.5022	8.42	0	41	0.0035	1	1383
	R.CNGVLEGIR.I		1		509.2628	1016.5110	1016.5073	3.60	0	23	0.38	1	2200
	K.ATDKTFVEK.L	U	1		519.7699	1037.5252	1037.5393	-13.56	1	2	37	5	2443
	K.FDQLLAEEK.S		6		546.7880	1091.5614	1091.5499	10.5	0	29	0.11	1	3055
	R.DEQNEEKKR.L	U	1		588.2924	1174.5702	1174.5578	10.5	2	4	31	10	4164
	K.KFDQLLAEEK.S		1		610.8347	1219.6548	1219.6448	8.16	1	72	4.3e-006	1	4724
	R.AGVLAHLEEER.D		5		612.3264	1222.6381	1222.6306	6.20	0	60	7e-005	1	4759
	R.AGVLAHLEEER.D		3		408.5536	1222.6389	1222.6306	6.77	0	(43)	0.0037	1	4762
	K.ARDEVIKQLR.K	U	1		614.3611	1226.7077	1226.7095	-1.42	2	3	28	3	4800
	K.KAMVNKDDIQK.M	U	1		645.3394	1288.6643	1288.6809	-12.89	2	2	46	4	5668
	K.ADFCIIHYAGK.V		2		432.2148	1293.6227	1293.6176	3.95	0	(13)	2.7	1	5729
	K.ADFCIIHYAGK.V		4		647.8190	1293.6235	1293.6176	4.58	0	19	0.81	1	5730
	K.LDPHLVLDQLR.C		4		440.2572	1317.7498	1317.7405	7.05	0	34	0.016	1	5990
	K.LDPHLVLDQLR.C		5		659.8824	1317.7502	1317.7405	7.40	0	(33)	0.017	1	5992
	R.ELEAELEDERK.Q	U	1		680.8230	1359.6314	1359.6517	-14.92	1	12	2.8	2	6482
	K.QVLALQSQLADTK.K	U	1		707.8924	1413.7702	1413.7827	-8.83	0	8	9.9	3	7194
	K.EIF->M<-QVEDERR.H	U	1	Oxidation (M)	734.3498	1466.6851	1466.6824	1.90	1	4	18	4	7935
	K.DKADFCIIHYAGK.V		1		769.3798	1536.7451	1536.7395	3.64	1	63	3.3e-005	1	8969
	R.EDQSILCTGESGAGK.T		2		776.3544	1550.6943	1550.6882	3.91	0	57	0.00015	1	9175
	R.AGKLDPHLVLDQLR.C		1		787.9605	1573.9065	1573.8940	7.91	1	0	16	3	9528
	K.QEV->M<-ISDLEERLK.K	U	1	Oxidation (M)	803.4009	1604.7872	1604.8079	-12.92	1	3	40	2	9975
	R.AVIYNPATQADWTAK.K	U	2		824.9190	1647.8233	1647.8257	-1.40	0	3	49	3	10612
	K.VIQYLAHVASSHKGR.K	U	1		833.4733	1664.9321	1664.9111	12.6	1	8	5.5	2	10850
	K.LCHLLGMNV->M<-EFTR.A	U	1	Oxidation (M)	868.9227	1735.8308	1735.8208	5.75	0	3	31	5	11801
	K.KQELEEILHDLESR.V	U	1		580.3071	1737.8994	1737.8897	5.58	1	22	0.47	1	11829
	R.HATALEELSEQLEQAK.R	U	1		599.6432	1795.9079	1795.8952	7.11	0	41	0.0061	1	12570
	R.QLEEAEEEATRANASR.R	U	1		902.4401	1802.8656	1802.8394	14.5	1	1	2.6e+002	3	12673
	R.IAECSSQLAEEEEKAK.N	U	1		911.4349	1820.8553	1820.8461	5.04	1	2	35	4	12910
	R.LQQELDDLTVDLDHQR.Q	U	1		646.6611	1936.9616	1936.9490	6.47	0	43	0.0035	1	14280
	R.TQLEELEDELQATEDAK.L		4		981.4681	1960.9216	1960.9113	5.27	0	97	8.2e-009	1	14562
	K.DAEALSQRLEEKALAYDK.L	U	1		684.0171	2049.0294	2049.0378	-4.07	2	0	1.8e+002	1	15825
	K.LQNELDNVSTLLEEAEKK.G	U	1		691.6989	2072.0749	2072.0637	5.42	1	17	1.2	1	16077
	R.GDEV->M<-VELAENGKKA->M<-VNK.D	U	1	2 Oxidation (M)	698.6870	2093.0392	2093.0133	12.4	2	3	40	2	16288
	K.KALEEETKNHEAQIQDMR.Q	U	1		724.0132	2169.0177	2169.0484	-14.13	2	0	59	2	16981
	K.VEDMAELTCLNEASVLHNLK.D		1		1143.5619	2285.1092	2285.1031	2.67	0	(104)	6.7e-009	1	17735
	K.VEDMAELTCLNEASVLHNLK.D		1		762.7113	2285.1121	2285.1031	3.91	0	106	4.5e-009	1	17737
	K.VED->M<-AELTCLNEASVLHNLK.D		1	Oxidation (M)	1151.5623	2301.1100	2301.0981	5.18	0	(102)	4e-009	1	17833
	K.VED->M<-AELTCLNEASVLHNLK.D		3	Oxidation (M)	768.0465	2301.1177	2301.0981	8.54	0	(88)	9.4e-008	1	17835
	K.LQQLFNHTMFILEQEEYQR.E		1		1234.1167	2466.2188	2466.2002	7.58	0	(93)	3.1e-008	1	18595
	K.LQQLFNHT->M<-FILEQEEYQR.E		2	Oxidation (M)	1242.1115	2482.2083	2482.1951	5.35	0	95	2e-008	1	18672
	K.LQQLFNHT->M<-FILEQEEYQR.E		3	Oxidation (M)	828.4118	2482.2136	2482.1951	7.45	0	(91)	4.5e-008	1	18675
	R.INFDVTGYIVGANIETYLLEKSR.A		1		872.4535	2614.3388	2614.3642	-9.72	1	4	23	4	19238
tr|Q6IPN6|Q6IPN6_HUMAN	EEF1A1	Elongation factor 1-alpha OS=Homo sapiens OX=9606 GN=EEF1A1 PE=2 SV=1	50433	1390	79(48)	18(12)	3.29	61%	Q6IPN6_uniprot
	Peptide	Unique	Matches	Modification	Observed	Mr(expt)	Mr(calc)	ppm	Miss	Score	Expect	Rank	Query
	K.QLIVGVNK.M		1		435.7763	869.5381	869.5334	5.31	0	33	0.01	1	823
	R.QTVAVGVIK.A		5		457.7897	913.5648	913.5597	5.59	0	25	0.14	1	1184
	R.LPLQDVYK.I		5		488.2825	974.5504	974.5437	6.95	0	17	1.3	1	1769
	K.AVDKKAAGAGK.V		1		508.3041	1014.5936	1014.5822	11.3	2	15	3.1	5	2176
	K.IGGIGTVPVGR.V		10		513.3124	1024.6103	1024.6030	7.20	0	54	7.2e-005	1	2280
	K.LEDGPKFLK.S		1		523.7988	1045.5831	1045.5808	2.23	1	9	11	5	2533
	R.EHALLAYTLGVK.Q		5		657.8769	1313.7393	1313.7343	3.83	0	64	2.5e-005	1	5937
	R.EHALLAYTLGVK.Q		1		438.9214	1313.7424	1313.7343	6.18	0	(45)	0.0021	1	5943
	K.YYVTIIDAPGHR.D		7		702.8721	1403.7296	1403.7197	7.01	0	67	1.5e-005	1	7063
	K.YYVTIIDAPGHR.D		5		468.9175	1403.7308	1403.7197	7.87	0	(54)	0.00032	1	7065
	K.THINIVVIGHVDSGK.S		3		530.3043	1587.8910	1587.8733	11.1	0	40	0.0054	1	9728
	R.VETGVLKPGMVVTFAPVNVTTEVK.S		1		839.1379	2514.3920	2514.3768	6.05	0	(61)	1.6e-005	1	18853
	R.VETGVLKPGMVVTFAPVNVTTEVK.S		1		1258.2039	2514.3932	2514.3768	6.52	0	(58)	2.7e-005	1	18854
	R.VETGVLKPG->M<-VVTFAPVNVTTEVK.S		2	Oxidation (M)	1266.1998	2530.3851	2530.3717	5.30	0	68	5.7e-006	1	18934
	R.VETGVLKPG->M<-VVTFAPVNVTTEVK.S		5	Oxidation (M)	844.4706	2530.3899	2530.3717	7.20	0	(67)	6.7e-006	1	18936
	K.N->M<-ITGTSQADCAVLIVAAGVGEFEAGISK.N		1	Oxidation (M)	1463.2299	2924.4452	2924.4260	6.57	0	149	7.3e-014	1	20116
	K.N->M<-ITGTSQADCAVLIVAAGVGEFEAGISK.N		4	Oxidation (M)	975.8248	2924.4525	2924.4260	9.07	0	(88)	1.1e-007	1	20119
	K.SGDAAIVDMVPGKP->M<-CVESFSDYPPLGR.F		1	Oxidation (M)	1004.4715	3010.3927	3010.3875	1.72	0	(11)	2.7	1	20348
	K.DGNASGTTLLEALDCILPPTRPTDKPLR.L		1		1007.8660	3020.5763	3020.5601	5.36	0	42	0.0026	1	20381
	K.DGNASGTTLLEALDCILPPTRPTDKPLR.L		1		756.1520	3020.5788	3020.5601	6.20	0	(37)	0.0078	1	20382
	K.SGDAAIVD->M<-VPGKP->M<-CVESFSDYPPLGR.F		1	2 Oxidation (M)	1514.1995	3026.3844	3026.3824	0.65	0	(48)	0.00042	1	20388
	K.SGDAAIVD->M<-VPGKP->M<-CVESFSDYPPLGR.F		5	2 Oxidation (M)	1009.8065	3026.3976	3026.3824	5.01	0	52	0.00021	1	20391
	K.SGDAAIVD->M<-VPGKP->M<-CVESFSDYPPLGR.F		1	2 Oxidation (M)	757.6102	3026.4118	3026.3824	9.72	0	(13)	2.1	1	20394
	R.KDGNASGTTLLEALDCILPPTRPTDKPLR.L		2		788.1754	3148.6726	3148.6550	5.57	1	(39)	0.0036	1	20576
	R.KDGNASGTTLLEALDCILPPTRPTDKPLR.L		2		1050.5652	3148.6737	3148.6550	5.94	1	50	0.00029	1	20577
	R.KDGNASGTTLLEALDCILPPTRPTDKPLR.L		1		630.7423	3148.6752	3148.6550	6.40	1	(24)	0.11	1	20578
	R.DFIKN->M<-ITGTSQADCAVLIVAAGVGEFEAGISK.N		1	Oxidation (M)	857.9434	3427.7443	3427.7003	12.8	1	4	21	1	20946
	K.IGYNPDTVAFVPISGWNGDN->M<-LEPSAN->M<-PWFK.G		1	2 Oxidation (M)	1800.3425	3598.6705	3598.6537	4.66	0	(20)	0.28	1	21154
	K.IGYNPDTVAFVPISGWNGDN->M<-LEPSAN->M<-PWFK.G		1	2 Oxidation (M)	1200.5658	3598.6756	3598.6537	6.07	0	46	0.00077	1	21155
	K.KIGYNPDTVAFVPISGWNGDN->M<-LEPSAN->M<-PWFK.G		1	2 Oxidation (M)	1243.2637	3726.7693	3726.7487	5.53	1	10	8.1	1	21251
	K.NDPP->M<-EAAGFTAQVIILNHPGQISAGYAPVLDCHTAHIACK.F		1	Oxidation (M)	1467.7124	4400.1154	4400.1140	0.31	0	(15)	1.2	1	21873
	K.NDPP->M<-EAAGFTAQVIILNHPGQISAGYAPVLDCHTAHIACK.F		1	Oxidation (M)	881.0341	4400.1342	4400.1140	4.59	0	44	0.0012	1	21874
tr|A0A0S2Z4Z9|A0A0S2Z4Z9_HUMAN	NONO	Non-POU domain containing octamer-binding isoform 1 (Fragment) OS=Homo sapiens OX=9606 GN=NONO PE=2 SV=1	54311	1375	74(45)	17(11)	1.89	51%	A0A0S2Z4Z9_uniprot
	Peptide	Unique	Matches	Modification	Observed	Mr(expt)	Mr(calc)	ppm	Miss	Score	Expect	Rank	Query
	R.AVVIVDDR.G		2		443.7556	885.4965	885.4920	5.15	0	45	0.0026	1	956
	K.DKGFGFIR.L		5		470.2596	938.5047	938.4974	7.74	1	31	0.038	1	1387
	K.VELDNMPLR.G	U	1		543.7879	1085.5612	1085.5539	6.76	0	(45)	0.0026	1	2974
	K.VELDN->M<-PLR.G	U	8	Oxidation (M)	551.7853	1101.5561	1101.5488	6.63	0	59	0.0001	1	3172
	K.GIVEFSGKPAAR.K		1		616.3469	1230.6792	1230.6721	5.78	0	54	0.00029	1	4835
	R.LETRTLAEIAK.V	U	1		622.8718	1243.7290	1243.7136	12.4	1	16	0.63	2	5053
	R.FACHSASLTVR.N	U	2		416.8781	1247.6125	1247.6081	3.53	0	57	0.00014	1	5103
	K.VELDN->M<-PLRGK.Q	U	1	Oxidation (M)	644.3450	1286.6754	1286.6653	7.88	1	2	48	9	5644
	R.EKLE->M<-EMEAAR.H		2	Oxidation (M)	676.8139	1351.6132	1351.6111	1.57	1	58	5.2e-005	1	6364
	R.EKLE->M<-EMEAAR.H		1	Oxidation (M)	451.5452	1351.6137	1351.6111	1.89	1	(29)	0.049	1	6365
	R.AAPGAEFAPNKRR.R	U	1		692.8679	1383.7212	1383.7371	-11.51	2	4	28	7	6765
	R.MGQ->M<-A->M<-GGAMGINNR.G	U	1	2 Oxidation (M)	785.8371	1569.6596	1569.6520	4.87	0	7	1.6	1	9462
	R.FAQPGSFEYEYAMR.W		3		848.3816	1694.7486	1694.7399	5.17	0	60	2.4e-005	1	11230
	R.FAQPGSFEYEYA->M<-R.W		10	Oxidation (M)	856.3784	1710.7422	1710.7348	4.31	0	(43)	0.00091	1	11449
	R.FAQPGSFEYEYA->M<-R.W		1	Oxidation (M)	571.2590	1710.7553	1710.7348	12.0	0	(3)	13	1	11452
	R.LFVGNLPPDITEEEMR.K	U	9		930.4699	1858.9253	1858.9135	6.34	0	86	1.6e-007	1	13386
	R.LFVGNLPPDITEEE->M<-R.K	U	8	Oxidation (M)	938.4670	1874.9195	1874.9084	5.93	0	(66)	2.2e-005	1	13558
	R.LFVGNLPPDITEEE->M<-RK.L	U	2	Oxidation (M)	668.6788	2003.0147	2003.0034	5.64	1	13	3.8	1	15291
	R.FGQAAT->M<-EGIGAIGGTPPAFNR.A	U	2	Oxidation (M)	1090.0387	2178.0628	2178.0528	4.62	0	116	3.3e-010	1	17049
	R.FGQAAT->M<-EGIGAIGGTPPAFNR.A	U	1	Oxidation (M)	727.0304	2178.0694	2178.0528	7.61	0	(40)	0.015	1	17050
	R.NLPQYVSNELLEEAFSVFGQVER.A	U	3		1334.6749	2667.3353	2667.3180	6.48	0	105	2.3e-009	1	19385
	R.NLPQYVSNELLEEAFSVFGQVER.A	U	5		890.1213	2667.3422	2667.3180	9.06	0	(94)	2.6e-008	1	19391
	R.GA->M<-PPAPVPAGTPAPPGPAT->M<-->M<-PDGTLGLTPPTTER.F	U	1	3 Oxidation (M)	1167.2421	3498.7044	3498.6833	6.01	0	(30)	0.15	1	21011
[truncated: 11,387 more rows]

## Sheet: Supplementary Data 9C
Supplementary Data 9C Proteins binding to rs2280381 site identified by ChIP-seq
GSM_ID	Factor	Biosource	All_peak_number	Overlap_peak_number	Overlap_ratio
GSM638316	MEIS1	Haematopoietic Progenitor Cell;Cord blood	2156	1	0.000463822
GSM2643545	POLR2A	LCL;Lymphoblastoid;Blood	15817	1	6.32231e-05
GSM486456	POLR2A	GM18505;Lymphoblastoid;Blood	19284	1	5.18565e-05
GSM1480742	FUS	TSU-1621-MT	19440	1	5.14403e-05
GSM1480748	TAL1	TSU-1621-MT	24683	1	4.05137e-05
GSM2592807	SPI1	Macrophage;Blood	25202	1	3.96794e-05
GSM1480738	SPI1	TSU-1621-MT	26392	1	3.78903e-05
GSM1126515	H2AZ	CD14 cell	26406	1	3.78702e-05
GSM1480745	LMO2	TSU-1621-MT	28414	1	3.51939e-05
GSM2364553	KMT2A	Monocyte;Cord blood	30343	1	3.29565e-05
GSM803355	POLR2A	GM12878;B Lymphocyte;Blood	37088	1	2.69629e-05
GSM2095923	NR4A1	Kasumi-1;Acute myeloid leukemia	40224	1	2.48608e-05
GSM2679938	T	Monocyte;Blood	44419	1	2.25129e-05
GSM2095924	NR4A1	Kasumi-1;Acute myeloid leukemia	44783	1	2.23299e-05
GSM2257816	CTCF	MCF-7;Breast	45547	1	2.19553e-05
GSM935430	BHLHE40	GM12878;B Lymphocyte;Blood	46265	1	2.16146e-05
GSM1334005	SPI1	GM12878;B Lymphocyte;Blood	48205	1	2.07447e-05
GSM785493	H2AZ	Monocyte	49388	1	2.02478e-05
GSM1816089	SPI1	Hematopoietic stem and progenitor cell;Fetal Liver	52416	1	1.90781e-05
GSM1291197	TAL1	Cord blood	63023	1	1.58672e-05
GSM763404	BCL6	OCI-Ly1;B cell lymphoma;Bone Marrow	63913	1	1.56463e-05
GSM785495	SPI1	Monocyte	64236	1	1.55676e-05
GSM785499	H2AZ	Macrophage	65940	1	1.51653e-05
GSM1480736	ERG	TSU-1621-MT	68543	1	1.45894e-05
GSM1480744	RUNX1	TSU-1621-MT	68622	1	1.45726e-05
GSM1703900	SPI1	B Lymphocyte	74265	1	1.34653e-05
GSM785501	SPI1	Macrophage	77532	1	1.28979e-05
GSM1291199	TAL1	Cord blood	78751	1	1.26983e-05
GSM1816090	SPI1	Hematopoietic stem and progenitor cell;Bone Marrow	89742	1	1.11431e-05
GSM1421019	SPI1	Monocyte	90172	1	1.10899e-05
GSM1421017	SPI1	Monocyte	99159	1	1.00848e-05
GSM1557623	SPI1	TSU-1621-MT	100844	1	9.91631e-06
GSM1681426	SPI1	Macrophage;Blood	114545	1	8.73019e-06
GSM2592808	SPI1	Macrophage;Blood	120284	1	8.31366e-06
GSM1681424	SPI1	Macrophage;Blood	121294	1	8.24443e-06
GSM2359984	SPI1	THP-1;Monocyte;Blood	129615	1	7.71516e-06
GSM2359985	SPI1	THP-1;Monocyte;Blood	130866	1	7.6414e-06
GSM1681423	SPI1	Macrophage;Blood	138829	1	7.20311e-06
GSM2359986	SPI1	THP-1;Monocyte;Blood	139015	1	7.19347e-06
GSM2359987	SPI1	THP-1;Monocyte;Blood	150206	1	6.65752e-06
GSM1681425	SPI1	Macrophage;Blood	171581	1	5.82815e-06
