# Supplementary material for: Lupus enhancer risk variant causes dysregulation of IRF8 through cooperative lncRNA and DNA methylation machinery
Source: Nat Commun. 2022 Apr 6;13:1855. doi: 10.1038/s41467-022-29514-y (PMC8987079; doi:10.1038/s41467-022-29514-y)
Supplement: Supplementary file 13 — Supplementary Data 10 [file 41467_2022_29514_MOESM13_ESM.xlsx]

## Sheet: Supplementary Data 10
Supplementary Data 10 The genomic regions exist connection with IRF8 promoter detected by 4C-seq
chrom	start	end	tss_position	ensembl_gene_id	gene symbol	reads per million rep1	reads per million rep2	SNP	SNP POSITION
chr16	85964142	85965965				2007.82	2007.82
chr16	85965966	85966181				820.421	820.421
chr16	85966182	85966506				372.863	372.863
chr16	85966507	85967131				995.125	995.125
chr16	85967132	85969034				372.912	372.912
chr16	85969035	85969773				232.189	232.189
chr16	85969774	85970890	85969829	ENSG00000268804	RP11-542M13.3	1898.42	1898.42
chr16	85970891	85971233				453.197	453.197
chr16	85971234	85972754				770.173	770.173
chr16	85972755	85972787				310.853	310.853
chr16	85972788	85973054				999.676	999.676
chr16	85973055	85976445				1136.53	1136.53
chr16	85976446	85977310				909.395	909.395
chr16	85977311	85978310				1477.63	1477.63
chr16	85978311	85979272				709.348	709.348
chr16	85979413	85979434				83.504	83.504
chr16	85979435	85979511				278.685	278.685
chr16	85979512	85979860				778.644	778.644
chr16	85979861	85982282				685.991	685.991
chr16	85982283	85982507				149.049	149.049
chr16	85982508	85982628				165.168	165.168
chr16	85982629	85982828				150.912	150.912
chr16	85982829	85985649				2086.9	2086.9
chr16	85985650	85986198				1252.27	1252.27
chr16	85986199	85990014				1322.68	1322.68
chr16	85990015	85990158				879.648	879.648
chr16	85990159	85990296				119.302	119.302
chr16	85990336	85990374				39.259	39.259
chr16	85990375	85991360				711.744	711.744
chr16	85991361	85991411				334.04	334.04
chr16	85991412	85991774				679.141	679.141
chr16	85991775	85992294				105.796	105.796
chr16	85992330	85992621				337.259	337.259
chr16	85992622	85993924				1128.15	1128.15
chr16	85993925	85994282				613.718	613.718
chr16	85994283	85994347				184.265	184.265
chr16	85994348	85995271				430.663	430.663
chr16	85995272	85995621				856.557	856.557
chr16	85995622	85996748				856.485	856.485
chr16	85996749	85997619				340.285	340.285
chr16	85997620	85997868				507.68	507.68
chr16	85997869	85997918				76.9931	76.9931
chr16	85997919	85998827				33.4984	33.4984
chr16	85998828	85999015				160.957	160.957
chr16	85999016	85999097				208.639	208.639
chr16	85999103	85999970				277.838	277.838
chr16	85999971	86000320				495.772	495.772
chr16	86000321	86001009				806.673	806.673
chr16	86001010	86001209				222.871	222.871
chr16	86001210	86001422				702.135	702.135
chr16	86001423	86001844				991.785	991.785
chr16	86001845	86001969				535.878	535.878
chr16	86001970	86002555				272.755	272.755
chr16	86005718	86006033				128.451	128.451
chr16	86006045	86006293				381.746	381.746
chr16	86007680	86007920				177.997	177.997
chr16	86007921	86008239				868.587	868.587
chr16	86008240	86009106				1288.28	1288.28
chr16	86009107	86009162				207.405	207.405
chr16	86009163	86010238				1250.14	1250.14
chr16	86010239	86010522				150.719	150.719
chr16	86010523	86010728				294.588	294.588
chr16	86010729	86011217				437.125	437.125
chr16	86011218	86012128				390.823	390.823
chr16	86012129	86013622				1010.3	1010.3
chr16	86013623	86014440				924.45	924.45
chr16	86014441	86016745	86015356	ENSG00000269667	RP11-542M13.2	1310.24	1310.24
chr16	86016746	86018445				1560.02	1560.02
chr16	86018446	86018750				839.033	839.033	rs2280381	86018633
chr16	86018751	86022272				3284.93	3284.93
chr16	86022273	86023802				590.288	590.288
