# Supplementary material for: Lupus enhancer risk variant causes dysregulation of IRF8 through cooperative lncRNA and DNA methylation machinery
Source: Nat Commun. 2022 Apr 6;13:1855. doi: 10.1038/s41467-022-29514-y (PMC8987079; doi:10.1038/s41467-022-29514-y)
Supplement: Supplementary file 15 — Source data [file 41467_2022_29514_MOESM15_ESM.xlsx]

## Sheet: Fig.1 Data
Fig.1	CRISPR activation screen reveals functional genetic variants modulating IRF8 expression
Fig.1D	RT-qPCR analysis of IRF8 expression in the CRISPR activation experiment
	NC1	NC2	IRF8 pro	rs2280381	rs1879210/rs17445836	rs6540240/rs6540239	rs8052690	rs9674233	rs450443/rs396987	rs7202472	rs11117433	rs11347703	rs7193275	rs4843865	rs10711573/rs11117432	rs4843867/rs4843866	rs9933582	rs7203487	rs186249	rs6540241/rs6540242/rs6540243	rs11117431	rs8045825/rs8059144	rs731708	rs13330176	rs9939427	rs9927316	rs12149636
IRF8	0.982369	1.0023	2.27873	1.61525	1.739	1.43514	1.42872	1.47553	1.61278	1.38175	1.42669	1.31785	1.31506	1.44344	1.54526	1.23624	1.2661	1.47362	1.26968	1.31214	1.1648	1.33416	1.16599	0.856946	1.17229	1.23336	1.08096
IRF8	1.02341	1.01211	2.1433	2.37218	1.87738	1.68004	1.74293	1.67216	1.6317	1.63588	1.73973	1.62367	1.61184	1.28072	1.21365	1.39493	1.43393	1.13653	1.3248	1.34184	1.21312	1.33936	1.08384	1.54352	0.938311	0.988435	0.935767
IRF8	1.00944	0.992411	2.40577	1.94027	1.45825	1.79813	1.71134	1.24696	1.45008	1.33069	1.35043	1.46005	1.44855	1.48359	1.43541	1.30636	1.24203	1.42213	1.31408	1.23471	1.41364	1.08118	1.2287	0.936538	1.09211	0.956757	0.884415

## Sheet: Fig.2 Data
Fig.2	The rs2280381-containing region is a cell-type-dependent enhancer regulating IRF8 expression
Fig.2C	IRF8 relative expression in U-937 WT and rs2280381 KO clones
	WT	WT	WT	KO	KO	KO
IRF8	1	0.976	0.838	0.3515	0.285	0.3975
Fig.2D	Western blot of IRF8 in U-937 WT and KO clones
Fig.2H	IRF8 relative expression in Raji WT and rs2280381 KO clones
	WT	WT	WT	KO	KO	KO
IRF8	1.00632	0.956841	0.876588	0.972051	0.910575	1.13512
Fig.2I	IRF8 relative expression in Jurkat WT and rs2280381 KO clones
	WT	WT	WT	KO	KO	KO
IRF8	1.54075	0.74812	0.873171	0.884	1.10238	0.866448
Fig.2J	RT-qPCR analysis of IRF8 expression in CRISPR/Cas9 RNP edited CD19+ B cells
	NC	NC	NC	PC	PC	PC
IRF8	1.3318	1.15057	0.653611	1.14157	0.920232	0.688247
Fig.2K	RT-qPCR analysis of IRF8 expression in CRISPR/Cas9 RNP edited CD3+ T cells
	NC	NC	NC	PC	PC	PC
IRF8	0.985465	1.0781	0.944835	0.985129	0.809476	0.93844
Fig.2L	RT-qPCR analysis of IRF8 expression in CRISPR/Cas9 RNP edited CD14+ monocyte cells
	NC	NC	NC	PC	PC	PC
IRF8	1.22199	0.890041	0.921476	0.669121	0.500564	0.663784

## Sheet: Fig.3 Data
Fig.3	AC092723.1 mediates the effect of the rs2280381-containing region on IRF8 expression
Fig.3A	RNA-seq analysis of IRF8 and AC092723.1 expression in WT and KO clones
	WT	WT	WT	KO	KO	KO
IRF8	9828.61	9674.86	7578.34	5619.13	4513.55	3207.1
AC092723.1	54.2251	37.4353	34.4286	14.1798	9.65809	12.7406
Fig.3B	RT-qPCR analysis of IRF8 and AC092723.1 expression in WT and KO clones
	WT	WT	WT	KO	KO	KO
IRF8	1.00016	0.975747	0.837715	0.351418	0.284946	0.397383
AC092723.1	0.077039	0.089759	0.080181	0.018417	0.031917	0.020102
Fig.3D	AC092723.1 relative expression in SAM system
	NC	NC	NC	sg1	sg1	sg1	sg2	sg2	sg2
AC092723.1	1.03675	1.06847	1.00885	8.64296	13.7002	11.6786	8.1265	5.09446	9.6143
Fig.3E	IRF8 relative expression in SAM system
	NC	NC	NC	sg1	sg1	sg1	sg2	sg2	sg2
IRF8	1.09381	1.00121	1.00292	3.95903	5.30744	3.47765	3.53146	3.39935	2.44675
Fig.3F	AC092723.1 expression in T cell,B cell and Monocyte
	HC1	HC2	HC3	HC4	HC5	HC6	HC7	HC8
T cell	1.10928	1.49321	0.0570261	0.134309	1.53788	0.166849	0.0754197	0.377351
B cell	7.72718	7.52889	17.0335	11.3691	5.54566	4.3121	5.56487	4.50894
Monocyte	12.7014	31.1543	9.32688	23.4993	15.8167	16.8129	46.9168	14.9718
Fig.3G	AC092723.1 expression in monocyte nuclear and cytoplasm
		nuclear	cytoplasm
	GAPDH	3.87147	96.1285
	Neat1	95.6656	4.33438
	AC092723.1	87.1668	12.8332
Fig.3H	AC092723.1 relative expression (knock down AC092723.1)
	NC	NC	NC	ASO1	ASO1	ASO1	ASO2	ASO2	ASO2
AC092723.1	1.00033	1.00002	1	0.464061	0.486984	0.386602	0.562714	0.490319	0.358631
Fig.3I	IRF8 relative expression(knock down AC092723.1)
	NC	NC	NC	ASO1	ASO1	ASO1	ASO2	ASO2	ASO2
IRF8	1.00542	1.0155	1.0022	0.54389	0.701397	0.780539	0.388176	0.723374	0.724424
Fig.3J	IRF8 relative expression(knock down IRF8)
	siNC	siNC	siNC	siIRF8	siIRF8	siIRF8
IRF8	1.00016	1	1.00875	0.20584	0.168958	0.153958
Fig.3K	AC092723.1 relative expression (knock down IRF8)
	siNC	siNC	siNC	siIRF8	siIRF8	siIRF8
AC092723.1	1.00038	1.01147	0.8495	0.7892	0.750565	0.882603
Fig.3L	IRF8 relative expression(knock out AC092723.1 exon1)
	NC	NC	NC	lnc-KO	lnc-KO	lnc-KO
IRF8	1.00005	1.13089	1.06051	0.733038	0.497632	0.598468

## Sheet: Fig.4 Data
Fig.4	AC092723.1 binds to the IRF8 promoter to, where it recruits TET1 and affects promoter methylation levels
Fig.4B	Neat1 enrichment fold change
	AC092723.1 probe	anti-Neat1 probe
Neat1	0	0.471798
Neat1	0.000471713	0.519976
Neat1	0.000566969	0.493382
Fig.4C	AC092723.1 enrichment fold change
	AC092723.1 probe	anti-Neat1 probe
AC092723.1	0.214825	0
AC092723.1	0.287412	0.000709579
AC092723.1	0.120081	0
Fig.4D	IRF8 promoter region enrichment fold change
	AC092723.1 probe	anti-Neat1 probe
IRF8 promoter	0.00619313	0.000680274
IRF8 promoter	0.0113666	0.00193815
IRF8 promoter	0.0118325	0.000950667
Fig.4E	rs2280381 region enrichment fold change
	AC092723.1 probe	anti-Neat1 probe
rs2280381 region	0.0346828	0.00868332
rs2280381 region	0.0185497	0.00605934
rs2280381 region	0.0365383	0.0081007
Fig.4I	RIP-qPCR analysis
	IgG	IgG	IgG	TET1	TET1	TET1
U1RNA	1.00564	1.0029	1.00628	1.48093	0.870634	1.61527
AC092723.1	1.12647	1.01119	1.00203	5.98276	3.60304	9.05465
Fig.4J	TET1 relative expression after siRNA mediated TET1 silence
	siNC	siNC	siNC	siTET1	siTET1	siTET1
TET1	1.00864	1.00021	1.00675	0.754297	0.597639	0.452123
Fig.4K	IRF8 relative expression after siRNA mediated TET1 silence
	siNC	siNC	siNC	siTET1	siTET1	siTET1
IRF8	1.00016	1	1.00875	0.677491	0.46054	0.647396
Fig.4L	TET1 ChIP-qPCR
	IGG	IGG	IGG	TET1	TET1	TET1
NC	1.00088	1.07242	0.999778	4.99111	5.13087	4.74413
AC092723.1 KD	1.00452	1.02254	1.01035	4.24677	3.80069	3.42098
TET1 KD	1.00044	1.00153	0.999785	1.91436	3.66552	3.12869
Fig.4M	methylation level of IRF8 promoter （170bp）
	cpg1	cpg2	cpg3	cpg4	cpg5	cpg6	cpg7	cpg8	cpg9	cpg10	cpg11	cpg12	cpg13	cpg14	methylation rate
Control（12 clones）	0	0	0	0	0	0	11	0	0	0	0	0	0	0	0.0655
AC092723.1 KD（12 clones）	1	1	1	1	1	1	12	1	1	1	1	1	1	1	0.1488

## Sheet: Fig.5 Data
Fig.5	rs2280381 alleles affect H3K27ac and PU.1 binding to fine tune the expression of AC092723.1 and IRF8
Fig.5B	AC092723.1 relative expression in rs2280381 different allele clones
	CC	CC	CC	CC	CC	CC
AC092723.1	1.00372	1.20603	1.7725	1.62669	1.72926	1.46957
	CT	CT	CT	CT	CT	CT
AC092723.1	0.622404	0.688065	0.610594	0.559746	0.629808	0.71481
	TT	TT	TT	TT	TT	TT
AC092723.1	0.382339	0.211781	0.447545	0.276224	0.481302	0.333123
Fig.5C	IRF8 relative expression in rs2280381 different allele clones
	CC	CC	CC	CC	CC	CC
IRF8	1.00192	0.814012	0.908063	0.696172	0.585927	0.753251
	CT	CT	CT	CT	CT	CT
IRF8	0.525669	0.600716	0.508479	0.437072	0.42278	0.638904
	TT	TT	TT	TT	TT	TT
IRF8	0.37385	0.326507	0.270833	0.390082	0.381643	0.452837
Fig.5D	H3K27ac epigenetic modification between rs2280381 C allele and T allele among cells
	GSM1420851	GSM1550849	GSM1420892	GSM1420855	GSM1550883	GSM1550926	GSM1550987	GSM1420890	GSM1550977	GSM1550990	GSM1420882	GSM1420891	GSM1420888	GSM1550882	GSM1420853	GSM1551009
MARIO ARS value	0.764368	0.757143	0.701754	0.647059	0.627119	0.531915	0.527027	0.519231	0.473684	0.457831	0.452381	0.416667	0.375	0.363636	0.355556	0.333333
Fig.5E	FAIRE-AS-qPCR of rs2280381 C/T heterozygote
	rs2280381-C	rs2280381-C	rs2280381-C	rs2280381-T	rs2280381-T	rs2280381-T
FAIRE signal	0.107037	0.119679	0.0812168	0.0123142	0.0158447	0.0223761
Fig.5G	PU.1 relative expression after siRNA mediate PU.1 silence
	siNC	siNC	siNC	siPU.1	siPU.1	siPU.1
PU.1	1.00273	1.00008	1.00077	0.256267	0.194453	0.256077
Fig.5H	IRF8 relative expression after siRNA mediate PU.1 silence
	siNC	siNC	siNC	siPU.1	siPU.1	siPU.1
IRF8	1	1.00875	1.00016	0.225796	0.143364	0.139537
Fig.5I	AC092723.1 relative expression after siRNA mediate PU.1 silence
	siNC	siNC	siNC	siPU.1	siPU.1	siPU.1
AC092723.1	1.00038	1.01147	0.8495	0.548616	0.546866	0.640326
Fig.5J	PU.1 binding of rs2280381 C/T
	GSM1681423	GSM1681424
	0.818182	0.578947

## Sheet: Fig.S1 Data
Fig.S1	CRISPR screen identifies the functional genetic variants’ regions regulating IRF8 expression.
Fig.S1B	RT-qPCR analysis of IRF8 expression in the CRISPR SAM activation experiment
	NC	rs2280381	rs1879210/rs17445836	rs6540240/rs6540239	rs8052690	rs450443/rs396987
IRF8	1.00042	4.73218	2.8946	2.85854	2.6586	2.73888
IRF8	0.9951	4.4561	2.31233	2.85604	2.84968	3.53515
IRF8	1.00054	5.00518	2.36558	1.69715	1.99938	4.22943
Fig.S1D	RT-qPCR analysis of IRF8 expression in the Krab-dCas9 interference experiment
	NC	rs2280381	rs1879210/rs17445836	rs6540240/rs6540239	rs8052690	rs450443/rs396987
IRF8	1.00226	0.563834	0.774861	0.700158	0.762946	0.68485
IRF8	1.12006	0.513402	0.759845	0.695414	0.643893	0.61455
IRF8	0.7844	0.552216	0.62424	0.714513	0.450057	0.351405

## Sheet: Fig.S2 Data
Fig. S2 Related to Fig. 2
Fig.S2A	FAIRE-qPCR analysis of chromatin accessibility within the rs2280381-containing region
	-1985~-1815	-1542~-1273	-642~-389	-54~+194	+318~+418	+862~+1050	+1894~+2000	+2835~+2915
FAIRE signal	1.01386	0.4229	0.840896	7.58965	4.23032	2.17263	0.387244	0.612936
FAIRE signal	1.25571	1.05933	2.29221	4.74521	3.46162	2.85512	1.07153	1.01252
FAIRE signal	1.208	0.979465	1.41779	3.79281	3.25204	2.87779	1.16035	1.0008
Fig.S2B	Analysis of H3K27ac signal within the rs2280381-containing region in U-937 cells by ChIP-Qpcr
	IgG	IgG	IgG	H3K27ac	H3K27ac	H3K27ac
rs2280381 region	1.02543	1	1	200.966	207.083	91.8149

## Sheet: Fig.S6 Data
Fig. S6 Related to Fig. 3
Fig.S6B	RT-qPCR analysis of ISG15 expression in WT and rs2280381 KO clones
	WT	WT	WT	KO	KO	KO
ISG15	0.975864	1.02473	1.20565	1.78684	1.54739	1.67556
Fig.S6C	RT-qPCR analysis of IFIT1 expression in WT and rs2280381 KO clones
	WT	WT	WT	KO	KO	KO
IFIT1	0.944334	1.05895	1.00642	1.55917	1.28744	1.47695
Fig.S6D	RT-qPCR analysis of CIITA expression in WT and rs2280381 KO clones
	WT	WT	WT	KO	KO	KO
CIITA	1.0323	1.26801	1.00812	0.303513	0.504355	0.657225
Fig.S6G	AC092723.1 expression in different human immune cell subsets as measured by RNA sequencing from public database
	T1	T2	T3	T4	T5	T6
AC092723.1	0.195934	0.366792	0.246109	0.1358	0.362185	0.244455
	B1	B2	B3	B4	B5	B6	B7
AC092723.1	0.290785	0.275306	0.278065	0.142091	0.386061	0.210433	0.152968
	Mo1	Mo2	Mo3	Mo4	Mo5	Mo6	Mo7	Mo8	Mo9	Mo10	Mo11	Mo12	Mo13	Mo14	Mo15	Mo16	Mo17
AC092723.1	0.411012	0.197572	0.619037	0.420038	0.216587	0.183916	0.235634	0.216244	0.208979	0.258356	1.16071	0.214639	0.495945	0.209823	0.228557	0.367031	0.222163
Fig.S6H	RT-qPCR analysis of AC092723.1 abundance in U-937 nuclear and cytoplasmic fractions
	nuclear	cytoplasm
GAPDH	10.6333	89.3667
AC092723.1	79.1185	20.8815
NEAT1	95.35	4.64999
Fig.S6I	AC092723.1 expression in U-937(knock down AC092723.1)
	NC	ASO1	ASO2
AC092723.1	0.960578	0.404722	0.552899
AC092723.1	1.01397	0.512789	0.584334
AC092723.1	1.0267	0.457526	0.559857
Fig.S6J	IRF8 expression in U-937(knock down AC092723.1)
	NC	ASO1	ASO2
IRF8	1.04969	0.521672	0.360923
IRF8	0.93043	0.503594	0.379234
IRF8	1.0239	0.312664	0.399327
Fig.S6K	IRF8 expression in U-937(knock down IRF8)
	siNC	siIRF8-1	siIRF8-2
IRF8	1.00073	0.40547	0.49095
IRF8	1.00391	0.1296	0.281142
IRF8	1.0003	0.402535	0.641757
Fig.S6L	AC092723.1 expression in U-937(knock down AC092723.1)
	siNC	siIRF8-1	siIRF8-2
AC092723.1	1.00008	0.626439	0.634225
AC092723.1	1.00012	1.24504	1.28455
AC092723.1	1.00029	2.00905	0.906579

## Sheet: Fig.S7 Data
Fig. S7 Related to Fig. 4
Fig.S7B	Neat1 relative fold enrichment
	anti-AC092723.1 probe	anti-Neat1 probe
Neat1	0.00116	1.40803
Neat1	0.000969	1.46704
Neat1	0.001374	3.32523
Fig.S7C	AC092723.1 relative fold enrichment
	anti-AC092723.1 probe	anti-Neat1 probe
AC092723.1	7.19828	0.007624
AC092723.1	8.38089	1.46704
AC092723.1	5.27242	0.009936
Fig.S7D	IRF8 promoter relative fold enrichment
	anti-AC092723.1 probe	anti-Neat1 probe
IRF8 promoter	0.030176	0.006742
IRF8 promoter	0.025833	0.004517
IRF8 promoter	0.019906	0.003532
Fig.S7E	rs2280381 region relative fold enrichment
	anti-AC092723.1 probe	anti-Neat1 probe
rs2280381 region	0.117619	0.020959
rs2280381 region	0.332084	0.021095
rs2280381 region	0.321176	0.026061
Fig.S7F	Bioinformatic analysis of AC092723.1 interacting chromatin modifiers
	RF Classifier	SVM Classifier
WDR5	0.55	0.85
EP300	0.8	0.97
TET1	0.85	0.98
DOT1L	0.65	0.85
Fig.S7G	RIP-qPCR analysis of the interaction between AC092723.1 and predicted binding chromatin modifiers in U-937 cells
	U1RNA	U1RNA	U1RNA	AC092723.1	AC092723.1	AC092723.1
IGG	1.00011	1.04094	1.00001	1.03614	1.00337	1.00926
EP300	0.411423	0.772566	0.610776	1.3297	1.20114	0.887899
WDR5	0.872867	0.620444	0.36084	1.91504	1.78403	1.24238
DOT1	0.544147	0.675062	0.252494	1.19539	0.998845	0.965707
TET1	1.8156	0.488525	0.805557	39.9029	37.0617	19.0805
Fig.S7H	TET1 expression in U-937(knock down TET1)
	siNC	siTET1-1	siTET1-2
TET1	0.981484	0.299492	0.440392
TET1	1.01886	0.398557	0.498824
TET1	1.06474	0.343232	0.40395
Fig.S7I	IRF8 expression in U-937(knock down TET1)
	siNC	siTET1-1	siTET1-2
IRF8	1.02045	0.409899	0.489577
IRF8	0.979957	0.456347	0.408235
IRF8	1.00055	0.33307	0.422967
Fig.S7J	ChIP-qPCR analysis of the binding efficiency of TET1 to the IRF8 promoter with or without AC092723.1 knockdown in U-937 cells
	IgG	IgG	IgG	TET1	TET1	TET1
NC	1.078	0.675	1.375	3.842	3.564	3.453
AC092723.1 KD	1.045	0.889	1.076	1.523	1.363	1.547
TET1 KD	1.349	0.8	0.927	1.294	1.279	1.251

## Sheet: Fig.S8 Data
Fig. S8 Related to Fig. 5
Fig.S8E	AC092723.1 relative expression in healthy control and SLE patients'PBMCs
	NC1	NC2	NC3	NC4	NC5	NC6	NC7	NC8	NC9	NC10	NC11	NC12	NC13	NC14	NC15	NC16	NC17	NC18	NC19	NC20	NC21	NC22	NC23	NC24	NC25	NC26
AC092723.1	0.000911108	0.000386753	0.000918136	0.000747327	0.00156214	0.00133927	0.000899497	0.00115526	0.000600121	0.00082216	0.000820049	0.000998026	0.00147886	0.000996557	0.000922914	0.00145411	0.0007764	0.000914782	0.00059327	0.000889523	0.000756631	0.00100117	0.00056087	0.000775429	0.000386214	0.000953091
	SLE1	SLE2	SLE3	SLE4	SLE5	SLE6	SLE7	SLE8	SLE9	SLE10	SLE11	SLE12	SLE13	SLE14	SLE15	SLE16	SLE17	SLE18	SLE19	SLE20	SLE21	SLE22	SLE23	SLE24	SLE25	SLE26	SLE27	SLE28	SLE29	SLE30	SLE31	SLE32
AC092723.1	0.000251236	0.000864941	0.000679155	0.000824669	0.000585245	0.000695439	0.000139567	0.00016105	0.000420866	0.000250132	0.000757051	0.000157163	0.000197509	0.000390639	0.000485063	0.000563679	0.000407611	0.000258154	0.000192462	0.000252511	0.000299113	0.000239236	0.000144229	0.000562032	0.000408859	0.000221351	0.000469352	0.000644687	0.000618421	0.000338676	0.00030433	0.000287057
Fig.S8F	IRF8 relative expression in healthy control and SLE patients'PBMCs
	NC1	NC2	NC3	NC4	NC5	NC6	NC7	NC8	NC9	NC10	NC11	NC12	NC13	NC14	NC15	NC16	NC17	NC18	NC19	NC20	NC21	NC22	NC23	NC24	NC25	NC26
IRF8	0.0306737	0.0194239	0.0238522	0.0171857	0.0262118	0.0111623	0.027712	0.0166149	0.0197578	0.0126692	0.0220392	0.0158915	0.0136231	0.0175565	0.0135619	0.0127135	0.0227958	0.0271578	0.0123172	0.0143474	0.0109838	0.0150672	0.00777919	0.0151213	0.0253424	0.0280714
	SLE1	SLE2	SLE3	SLE4	SLE5	SLE6	SLE7	SLE8	SLE9	SLE10	SLE11	SLE12	SLE13	SLE14	SLE15	SLE16	SLE17	SLE18	SLE19	SLE20	SLE21	SLE22	SLE23	SLE24	SLE25	SLE26	SLE27	SLE28	SLE29	SLE30	SLE31	SLE32
IRF8	0.00872322	0.0236329	0.0111086	0.0199528	0.0139014	0.00986705	0.0065999	0.00975622	0.0143454	0.0102067	0.0161417	0.00469164	0.00432605	0.013799	0.00964473	0.0197841	0.01672	0.0131935	0.0075387	0.00707354	0.013678	0.00767686	0.00801589	0.0150198	0.00691907	0.00695319	0.0132124	0.00875122	0.010291	0.0108321	0.0107078	0.0258929
Fig.S8J	H3K27ac ChIP-AS-qPCR result in rs2280381 C/T herterzyotes
	C	C	C	T	T	T
H3K27ac	290.492	338.986	247.774	108.854	115.969	142.247
Fig.S8K	PU.1 ChIP-qPCR result of rs2280381 region in U-937
	IgG	IgG	IgG	PU.1	PU.1	PU.1
rs2280381 region	0.940912	1.1429	0.929916	5.39945	5.3716	5.58638
Fig.S8L	PU.1 relative expression in U-937(PU.1 knock down)
	siNC	siPU.1
PU.1	1.00085	0.322212
PU.1	1.00055	0.320027
PU.1	1.00335	0.580337
Fig.S8M	AC092723.1 relative expression in U-937(PU.1 knock down)
	siNC	siPU.1
AC092723.1	1.00126	0.449258
AC092723.1	1.00006	0.40366
AC092723.1	1.00664	0.669643
Fig.S8N	IRF8 relative expression in U-937(PU.1 knock down)
	siNC	siPU.1
IRF8	1.00472	0.257046
IRF8	1.00055	0.230705
IRF8	1.00006	0.573467
Fig.S8O	PU.1 ChIP-AS-qPCR result in rs2280381 C/T herterzyotes
	C	C	C	T	T	T
PU.1	5.39945	5.3716	5.58638	2.8964	2.5737	3.06389
Fig.S8Q	Luciferase reporter assay with PU.1 over-expression in HEK-293T
	pGL3-Basic	pGL3-Basic	pGL3-Basic	pGL3-IRF8 pro	pGL3-IRF8 pro	pGL3-IRF8 pro	pGL3-rs2280381T-IRF8 pro	pGL3-rs2280381T-IRF8 pro	pGL3-rs2280381T-IRF8 pro	pGL3-rs2280381C-IRF8 pro	pGL3-rs2280381C-IRF8 pro	pGL3-rs2280381C-IRF8 pro
Firefly/Renilla ratio	0.24476	0.257692	0.250467	4.60742	3.88134	3.92301	3.0436	2.90441	3.68689	6.17857	7.72353	6.45961
